# Supplementary material for: Unravelling the gut bacteriome of Ips (Coleoptera: Curculionidae: Scolytinae): identifying core bacterial assemblage and their ecological relevance
Source: Sci Rep. 2020 Oct 29;10:18572. doi: 10.1038/s41598-020-75203-5 (PMC7596566; doi:10.1038/s41598-020-75203-5)
Supplement: Supplementary file 2 — Supplementary Information 2. [file 41598_2020_75203_MOESM2_ESM.xls]

## Sheet: Supplementary excel 1
#Sample_name	Total_reads	Combined_reads	Uncombined_reads	Percent_combined(%)	Combined_base(bp)	Min_len(bp)	Max_len(bp)	Avg_len(bp)
IAC.09	60613	57937	2676	95.59	24835569	85	441	429
PP.09	78487	75992	2495	96.82	32568327	90	441	429
IC.01	166936	163390	3546	97.88	69112732	138	440	423
IC.02	163636	160002	3634	97.78	67559823	136	439	422
IC.03	160210	156522	3688	97.7	66599034	64	437	425
IC.04	149748	145946	3802	97.46	61287272	64	441	420
IC.06	138687	134548	4139	97.02	57288683	228	441	426
IC.07	149811	145752	4059	97.29	62063165	54	440	426
ID.01	163791	159451	4340	97.35	66227699	70	442	415
ID.02	154552	151214	3338	97.84	64694289	102	440	428
ID.04	150714	147210	3504	97.68	62725885	124	440	426
ID.05	132453	129554	2899	97.81	55016676	64	440	425
ID.06	160556	156549	4007	97.5	66776039	44	440	427
ID.07	159856	155760	4096	97.44	66597394	126	438	428
IT.01	156365	152647	3718	97.62	65373808	40	440	428
IT.02	151878	148842	3036	98	63781335	222	441	429
IT.03	169681	166040	3641	97.85	70691201	44	441	426
IT.04	166933	163103	3830	97.71	69883713	173	437	428
IT.05	155167	151068	4099	97.36	64752975	64	441	429
IT.06	155456	152385	3071	98.02	65283189	156	441	428
SX.01	153041	149825	3216	97.9	63878314	44	441	426
SX.02	153830	149859	3971	97.42	63965603	137	440	427
SX.03	162447	158399	4048	97.51	67856935	162	439	428
SX.04	158339	154062	4277	97.3	65960129	44	433	428
SX.06	150775	147345	3430	97.73	62909120	69	437	427
SX.07	156224	152768	3456	97.79	65372920	163	434	428
PP.01	163956	142172	21784	86.71	61009710	70	441	429
PP.02	155733	134393	21340	86.3	57531023	43	441	428
PP.03	151130	134131	16999	88.75	57258514	39	442	427
PP.04	154645	136223	18422	88.09	58427303	54	441	429
PP.07	160377	141634	18743	88.31	60561233	39	441	428
IAC.01	103293	96009	7284	92.95	40182803	39	439	419
IAC.02	133388	109038	24350	81.74	45543871	36	441	418
IAC.04	72451	61820	10631	85.33	25284516	38	439	409
IAC.06	68009	49419	18590	72.67	19938339	36	441	403
IAC.07	151066	138308	12758	91.55	57035409	39	437	412
