# Supplementary material for: Unravelling the gut bacteriome of Ips (Coleoptera: Curculionidae: Scolytinae): identifying core bacterial assemblage and their ecological relevance
Source: Sci Rep. 2020 Oct 29;10:18572. doi: 10.1038/s41598-020-75203-5 (PMC7596566; doi:10.1038/s41598-020-75203-5)
Supplement: Supplementary file 3 — Supplementary Information 3. [file 41598_2020_75203_MOESM3_ESM.xls]

## Sheet: Supplementary excel 2
Sample Name	Raw PE(#)	Combined(#)	Qualified(#)	Nochime(#)	Base(nt)	AvgLen(nt)	Q20	Q30	GC%	Effective%
IAC.09	60613	57937	56337	55301	23705196	429	98.44	94.63	55.98	91.24
PP.09	78487	75992	74840	73747	31610137	429	98.62	94.95	56	93.96
IC.01	166936	163390	160996	155441	65729073	423	98.5	95.16	55.83	93.11
IC.02	163636	160002	157770	152497	64379203	422	98.59	95.33	52.85	93.19
IC.03	160210	156522	153814	149295	63528866	426	98.51	95.14	55.14	93.19
IC.04	149748	145946	143485	139815	58701824	420	98.43	94.94	56.4	93.37
IC.06	138687	134548	131842	129554	55168197	426	98.23	94.45	51	93.41
IC.07	149811	145752	142887	139797	59545192	426	98.25	94.52	52.53	93.32
ID.01	163791	159451	156769	152046	63147025	415	98.41	94.89	52.6	92.83
ID.02	154552	151214	148557	145877	62416755	428	98.56	95.23	55.81	94.39
ID.04	150714	147210	144787	141884	60452928	426	98.51	95.08	54.31	94.14
ID.05	132453	129554	127530	123856	52603649	425	98.51	94.97	54.57	93.51
ID.06	160556	156549	153564	149083	63606744	427	98.42	94.9	54.37	92.85
ID.07	159856	155760	153089	148323	63431115	428	98.49	95.12	55.58	92.79
IT.01	156365	152647	149953	146834	62893463	428	98.44	94.91	54.91	93.9
IT.02	151878	148842	146468	144200	61791805	429	98.61	95.32	54.93	94.94
IT.03	169681	166040	163231	159639	67980337	426	98.44	94.94	55.25	94.08
IT.04	166933	163103	160087	122014	52266195	428	98.28	94.55	54.4	73.09
IT.05	155167	151068	148022	130378	55875505	429	98.18	94.26	54.36	84.02
IT.06	155456	152385	149946	143719	61576548	428	98.65	95.44	55.8	92.45
SX.01	153041	149825	147741	137310	58550051	426	98.55	95.21	54.32	89.72
SX.02	153830	149859	147693	142744	60937893	427	98.54	95.19	54.74	92.79
SX.03	162447	158399	155891	146000	62550783	428	98.51	95.1	54.42	89.88
SX.04	158339	154062	151659	143901	61611601	428	98.51	95.08	54.5	90.88
SX.06	150775	147345	145153	138548	59161787	427	98.46	94.97	54.95	91.89
SX.07	156224	152768	150687	140973	60333428	428	98.62	95.32	54.84	90.24
PP.01	163956	142172	136549	134093	57538187	429	96.45	90.02	56.19	81.79
PP.02	155733	134393	128750	125338	53671381	428	96.57	90.33	55.96	80.48
PP.03	151130	134131	129404	124632	53240064	427	96.73	90.56	55.55	82.47
PP.04	154645	136223	131391	129464	55516365	429	96.58	90.3	56.31	83.72
PP.07	160377	141634	136681	132440	56645987	428	96.67	90.36	55.82	82.58
IAC.01	103293	96009	93478	87029	36538874	420	98.94	96.12	53.45	84.25
IAC.02	133388	109038	106135	99259	41613105	419	98.91	96.06	53.36	74.41
IAC.04	72451	61820	58898	53898	22316526	414	98.95	96.19	52.67	74.39
IAC.06	68009	49419	44798	37538	15630064	416	98.88	95.93	52.62	55.2
IAC.07	151066	138308	134476	123153	50945974	414	98.91	96.11	51.71	81.52
