# Supplementary material for: Unravelling the gut bacteriome of Ips (Coleoptera: Curculionidae: Scolytinae): identifying core bacterial assemblage and their ecological relevance
Source: Sci Rep. 2020 Oct 29;10:18572. doi: 10.1038/s41598-020-75203-5 (PMC7596566; doi:10.1038/s41598-020-75203-5)
Supplement: Supplementary file 4 — Supplementary Information 4. [file 41598_2020_75203_MOESM4_ESM.xls]

## Sheet: Sheet1
#OTU_num	IC.01	IC.02	IC.03	IC.04	IC.06	IC.07	ID.01	ID.02	ID.04	ID.05	ID.06	ID.07	IT.01	IT.02	IT.03	IT.04	IT.05	IT.06	SX.01	SX.02	SX.03	SX.04	SX.06	SX.07	PP.01	PP.02	PP.03	PP.04	PP.07	PP.09	IAC.01	IAC.02	IAC.04	IAC.06	IAC.07	IAC.09	Taxonomy
OTU_1	0.565041	0.282031	0.590106	0.339566	0.138235	0.281253	0.0108041	0.00792302	0.703449	0.0161053	0.659944	0.0358697	0.888213	0.947247	0.813622	0.0725172	0.0569593	0.0227319	0.177389	0.687084	0.376012	0.495088	0.271832	0.728399	0.000172866	0.000576219	0.00181509	0.000259299	0.000518597	0.000489787	5.76219e-05	0.000115244	5.76219e-05	0	0.000115244	0.000115244	k__Bacteria;p__Proteobacteria;c__Gammaproteobacteria;o__Enterobacteriales;f__Enterobacteriaceae;g__Erwinia
OTU_2	0	0	0	0	0	0	0	0	0	0	0	0	0	0	0	0	0	0	0	0	0	0	0	0	0.808321	0.761301	0.60068	0.878677	0.710767	0.746089	0.000230488	0	5.76219e-05	0	0	0.744735	k__Bacteria;p__Proteobacteria;c__Gammaproteobacteria;o__Enterobacteriales;f__Enterobacteriaceae;g__Sodalis
OTU_3	0.00198796	0.00930594	0.00331326	0.00907546	0.00242012	0.00311158	0.00870091	0.661298	0.0036878	0.0127056	0.00881616	0.60529	0.0380593	0.00916189	0.00979573	0.0195338	0.123052	0.798784	0.000403354	0.00509954	0.000115244	0.000144055	0.00103719	0.000259299	0	0	0	0	0	2.8811e-05	0.000835518	0.000576219	0.000172866	0.00028811	0.000864329	0	k__Bacteria;p__Proteobacteria;c__Gammaproteobacteria;o__Enterobacteriales;f__Enterobacteriaceae
OTU_4	0.0107465	0.00227607	0.012043	0.0101991	0.00481143	0.0089314	0.44608	0.0176035	0.10709	0.151661	0.0648823	0.01478	0.00201677	0.000518597	0.00311158	0.000806707	0.00112363	0.00135412	0.000489787	0.000172866	5.76219e-05	2.8811e-05	0.000172866	0.000144055	0	0	0	0	0	0	0.099686	0.176726	0.150941	0.116944	0.406033	0	k__Bacteria;p__Firmicutes;c__Clostridia;o__Clostridiales;f__Lachnospiraceae;g__Tyzzerella_3
OTU_5	0.0474805	0.124982	0.0955084	0.170849	0.083062	0.063557	0.298309	0.102452	0.0817367	0.101098	0.105679	0.0651128	0.00835518	0.00607911	0.0240283	0.00927713	0.0260739	0.031548	0.00553171	0.0202541	0.0026218	0.0044657	0.00950762	0.00564695	0.000403354	0.00334207	0.0026218	0.00178628	0.00449451	0.000144055	0.000835518	0.00175747	0.000403354	0.00028811	0.000835518	5.76219e-05	k__Bacteria;p__Proteobacteria;c__Gammaproteobacteria;o__Enterobacteriales;f__Enterobacteriaceae;g__Serratia;s__Serratia_marcescens
OTU_6	0.275087	0.113775	0.123714	0.408021	0.116742	0.121323	0.00492668	0.00325564	0.00573338	0.00702988	0.00172866	0.0225302	0.00823994	0.00316921	0.108329	0.00293872	0.00290991	0.00164223	0.0177476	0.033536	0.00363018	0.0170273	0.0815927	0.0343139	8.64329e-05	0.000115244	0.000259299	5.76219e-05	0.000230488	0	0.000460976	0.000345732	0.000172866	0.000230488	0.000172866	5.76219e-05	k__Bacteria;p__Actinobacteria;c__unidentified_Actinobacteria;o__Micrococcales;f__Cellulomonadaceae
OTU_7	0.0569881	0.0158172	0.0998012	0.00161341	0.0124463	0.00118125	0.000576219	0.00060503	0.0013253	0.000691463	0.00244893	0.000633841	0.000576219	0.00218963	0.000201677	0.000345732	0.0292143	0.00242012	0.08093	0.0338241	0.587629	0.43009	0.0273704	0.171973	2.8811e-05	0	2.8811e-05	2.8811e-05	8.64329e-05	0	0.00662652	0.00538765	0.166412	0.00579101	0.00426402	0	k__Bacteria;p__Proteobacteria;c__Gammaproteobacteria;o__Enterobacteriales;f__Enterobacteriaceae;g__Serratia;s__Rahnella_aquatilis
OTU_8	0.00619436	0.00622317	0.013714	0.00267942	0.000777896	0.00587744	0.000835518	0.00172866	0.0371085	0.0921951	0.00979573	0.0205998	0.00593506	0.000403354	0.000115244	0.000403354	0.000576219	0.00167104	0.460371	0.12066	0.00720274	0.0117549	0.446772	0.0269383	0	0	0	0	0	0	0.00325564	0.00435046	0.00558933	0.000633841	0.000403354	0	k__Bacteria;p__Proteobacteria;c__Gammaproteobacteria;o__Enterobacteriales;f__Enterobacteriaceae;g__Serratia
OTU_9	0.00777896	0.0021032	0.00319802	0.000460976	0.000172866	0.00141174	5.76219e-05	0.00331326	0.00933475	0.00800945	0.00613674	0.00777896	0.00409116	0.00267942	0.00227607	0.430061	0.360829	0.0348325	0.162955	0.0371085	0.00265061	0.00403354	0.136967	0.00812469	0	0	0	0	0	0	0.000403354	0.0018439	0.00118125	0.000259299	2.8811e-05	0	k__Bacteria;p__Proteobacteria;c__Gammaproteobacteria;o__Enterobacteriales;f__Enterobacteriaceae;g__Rahnella;s__Rahnella_aquatilis
OTU_10	0.000172866	0.135671	0.0070875	0.00406235	0.606845	0.351667	0.00106601	0.000979573	0.000806707	0.00299634	5.76219e-05	0	0.000720274	8.64329e-05	0	0	0	0.000345732	0.000172866	0.000230488	0.000115244	0.00282348	0.00195915	0.000172866	0.00360137	0.00207439	0.00172866	0.00112363	0.0021032	0	0	0	0	0	0	0	k__Bacteria;p__Tenericutes;c__Mollicutes;o__Entomoplasmatales;f__Spiroplasmataceae;g__Spiroplasma
OTU_11	0.000201677	0.110432	0.00437927	0.000921951	0.000345732	0.132386	0.000230488	0.000230488	0.000115244	0.00155579	2.8811e-05	8.64329e-05	0.000403354	0	2.8811e-05	2.8811e-05	0	0.000432165	0.000259299	0.000374543	0.000201677	0.000201677	0.000921951	0.000230488	2.8811e-05	2.8811e-05	0	8.64329e-05	5.76219e-05	0.000662652	0.000777896	0.00138293	0.0023625	0.0297041	0.00475381	0	k__Bacteria;p__Firmicutes;c__Bacilli;o__Lactobacillales;f__Enterococcaceae;g__Enterococcus;s__Enterococcus_gallinarum
OTU_12	0.000518597	0.165721	0.0028811	0.000749085	8.64329e-05	8.64329e-05	2.8811e-05	5.76219e-05	2.8811e-05	0.00118125	0	0	0	0	0	0	0	0.000547408	0.000460976	0.000662652	0.000230488	0.000403354	0.000345732	0.000432165	0	0.000547408	0.000144055	0.000172866	0.000144055	0	0	0	0	0	0	0	k__Bacteria;p__Proteobacteria;c__Alphaproteobacteria;o__Rickettsiales;f__Anaplasmataceae;g__Wolbachia;s__
OTU_13	0.00060503	5.76219e-05	0	0	0	0	0.000345732	0.000576219	0.000835518	0	0.00161341	0.00181509	0.000979573	0.000835518	0.00106601	0.111297	0.0739866	0.00484024	0.000172866	0.000115244	5.76219e-05	2.8811e-05	2.8811e-05	0.00645366	0	0	0	0	0	0	8.64329e-05	0.000144055	0	0	0	0	k__Bacteria;p__Proteobacteria;c__Gammaproteobacteria;o__Xanthomonadales;f__Xanthomonadaceae;g__Stenotrophomonas;s__Stenotrophomonas_rhizophila
OTU_14	0.000259299	0.000432165	0.000259299	0.000230488	0.000144055	0.000144055	0.00829756	0.000691463	0.00172866	0.00218963	0.00253537	0.000633841	0.000144055	2.8811e-05	0.000316921	0.000144055	0.000230488	0.000316921	2.8811e-05	8.64329e-05	2.8811e-05	2.8811e-05	0.000115244	2.8811e-05	0	0	0	0	5.76219e-05	0	0.130197	0.186868	0.0159325	0.0127633	0.0186407	5.76219e-05	k__Bacteria;p__Proteobacteria;c__Gammaproteobacteria;o__Xanthomonadales;f__Xanthomonadaceae;g__Pseudoxanthomonas;s__
OTU_15	0.00129649	0.000230488	0.000144055	8.64329e-05	0.000172866	2.8811e-05	0.0031404	0.000749085	0.00123887	0.00109482	0.00293872	0.00155579	0.00247774	0.000662652	0.00118125	0.0665533	0.0807283	0.0044657	0.00123887	0.00060503	0.000316921	0.0060503	0.00112363	5.76219e-05	0	0	0	2.8811e-05	8.64329e-05	0	0.000835518	0.00481143	0.00146936	0.000921951	0.000633841	0	k__Bacteria;p__Proteobacteria;c__Gammaproteobacteria;o__Pseudomonadales;f__Pseudomonadaceae;g__Pseudomonas;s__Pseudomonas_abietaniphila
OTU_16	0.000230488	0.000403354	0.000518597	0.000460976	0	2.8811e-05	0	0	0	0	0.000576219	0.000374543	0	0	0	0	0	0	0.0723443	0.0373102	0.000259299	0.00060503	0.000374543	0.000374543	0	0	0	0	0	0.00250655	0	0	0	0	0	0.000259299	k__Bacteria;p__Proteobacteria;c__Alphaproteobacteria;o__Rickettsiales;f__Rickettsiaceae;g__Rickettsia;s__
OTU_17	2.8811e-05	8.64329e-05	0.0013253	0.00161341	0.00126768	0.00129649	0.105189	0.00106601	0.00089314	0.00138293	0.000201677	0.000720274	2.8811e-05	5.76219e-05	0.00089314	0	0.000144055	5.76219e-05	2.8811e-05	2.8811e-05	0	2.8811e-05	2.8811e-05	0	2.8811e-05	0.000172866	0.000115244	8.64329e-05	8.64329e-05	0.000115244	0.105131	0.0279466	0.0106024	0.0177476	0.00953643	0.000201677	k__Bacteria;p__Actinobacteria;c__unidentified_Actinobacteria;o__Micrococcales;f__Microbacteriaceae;g__Curtobacterium
OTU_18	0	0	0.000230488	0.000316921	0	0	0	0	0	5.76219e-05	0.0359561	0.0896021	0.000345732	0.000201677	0.000259299	0.000230488	8.64329e-05	0.000432165	0.000144055	0.00028811	0	0	0	0	0	0	0	0	0	0	0	0	0	0	0	0	k__Bacteria;p__Firmicutes;c__Bacilli;o__Bacillales;f__Listeriaceae;g__Listeria;s__Listeria_grayi
OTU_19	0	0	0	0	0	0	0	0	0	0	0	0	0	0	0	0	0	0	0	0	0	0	0	0	0	0	0	0	0	0	0.0416319	0.0285805	0.0110922	0.00521479	0.0110634	0	k__Bacteria;p__Proteobacteria;c__Gammaproteobacteria
OTU_20	0	0	0	0	0	0	0	0	0	0	0	0	0	0	0	0	0	0	0	0	0	0	0	0	0	0	0	0	0	0	0.0036878	0.017373	0.026362	0.170014	0.0311447	8.64329e-05	k__Bacteria;p__Proteobacteria;c__Gammaproteobacteria;o__Vibrionales;f__Vibrionaceae;g__Vibrio
OTU_21	0	0	0	0	0	0	0	0	0	0	0	0	0	0	0	0	0	0	0	0	0	0	0	0	0.0499582	0.0378	0.0317209	0.0197067	0.0385203	0.0428419	0	0	0	0	0	0.0708174	k__Bacteria;p__Proteobacteria;c__Gammaproteobacteria;o__Enterobacteriales;f__Enterobacteriaceae
OTU_22	0	0	0	0	0	0	0	0	0	0	0	0	0	0	0	0	0	0	0	0	0	0	0	0	0	0	0	0	0	0	0.00135412	0.00138293	0.000489787	0.00259299	0.072085	0	k__Bacteria;p__Proteobacteria;c__Gammaproteobacteria;o__Vibrionales;f__Vibrionaceae;g__Vibrio;s__Vibrio_metschnikovii
OTU_23	0.000921951	0	5.76219e-05	2.8811e-05	0	0	0	0	2.8811e-05	0	0	0	0	0	0	0	0	0	0	0	0	2.8811e-05	0	0	2.8811e-05	5.76219e-05	2.8811e-05	8.64329e-05	8.64329e-05	0.000835518	0.0021032	0.00757729	0.0171137	0.0999164	0.0161341	0.000230488	k__Bacteria;p__Firmicutes;c__Bacilli;o__Lactobacillales;f__Streptococcaceae;g__Streptococcus;s__Streptococcus_gallolyticus_subsp._macedonicus
OTU_24	0	0	0	0	0	0	0	0	0	0	0	0	0	0	0	0	0	0	0	0	0	0	0	0	0.0344291	0.0251232	0.00728918	0.0123599	0.0241436	0.0286093	0	0	0	0	0	0.0426402	k__Bacteria;p__Proteobacteria;c__Gammaproteobacteria;o__Enterobacteriales;f__Enterobacteriaceae
OTU_25	0.000172866	0.000374543	8.64329e-05	5.76219e-05	5.76219e-05	0	0.000230488	0.000115244	0.000144055	0.000172866	0.000835518	0.000345732	0.000345732	0.000806707	0.00126768	0.00584863	0.0175171	0.000777896	5.76219e-05	0	2.8811e-05	0.000201677	2.8811e-05	2.8811e-05	0	0	8.64329e-05	0	2.8811e-05	2.8811e-05	0.0021032	0.0135988	0.00942119	0.00256418	0.00172866	5.76219e-05	k__Bacteria;p__Proteobacteria;c__Gammaproteobacteria;o__Pseudomonadales;f__Moraxellaceae;g__Acinetobacter;s__Acinetobacter_guillouiae
OTU_26	0	0	2.8811e-05	0	5.76219e-05	0	0.000518597	2.8811e-05	0	0.000172866	0	2.8811e-05	0	0	0	0	0	2.8811e-05	0	0	0	0	0	0	0	0	0	0	0	0	0.0510242	0.00939238	0.000950762	0.0023625	0.00452332	0	k__Bacteria;p__Bacteroidetes;c__Sphingobacteriia;o__Sphingobacteriales;f__Chitinophagaceae;g__Taibaiella;s__
OTU_27	0	0	0	0	0	0	0	0	0	0	0	0	0	0	0	0	0	0	0	0	0	0	0	0	0	0	0	0	0	0	0.0202541	0.00826875	0.00475381	0.0131666	0.004725	0	k__Bacteria;p__Actinobacteria;c__unidentified_Actinobacteria;o__Propionibacteriales;f__Nocardioidaceae;g__Nocardioides;s__
OTU_28	0	0	0	0	0	0	0	0	0	0	0	0	0	0	0	0	0	0	5.76219e-05	0	0	0	0	0	0	0	0	0	0	0	0.0181221	0.0142902	0.00198796	0.00195915	0.00440808	0	k__Bacteria;p__Proteobacteria;c__Gammaproteobacteria;o__Xanthomonadales;f__Xanthomonadaceae;g__Dyella;s__
OTU_29	0	0	0	0	0	0	0	0	0	0	0	0	0	0	0	0	0	0	0	2.8811e-05	0	0	0	0	0	0	0	0	0	0	0.0234233	0.0110922	0.00141174	0.0026218	0.00374543	0	k__Bacteria;p__Bacteroidetes;c__Sphingobacteriia;o__Sphingobacteriales;f__Chitinophagaceae;g__Arachidicoccus
OTU_30	0	0	2.8811e-05	2.8811e-05	0	0	0	0	0	8.64329e-05	0	2.8811e-05	0	0	0	0	0	0	0	0	0	0	0	2.8811e-05	0	0	0	0	0	0	0.000777896	0.00244893	0.0244317	0.00290991	0.013253	0	k__Bacteria;p__Firmicutes;c__Clostridia;o__Clostridiales;f__Lachnospiraceae;g__Coprococcus_2;s__
OTU_31	2.8811e-05	5.76219e-05	0.000115244	8.64329e-05	2.8811e-05	5.76219e-05	0.00411997	0.000230488	0.000230488	0.000720274	0.00121006	0.00028811	2.8811e-05	2.8811e-05	0.000115244	2.8811e-05	2.8811e-05	0.000115244	2.8811e-05	0	0	0	0	0	0	0	0	0	0	0	0.00527241	0.00731799	0.00688582	0.0166527	0.00342851	0	k__Bacteria;p__Proteobacteria;c__Alphaproteobacteria;o__Rhizobiales;f__Rhizobiaceae;g__Rhizobium;s__Rhizobium_cellulosilyticum
OTU_32	0	0	0.000172866	5.76219e-05	2.8811e-05	0	0	0	0	2.8811e-05	2.8811e-05	8.64329e-05	0	0	0	2.8811e-05	2.8811e-05	0	0	0	0	0	0	0	8.64329e-05	0.000259299	0.00028811	0.000230488	0.000259299	0.000576219	0.00976692	0.00463857	0.0850788	0.00515716	0.0278026	0.000691463	k__Bacteria;p__Firmicutes;c__Clostridia;o__Clostridiales;f__Ruminococcaceae;g__Faecalibacterium;s__
OTU_33	0.000172866	5.76219e-05	0.00060503	0.000144055	0.000144055	8.64329e-05	0.00904664	0.000806707	0.000576219	0.000489787	0.0185255	0.000547408	0.000201677	0.000144055	0.000518597	0.00161341	0.00403354	0.000316921	0.000374543	8.64329e-05	5.76219e-05	0.00636722	0.000230488	5.76219e-05	0	2.8811e-05	0	0	0	0	8.64329e-05	8.64329e-05	2.8811e-05	8.64329e-05	5.76219e-05	0	k__Bacteria;p__Proteobacteria;c__Gammaproteobacteria;o__Pseudomonadales;f__Pseudomonadaceae;g__Pseudomonas;s__Pseudomonas_brenneri
OTU_34	0	0	0	0	0	0	0	0	0	0	0	0	0	0	0	0	0	0	0	0	0	0	0	0	0	0	0	0	0	0	0.0392694	0.0106312	0.0013253	0.00172866	0.00242012	0	k__Bacteria;p__Proteobacteria;c__Betaproteobacteria;o__Burkholderiales;f__Burkholderiaceae;g__Burkholderia-Paraburkholderia;s__Burkholderia_sp._JSC-R3-522-9
OTU_35	2.8811e-05	0	0	0	2.8811e-05	0	0	0	2.8811e-05	0	0	0	0	0	0	0	0	0	0	0	0	0	0	0	2.8811e-05	5.76219e-05	5.76219e-05	0	5.76219e-05	0.000115244	0.00345732	0.00144055	0.0295889	0.00481143	0.00973811	2.8811e-05	k__Bacteria;p__Firmicutes;c__Clostridia;o__Clostridiales;f__Ruminococcaceae;g__Subdoligranulum;s__
OTU_36	0.000201677	0.000662652	0.00187271	0.0013253	0.00144055	0.00100838	0.000518597	0.000576219	8.64329e-05	0.000547408	0.0026218	0.00172866	0.000979573	0.00109482	0.000460976	0.000777896	0.000201677	0.000518597	0.00164223	0.000950762	0.0021032	0.00135412	0.000806707	0.00060503	0.000115244	0.000115244	0.000374543	2.8811e-05	0.000633841	2.8811e-05	0	0	2.8811e-05	8.64329e-05	0	5.76219e-05	k__Bacteria;p__Firmicutes;c__Clostridia;o__Clostridiales;f__Lachnospiraceae;g__Blautia
OTU_37	0	0	0	0	0	0	0	0	0	0	0	0	0	2.8811e-05	0	0	0	0	0	0	0	0	0	0	0	0	0	0	0	0	0.00901783	0.0223861	0.000749085	0.000662652	0.00169985	0	k__Bacteria;p__Bacteroidetes;c__Sphingobacteriia;o__Sphingobacteriales;f__Chitinophagaceae
OTU_38	5.76219e-05	0.000115244	0.000547408	0.000403354	0.000518597	0.000316921	0.0150105	0.00089314	0.000979573	0.0039471	0.00452332	0.000864329	0.000259299	0.000144055	0.000979573	0.000403354	0.000259299	0.000489787	0.000115244	0.000547408	2.8811e-05	5.76219e-05	0.000144055	8.64329e-05	8.64329e-05	0.000230488	0.000201677	0.000489787	5.76219e-05	2.8811e-05	0.00397591	0.0399032	0.00521479	0.00596387	0.00242012	0	k__Bacteria;p__Proteobacteria;c__Alphaproteobacteria;o__Rhizobiales;f__Brucellaceae
OTU_39	0	0	0	0	0	0	0	0	0	0	0	0	0	0	0	0	0	0	0	0	0	0	0	0	0	0	0	0	0	0	0.00259299	0.000950762	0.000633841	0.00282348	0.0217235	0	k__Bacteria;p__Proteobacteria;c__Alphaproteobacteria;o__Rickettsiales;f__unidentified_Rickettsiales;g__Candidatus_Hepatincola;s__Graminella_nigrifrons
OTU_40	0.000230488	0	8.64329e-05	0.000115244	2.8811e-05	8.64329e-05	0.000115244	2.8811e-05	0	0.000115244	0	2.8811e-05	0.000144055	0	2.8811e-05	0	0	0	0	2.8811e-05	0.000172866	2.8811e-05	2.8811e-05	0	0.000201677	2.8811e-05	0.000432165	8.64329e-05	0.00121006	0.000201677	0.00155579	0.0026218	0.030021	0.00322683	0.0136276	0.000403354	k__Bacteria;p__Firmicutes;c__Clostridia;o__Clostridiales;f__Lachnospiraceae;g__[Eubacterium]_rectale_group;s__
OTU_41	0.000432165	0.000633841	0.000720274	0.00100838	0.000979573	0.000749085	0.000633841	0.000374543	0.000518597	0.000403354	0.000662652	0.000921951	0.000720274	0.00060503	0.000720274	0.000777896	0.000749085	0.000374543	0.000662652	0.00100838	0.000432165	0.00135412	0.000806707	0.000777896	2.8811e-05	2.8811e-05	2.8811e-05	2.8811e-05	2.8811e-05	0.000144055	0.000230488	0.000259299	0.00195915	0.000172866	0.000547408	0.000201677	k__Bacteria;p__Bacteroidetes;c__Bacteroidia;o__Bacteroidales;f__Bacteroidaceae;g__Bacteroides;s__Bacteroides_vulgatus
OTU_42	2.8811e-05	0	2.8811e-05	0	0	0	2.8811e-05	5.76219e-05	5.76219e-05	0	0.000144055	8.64329e-05	0	0	0	0	0	0	0	2.8811e-05	0	0	0	0	0.000201677	0.000403354	0.000777896	0.000201677	0.0225878	2.8811e-05	0.000345732	0.000749085	0.000432165	0.000633841	0.000547408	0	k__Bacteria;p__Proteobacteria;c__Gammaproteobacteria;o__Pseudomonadales;f__Moraxellaceae;g__Acinetobacter;s__Acinetobacter_lwoffii
OTU_43	0	0	0	0	0	0	0	0	0	0	0	0	0	0	0	0	2.8811e-05	0	0	0	0	0	0	0	0	0	0	0	0	0	0.00907546	0.004725	0.00458094	0.0103431	0.00484024	0	k__Bacteria;p__Actinobacteria;c__unidentified_Actinobacteria;o__Propionibacteriales;f__Nocardioidaceae;g__Nocardioides
OTU_44	0	0	0	0	0	0	0	0	0	0	0	0	0	0	0	0	0	0	0	0	0	0	0	0	0	0	0	0	0	0	0.000144055	0.00363018	0.00302515	0.0333055	0.00628079	2.8811e-05	k__Archaea;p__.DHVEG-6.
OTU_45	0	5.76219e-05	0	0	0	0	0	0	0	8.64329e-05	8.64329e-05	2.8811e-05	5.76219e-05	0	5.76219e-05	2.8811e-05	0.000201677	0.0197067	0	0	0	0	0	0	0	0	0	0	0	0	0	0	0	0	0	0	k__Bacteria;p__Tenericutes;c__Mollicutes;o__Entomoplasmatales;f__Spiroplasmataceae;g__Spiroplasma;s__Spiroplasma_atrichopogonis
OTU_46	0	0	0	0	0	0	0.000950762	2.8811e-05	0.000115244	0.000691463	8.64329e-05	0	0	0	0	0	0	0	0	0	0	0	0	0	0	0	0	0	0	2.8811e-05	0.0161918	0.0044657	0.000172866	0.000633841	0.00233369	0	k__Bacteria;p__Bacteroidetes;c__Sphingobacteriia;o__Sphingobacteriales
OTU_47	0.000144055	0.000806707	0.00230488	0.00175747	0.00230488	0.00135412	0.00118125	0.000864329	0.000259299	0.000720274	0.00216082	0.00149817	0.000720274	0.000547408	0.00112363	0.000950762	0.000230488	0.000662652	0.00161341	0.00118125	0.00138293	0.00152698	0.000518597	0.000374543	0.00028811	0.000576219	0.000547408	0.000316921	0.000518597	5.76219e-05	0.00028811	0.000144055	0.000691463	0.00123887	0.00028811	2.8811e-05	k__Bacteria;p__Firmicutes;c__Clostridia;o__Clostridiales;f__Peptostreptococcaceae;g__Romboutsia;s__
OTU_48	5.76219e-05	8.64329e-05	0.000345732	0.000345732	0.000345732	0.00028811	0.013253	0.000547408	0.00060503	0.00230488	0.00325564	0.000460976	0.000259299	0.000144055	0.000345732	0.000115244	5.76219e-05	0.000259299	0.000201677	5.76219e-05	5.76219e-05	0	2.8811e-05	2.8811e-05	0.000576219	0.00028811	0.000460976	5.76219e-05	0.000259299	0	0.00141174	0.00227607	0.000691463	0.00118125	0.000345732	0.000460976	k__Bacteria;p__Proteobacteria;c__Alphaproteobacteria;o__Sphingomonadales;f__Sphingomonadaceae;g__Novosphingobium;s__Novosphingobium_resinovorum
OTU_49	0	0	0	0	0	0	0	0	0	0	0	0	0	0	0	0	0	0	0	0	0	0	0	0	5.76219e-05	2.8811e-05	2.8811e-05	0	0	0	0.000460976	0.00106601	0.0176899	0.00138293	0.00763491	2.8811e-05	k__Bacteria;p__Firmicutes;c__Clostridia;o__Clostridiales;f__Ruminococcaceae;g__Ruminococcus_1;s__Ruminococcus_bicirculans
OTU_50	0	0	0	0	0	0	0	0	0	0	0	0	0	0	0	0	0	0	0	0	0	0	0	0	0	2.8811e-05	2.8811e-05	2.8811e-05	0	8.64329e-05	0.000489787	0.00118125	0.0197931	0.00109482	0.00679939	0	k__Bacteria;p__Firmicutes;c__Clostridia;o__Clostridiales;f__Ruminococcaceae;g__[Eubacterium]_coprostanoligenes_group;s__
OTU_51	0	0	0	0	0	0	0	0	0	0	0	0	0	0	0	0	0	0	0	0	0	0	0	0	0.00172866	0.00780777	0.00429283	0.00109482	0.00613674	0	0.000115244	0	0	0	0.000115244	5.76219e-05	k__Bacteria;p__Actinobacteria;c__unidentified_Actinobacteria;o__Corynebacteriales;f__Nocardiaceae;g__Rhodococcus;s__Rhodococcus_erythropolis
OTU_52	2.8811e-05	0.000777896	0.000259299	0.00060503	0.00149817	0.000172866	0.000259299	0.000230488	5.76219e-05	0.000518597	0.000201677	0.000518597	8.64329e-05	0.000518597	0.000201677	0.000345732	0.000115244	0.000489787	0.000115244	0.000374543	0.000979573	0.00155579	0.000172866	0.000547408	0	0.000115244	0	2.8811e-05	5.76219e-05	0.00028811	8.64329e-05	8.64329e-05	0.000345732	0.000316921	0.000172866	0.00089314	k__Bacteria;p__Verrucomicrobia;c__Verrucomicrobiae;o__Verrucomicrobiales;f__Verrucomicrobiaceae;g__Akkermansia
OTU_53	0	0	0	0	0	0	0	0	0	0	0	0	0	0	0	0	0	0	0	0	0	0	0	0	0	2.8811e-05	0	0	0	0	0.00115244	0.00149817	0.0203694	0.00172866	0.00818232	2.8811e-05	k__Bacteria;p__Firmicutes;c__Clostridia;o__Clostridiales;f__Lachnospiraceae;g__Lachnospiraceae_ND3007_group;s__
OTU_54	0	2.8811e-05	0.000316921	0	5.76219e-05	0	0.00028811	0	0	0	0	0	0	0	0	0	0	0	0	2.8811e-05	0	0	0	0	2.8811e-05	0.000172866	0.000144055	2.8811e-05	0.000633841	2.8811e-05	0.0237979	0.000691463	0.00475381	0.000633841	0.00089314	0.000201677	k__Bacteria;p__Firmicutes;c__Bacilli;o__Lactobacillales;f__Lactobacillaceae;g__Lactobacillus;s__Lactobacillus_johnsonii
OTU_55	0.000460976	0.000144055	0.000432165	0.000259299	0.000345732	0.00106601	0.000259299	0.000777896	0.000316921	0.000115244	0.000489787	0.000230488	0.0013253	0.00115244	0.000547408	0.00181509	0.000489787	0.000230488	0.000345732	0.000230488	0.00060503	0.000316921	0.000835518	0.000691463	0	0	5.76219e-05	0	0.000230488	0	0	0	0	0	0	0	k__Bacteria;p__Firmicutes;c__Clostridia;o__Clostridiales;f__Peptococcaceae;g__;s__
OTU_56	0.000432165	0	2.8811e-05	2.8811e-05	0	2.8811e-05	0.000144055	0	5.76219e-05	5.76219e-05	5.76219e-05	0	0	0	0	0	5.76219e-05	0	0	0	0	0	0	0	0	0	5.76219e-05	0	0	0	0.00613674	0.00616555	0.00285229	0.00109482	0.00607911	0	k__Bacteria;p__Cyanobacteria;c__Chloroplast;o__unidentified_Chloroplast;f__unidentified_Chloroplast;g__unidentified_Chloroplast
OTU_57	0	0	0	0	0	0	0	0	0	0	0	0	0	2.8811e-05	0	0	0	0	0	2.8811e-05	0	0	0	0	0	0	0	0	0	0	0.011582	0.00345732	0.000576219	0.00239131	0.00233369	5.76219e-05	k__Bacteria;p__Proteobacteria;c__Alphaproteobacteria;o__Sphingomonadales;f__Sphingomonadaceae;g__Sphingomonas
OTU_58	0	0	0	0	0	0	0	0	0	0	0	0	0	0	0	0	0	0	0	0	0	0	0	0	0.000403354	0.000489787	0.00028811	8.64329e-05	0.000950762	0.000489787	0.00265061	0.00302515	0.000749085	0.0169985	0.00279466	0.000316921	k__Bacteria;p__Proteobacteria;c__Alphaproteobacteria;o__Rhizobiales;f__Methylobacteriaceae;g__Methylobacterium
OTU_59	0	0	0	0	0	0	0	0	0	0	0	0	0	0	0	0	0	0	0	0	0	0	0	0	0	0	0	0	0	0	0.00610793	0.0108905	0.00135412	0.000777896	0.000691463	0	k__Bacteria;p__Proteobacteria;c__Gammaproteobacteria;o__Xanthomonadales;f__Xanthomonadaceae;g__Dyella;s__
OTU_60	0	8.64329e-05	5.76219e-05	2.8811e-05	5.76219e-05	5.76219e-05	0.00437927	5.76219e-05	8.64329e-05	0.0044657	0.00305396	0.000230488	2.8811e-05	0	2.8811e-05	2.8811e-05	0	2.8811e-05	2.8811e-05	0	2.8811e-05	0	0	0	8.64329e-05	0.000115244	0.000115244	0	2.8811e-05	0.000115244	0.00348613	0.000806707	0.000230488	0.00112363	0.0115532	0.000144055	k__Bacteria;p__Proteobacteria;c__Gammaproteobacteria;o__Enterobacteriales;f__Enterobacteriaceae
OTU_61	0.000316921	0.000403354	0.000316921	0.00100838	0.00106601	0.000662652	0.000518597	0.000576219	0.000316921	0.000547408	0.000259299	0.000950762	0.000633841	0.000633841	0.000950762	0.00100838	0.000403354	0.000662652	0.000316921	0.000864329	0.000662652	0.00089314	0.000403354	0.000518597	0	0	0	0	0	0	0	0	0	0	0	0	k__Bacteria;p__Firmicutes;c__Clostridia;o__Clostridiales;f__Lachnospiraceae;g__Blautia
OTU_62	0	0	0	0	0	0	0	0	0	8.64329e-05	0	0	0	0	0	0	0	0	0	0	0	0	0	0	0	0	0	0	0	0	0.000576219	0.00207439	0.00339969	0.0186983	0.00538765	0	k__Bacteria;p__Proteobacteria;c__Gammaproteobacteria;o__Alteromonadales;f__Alteromonadaceae;g__Alteromonas
OTU_63	0	8.64329e-05	2.8811e-05	2.8811e-05	2.8811e-05	0	0.00348613	0.000230488	0.000345732	0.00218963	0.0013253	0.000230488	5.76219e-05	2.8811e-05	2.8811e-05	0	0	2.8811e-05	0	0	0	0	0	0	2.8811e-05	0	0	0	0	0	0.00435046	0.00112363	0.000720274	0.000259299	0.000432165	0	k__Bacteria;p__Bacteroidetes;c__Flavobacteriia;o__Flavobacteriales;f__Flavobacteriaceae;g__Chryseobacterium
OTU_64	0.000662652	0.00103719	0.000518597	0.000432165	0.00028811	0.000576219	0.00135412	0.000720274	0.000691463	0.000806707	0.000633841	0.00060503	0.000662652	0.000489787	0.00181509	0.00112363	0.000777896	0.000921951	0.000633841	0.000460976	0.000345732	0.000230488	0.00028811	0.000518597	0	0	5.76219e-05	0	0.000432165	0	0	0	0	0	0	2.8811e-05	k__Bacteria;p__Firmicutes;c__Clostridia;o__Clostridiales;f__Lachnospiraceae;g__Lachnospiraceae_NK4A136_group;s__
OTU_65	0.000172866	0.000720274	0.000144055	0.000230488	0.000201677	0.000172866	0	0	0	0	0	0	0	0	2.8811e-05	8.64329e-05	0	0	2.8811e-05	0.00126768	0	8.64329e-05	0.000172866	2.8811e-05	0	0	0	0	0	0	0.000921951	0.00570457	0.000777896	0.00187271	0.00383186	0	k__Bacteria
OTU_66	0	0	0	0	0	0	0	0	0	0	0	0	0	0	0	0	0	0	0	0	0	0	0	0	0.00435046	0.00244893	0.00409116	0.000662652	0.00224726	0	0	0	0	0	0	0	k__Bacteria;p__Proteobacteria;c__Betaproteobacteria;o__Methylophilales;f__Methylophilaceae;g__Methylotenera;s__
OTU_67	2.8811e-05	0.000230488	0.000979573	0.000633841	0.000489787	0.000172866	0.000345732	0.000144055	8.64329e-05	0.000201677	0.000950762	0.000374543	0.000115244	0.000172866	0.000316921	5.76219e-05	2.8811e-05	0.000259299	0.000864329	0.000432165	0.00060503	0.00028811	0.000144055	0.000144055	0	0.000230488	5.76219e-05	2.8811e-05	0.000547408	0.000115244	0	0	5.76219e-05	0.00988216	2.8811e-05	0.00123887	k__Bacteria;p__Firmicutes;c__Erysipelotrichia;o__Erysipelotrichales;f__Erysipelotrichaceae;g__Faecalibaculum;s__
OTU_68	0	0	0	0	0	0	0	0	0	0	0	0	0	0	0	0	0	0	0	0	0	0	0	0	0	0	0	2.8811e-05	0	8.64329e-05	0.000489787	0.000979573	0.0130802	0.000576219	0.00302515	0.000115244	k__Bacteria;p__Firmicutes;c__Clostridia;o__Clostridiales;f__Ruminococcaceae;g__Ruminococcaceae_UCG-002;s__
OTU_69	0	0	5.76219e-05	2.8811e-05	0	2.8811e-05	0.00702988	0.00028811	0.000316921	0.00216082	0.00230488	0.000316921	5.76219e-05	2.8811e-05	5.76219e-05	0	0	0.000144055	0	0	0	0	0	0	0	0	0	0	0	0	5.76219e-05	2.8811e-05	2.8811e-05	0	0	0	k__Bacteria;p__Bacteroidetes;c__Sphingobacteriia;o__Sphingobacteriales;f__Sphingobacteriaceae
OTU_70	0.000144055	0.000374543	0.000259299	0.000460976	0.000374543	0.000403354	0.000259299	0.000432165	0.000144055	0.000230488	0.000259299	0.000518597	0.000403354	0.000172866	0.000460976	0.000489787	0.000201677	0.000403354	0.000144055	0.000460976	0.000316921	0.000316921	0.000403354	0.000144055	0	2.8811e-05	0.000115244	0	0.000201677	0	0	0	0	0	0	0	k__Bacteria;p__Firmicutes;c__Clostridia;o__Clostridiales;f__Ruminococcaceae;g__Ruminiclostridium;s__
OTU_71	0	0.000144055	0.000432165	0.000547408	0.000345732	5.76219e-05	0.000115244	0.000115244	0	0.000144055	0.000576219	0.000835518	0.000172866	0.000489787	0.000201677	0.000144055	0	0.000172866	0.000547408	0.000518597	0.000403354	0.000316921	0.000115244	0.000576219	0	0	0.000374543	2.8811e-05	0.00089314	2.8811e-05	5.76219e-05	2.8811e-05	0	8.64329e-05	0	5.76219e-05	k__Bacteria;p__Proteobacteria;c__Betaproteobacteria;o__Burkholderiales;f__Alcaligenaceae;g__Parasutterella;s__
OTU_72	0	0	0	0	0	0	0	0	0	0	0	0	0	0	0	0	0	0	0	0	0	0	0	0	0	0	5.76219e-05	2.8811e-05	0	0	0.000115244	0.000633841	0.00896021	0.000864329	0.0044657	0	k__Bacteria;p__Firmicutes;c__Negativicutes;o__Selenomonadales;f__Veillonellaceae;g__Dialister;s__
OTU_73	0.000201677	0.000374543	0.000259299	0.000662652	0.000720274	0.000662652	0.000518597	0.000547408	0.000201677	0.000460976	0.000460976	0.000662652	0.000547408	0.000403354	0.000691463	0.000979573	0.000230488	0.000374543	0.000374543	0.000489787	0.000777896	0.000662652	0.000345732	0.00028811	0	5.76219e-05	2.8811e-05	0	8.64329e-05	0	0	0	0	0	0	0	k__Bacteria;p__Firmicutes;c__Clostridia;o__Clostridiales;f__Lachnospiraceae
OTU_74	0.00028811	0.000345732	0.00060503	0.000316921	0.000662652	0.00028811	0.000720274	0.00028811	0.000806707	0.000777896	0.000576219	0.000259299	0.000172866	0.000259299	0.00028811	0.000345732	0.000460976	0.000316921	0.000230488	0.000115244	0.000144055	8.64329e-05	2.8811e-05	0.000144055	0	0.00028811	0	0	8.64329e-05	0.000201677	0.000835518	0.00507073	0.000662652	0.000921951	0.000374543	5.76219e-05	k__Bacteria;p__Proteobacteria;c__Alphaproteobacteria;o__Rhizobiales;f__Phyllobacteriaceae;g__Phyllobacterium;s__
OTU_75	2.8811e-05	8.64329e-05	2.8811e-05	0	0	0	0	0	0	2.8811e-05	0	2.8811e-05	0	0	0	0	0	0	0	2.8811e-05	0	0	0	5.76219e-05	0.00121006	0.00455213	0.000633841	0.00432165	0.00723155	0	0	2.8811e-05	0	2.8811e-05	8.64329e-05	0	k__Bacteria;p__Firmicutes;c__Bacilli;o__Bacillales;f__Staphylococcaceae;g__Staphylococcus;s__Staphylococcus_lentus
OTU_76	0	0	0	0	0	2.8811e-05	0.00414878	0.000201677	0.000374543	0.00218963	0.00118125	0.000201677	0	0.000115244	0.000115244	0	0	0.000259299	5.76219e-05	0	0	0	0	0	0	0	0	0	0	0	0.000921951	0.00527241	0.00527241	2.8811e-05	0.000115244	2.8811e-05	k__Bacteria;p__Bacteroidetes;c__Sphingobacteriia;o__Sphingobacteriales;f__Sphingobacteriaceae;g__Sphingobacterium;s__Sphingobacterium_multivorum
OTU_77	0.00028811	0	0	2.8811e-05	0	2.8811e-05	2.8811e-05	2.8811e-05	2.8811e-05	0	2.8811e-05	2.8811e-05	0	0	2.8811e-05	0	0	0	0	0	0	2.8811e-05	0	0	2.8811e-05	0	2.8811e-05	0	8.64329e-05	0	0.00106601	0.000662652	0.0076061	0.000950762	0.00259299	2.8811e-05	k__Bacteria;p__Firmicutes;c__Clostridia;o__Clostridiales;f__Lachnospiraceae;g__Coprococcus_3;s__
OTU_78	0	0.000172866	0.000864329	0.000374543	0.000460976	0.00028811	0.000489787	0.000259299	0	0.000316921	0.000979573	0.000316921	0.000201677	0.000230488	0.000518597	0.000172866	2.8811e-05	0.000172866	0.000489787	0.000172866	0.000259299	0.000432165	0.000172866	0.000201677	0	0.000172866	0.000345732	0	0.000749085	2.8811e-05	0.000374543	0.000144055	0.00106601	0.000432165	0.000576219	0.000172866	k__Bacteria;p__Firmicutes;c__Clostridia;o__Clostridiales;f__Lachnospiraceae
OTU_79	0	0	0	0	0	0	0	0	0	0	0	5.76219e-05	0	0	0	0	0	0	0	0	0	0	0	0	8.64329e-05	0.00109482	0.000806707	0.000172866	0.00109482	0	8.64329e-05	0.000115244	0	0.000172866	0.00849924	2.8811e-05	k__Bacteria;p__Firmicutes;c__Bacilli;o__Bacillales;f__Bacillaceae;g__Bacillus;s__Bacillus_anthracis
OTU_80	0	0	5.76219e-05	0	2.8811e-05	2.8811e-05	0.000403354	0	0	0	0	0	0	0	0	0	0	0	0	0	0	0	0	0	0	0	0	0	0	0	0.00322683	0.00475381	0.00126768	0.0023625	0.00060503	0	k__Bacteria;p__Proteobacteria;c__Alphaproteobacteria;o__Rhizobiales;f__Rhizobiaceae;g__Rhizobium
OTU_81	0	0	0	0	0	0	0	0	0	0	0	0	0	0	0	0	0	0	0	0	0	0	0	0	0.00253537	0.00193034	0.00247774	0.000374543	0.00129649	0	0	0	2.8811e-05	2.8811e-05	2.8811e-05	0	k__Bacteria;p__Proteobacteria;c__Alphaproteobacteria;o__Rhizobiales;f__Rhodobiaceae;g__Methyloceanibacter;s__
OTU_82	0	0	0	0	0	0	0	0	0	0	0	0	0	0	0	0	0	0	0	0	0	0	0	0	0.00337088	0.00190152	0.00311158	0.000806707	0.00155579	0	0	0	0	0	0	0	k__Bacteria;p__Proteobacteria;c__Betaproteobacteria;o__Methylophilales;f__Methylophilaceae;g__Methylotenera
OTU_83	5.76219e-05	0.000172866	0	0.000115244	2.8811e-05	2.8811e-05	2.8811e-05	2.8811e-05	0.000115244	0	0	5.76219e-05	0	0	0.000115244	0	0	8.64329e-05	0	5.76219e-05	0	0	0	0	0	0	0	0	8.64329e-05	0	0.00414878	0.00181509	0.00146936	0.000489787	0.000316921	8.64329e-05	k__Bacteria;p__Actinobacteria;c__unidentified_Actinobacteria;o__Corynebacteriales;f__Mycobacteriaceae;g__Mycobacterium
OTU_84	8.64329e-05	0.000144055	0.000259299	0.000374543	0.000403354	0.000518597	0.000403354	0.000518597	0.000115244	0.000345732	0.000230488	0.00028811	0.000345732	0.000259299	0.000259299	0.000374543	5.76219e-05	0.000172866	0.000115244	0.000144055	0.000230488	0.000172866	0.000230488	0.000172866	0	0	0	0	8.64329e-05	0	0	0	0	8.64329e-05	0	0	k__Bacteria;p__Firmicutes;c__Clostridia;o__Clostridiales;f__Lachnospiraceae;g__Tyzzerella;s__
OTU_85	0.000115244	5.76219e-05	0.000172866	8.64329e-05	2.8811e-05	5.76219e-05	0.00443689	0.000316921	0.000144055	0.000950762	0.00106601	0.000230488	0.000115244	0.000115244	0.000115244	5.76219e-05	2.8811e-05	5.76219e-05	2.8811e-05	0	2.8811e-05	0	2.8811e-05	0	0	2.8811e-05	0	0	0	0	5.76219e-05	0.00121006	0	0	2.8811e-05	5.76219e-05	k__Bacteria;p__Proteobacteria;c__Alphaproteobacteria;o__Sphingomonadales;f__Sphingomonadaceae;g__Sphingobium;s__Sphingobium_yanoikuyae
OTU_86	2.8811e-05	0.000259299	0.000518597	0.00028811	0.000777896	0.00028811	0.000345732	0.000374543	8.64329e-05	0.000172866	0.000633841	0.000345732	0.00028811	0.000144055	0.000403354	0.000432165	2.8811e-05	0.000230488	0.000345732	0.000259299	0.000316921	0.000720274	0.000115244	0.000172866	0	0	0	0	0	0	0	0	0	0	0	0	k__Bacteria;p__Firmicutes;c__Clostridia;o__Clostridiales;f__Lachnospiraceae
OTU_87	8.64329e-05	8.64329e-05	0.000172866	0.000316921	0.000432165	0.000230488	0.000144055	0.000259299	5.76219e-05	8.64329e-05	0.000201677	0.000259299	8.64329e-05	8.64329e-05	0.000316921	0.000201677	0.000144055	2.8811e-05	0.000172866	0.00028811	0.000115244	0.000576219	5.76219e-05	0.000201677	0	0	8.64329e-05	0	2.8811e-05	0	0	0	5.76219e-05	8.64329e-05	0	2.8811e-05	k__Bacteria;p__Bacteroidetes;c__Bacteroidia;o__Bacteroidales;f__Porphyromonadaceae;g__Parabacteroides;s__Parabacteroides_goldsteinii
OTU_88	0	0	0	0	0	0	0	0	0	0	0	0	0	0	0	0	0	0	0	0	0	0	0	0	0.00486905	0.00187271	0.00334207	0.000864329	0.00181509	0	0	0	0	0	0	0	k__Bacteria;p__Proteobacteria;c__Betaproteobacteria;o__Methylophilales;f__Methylophilaceae;g__Methylotenera;s__
OTU_89	0	0	0.000115244	8.64329e-05	5.76219e-05	2.8811e-05	5.76219e-05	2.8811e-05	5.76219e-05	2.8811e-05	0	2.8811e-05	0	2.8811e-05	0	2.8811e-05	0	0	0	0	0	0	0	8.64329e-05	5.76219e-05	0.000144055	8.64329e-05	5.76219e-05	0.000172866	0.000115244	0.00397591	0.00118125	0.00452332	0.00121006	0.00106601	0.000115244	k__Bacteria;p__Firmicutes;c__Clostridia;o__Clostridiales;f__Lachnospiraceae;g__Blautia;s__Ruminococcus_sp._5_1_39BFAA
OTU_90	0.000345732	0.000259299	0.000316921	0.000230488	0.000144055	0.000115244	0.000172866	2.8811e-05	8.64329e-05	0.000201677	0.000230488	0.000230488	8.64329e-05	5.76219e-05	5.76219e-05	2.8811e-05	2.8811e-05	0.000115244	8.64329e-05	0.000172866	0.000403354	0.000230488	0.000144055	8.64329e-05	0.000230488	0.000662652	0.00028811	0.000201677	0.000489787	0.000115244	0.000115244	0.000374543	0.00386067	0.000720274	0.000230488	0.000316921	k__Bacteria;p__Firmicutes;c__Bacilli;o__Lactobacillales;f__Lactobacillaceae;g__Lactobacillus;s__Lactobacillus_murinus
OTU_91	0	0	0	0	0	0	0	0	8.64329e-05	2.8811e-05	2.8811e-05	0	0	0	2.8811e-05	2.8811e-05	0	0.000115244	0	0	0	0	8.64329e-05	0	0	0	0	0	0	8.64329e-05	0.000662652	0.00576219	0.000115244	0.000316921	0.00028811	0.000230488	k__Bacteria;p__Actinobacteria;c__unidentified_Actinobacteria;o__Streptomycetales;f__Streptomycetaceae;g__Streptomyces
OTU_92	0	0	2.8811e-05	0	0	0	0	0	0	0	0	0	0	0	0	0	0	0	0	0	0	0	0	0	5.76219e-05	0	5.76219e-05	0	0	2.8811e-05	0.00028811	0.000864329	0.0107177	0.000345732	0.00290991	0.000172866	k__Bacteria;p__Firmicutes;c__Clostridia;o__Clostridiales;f__Christensenellaceae;g__Christensenellaceae_R-7_group;s__
OTU_93	0	0	0	0	0	0	0	0	0	0	0	0	0	0	0	0	0	0	0	0	0	0	0	0	0	0	0	0	0	2.8811e-05	0.000547408	0.000489787	0.010977	0.000403354	0.00316921	5.76219e-05	k__Bacteria;p__Firmicutes;c__Clostridia;o__Clostridiales;f__Ruminococcaceae;g__Ruminococcus_1;s__
OTU_94	0	0	0	0	0	0	0	0	0	0	0	0	0	0	0	0	0	0	0	0	0	0	0	0	0.0150105	0.0361001	0.0497854	0.0304244	0.0251232	0.0330462	0	0	0	0	0	0.0225014	k__Bacteria;p__Proteobacteria;c__Alphaproteobacteria;o__Rickettsiales;f__Anaplasmataceae;g__Wolbachia
OTU_95	0	0	0.000115244	2.8811e-05	0	0	0.0028811	0.000230488	0.000144055	0.000345732	0.000950762	2.8811e-05	0	0	2.8811e-05	0	8.64329e-05	0	0	0	0	0	0	0	0	0	0	0	0	0	0.000144055	8.64329e-05	0	0	2.8811e-05	0	k__Bacteria;p__Proteobacteria;c__Gammaproteobacteria;o__Pseudomonadales;f__Pseudomonadaceae;g__Pseudomonas
OTU_96	0.000316921	0	2.8811e-05	0	0.00060503	0.000230488	0.00028811	0.00028811	0.000230488	0	0	0	0.00028811	0.000201677	0.000489787	0.000547408	0.000374543	0	0	0	0	0.000345732	0.000259299	0.000201677	0	0	0	0	0	0	0	0	0	0	0	0	k__Bacteria;p__Bacteroidetes;c__Bacteroidia;o__Bacteroidales;f__Bacteroidales_S24-7_group;g__;s__
OTU_97	0	0	0	0	0	0	0	0	0	0	0	0	0	0	0	0	0	0	0	0	0	0	0	0	0	0	0	0	0	0	0.00567576	0.00155579	0.000576219	0.00028811	0.00141174	2.8811e-05	k__Bacteria;p__Proteobacteria;c__Betaproteobacteria;o__Burkholderiales;f__Burkholderiaceae;g__Burkholderia-Paraburkholderia
OTU_98	0	0	0	0	0	0	0	0	2.8811e-05	0	0	0	0	0	0	0	0	0	0	0	0	0	0	0	0	0	0	0	0	0	0.00060503	0.00155579	0.00028811	0.000316921	0.00481143	0	k__Bacteria;p__Firmicutes;c__Bacilli;o__Bacillales;f__Family_XII;g__Exiguobacterium
OTU_99	5.76219e-05	0	0.000115244	0.000403354	0.000576219	0.000115244	0.000259299	8.64329e-05	2.8811e-05	0	0.000115244	0.000460976	5.76219e-05	0.000115244	0.000201677	0.000172866	2.8811e-05	5.76219e-05	0.000115244	0.000316921	0.000374543	0.000518597	5.76219e-05	0.000172866	0	0	2.8811e-05	0	2.8811e-05	0	0	2.8811e-05	0	2.8811e-05	0	0	k__Bacteria;p__Firmicutes;c__Erysipelotrichia;o__Erysipelotrichales;f__Erysipelotrichaceae;g__Erysipelatoclostridium
OTU_100	2.8811e-05	0.000201677	0.000144055	0.000403354	0.000144055	0.000432165	0.00028811	0.000172866	8.64329e-05	0.000144055	8.64329e-05	0.000201677	0.000201677	5.76219e-05	0.000316921	0.00028811	8.64329e-05	0.000201677	0.000144055	0.000230488	0.000259299	0.000201677	0.000230488	2.8811e-05	0	0	0.000201677	0	2.8811e-05	0	0	0	0	0	0	2.8811e-05	k__Bacteria;p__Firmicutes;c__Clostridia;o__Clostridiales;f__Lachnospiraceae
OTU_101	0.000403354	0.000201677	0.000201677	2.8811e-05	5.76219e-05	5.76219e-05	0.000230488	2.8811e-05	0.000259299	8.64329e-05	5.76219e-05	2.8811e-05	0	0	5.76219e-05	8.64329e-05	2.8811e-05	0	0.000115244	0	2.8811e-05	5.76219e-05	2.8811e-05	2.8811e-05	2.8811e-05	5.76219e-05	0.000115244	2.8811e-05	5.76219e-05	0.000230488	0.000345732	0.00141174	0.000172866	0.000259299	0.000259299	0.000345732	k__Bacteria;p__Proteobacteria;c__Betaproteobacteria;o__Burkholderiales;f__Burkholderiaceae;g__Burkholderia-Paraburkholderia
OTU_102	0	0	0	2.8811e-05	0	0	0.00155579	0.000144055	0.00028811	0.00198796	0.000201677	0	0	0	2.8811e-05	0	0	0	0	0	0	0	0	0	0	0	0	0	0	0	0.000921951	0.00213201	2.8811e-05	8.64329e-05	0.000201677	0	k__Bacteria;p__Bacteroidetes;c__Sphingobacteriia;o__Sphingobacteriales;f__Chitinophagaceae
OTU_103	0.000144055	0.000201677	0.000403354	0.000489787	0.000345732	0.000489787	0.000518597	0.000403354	8.64329e-05	0.000230488	0.000259299	0.000403354	0.000403354	0.000201677	0.000518597	0.000460976	5.76219e-05	0.00028811	0.000230488	0.000230488	0.00028811	0.000259299	0.000230488	0.000115244	0	0.000172866	0.000345732	2.8811e-05	0.000460976	0	0.000576219	8.64329e-05	0.000144055	8.64329e-05	0.000115244	2.8811e-05	k__Bacteria;p__Firmicutes;c__Clostridia;o__Clostridiales;f__Ruminococcaceae;g__Ruminiclostridium_9;s__
OTU_104	0.000115244	0.000201677	0.000172866	0.000345732	0.000201677	0.000259299	0.000172866	8.64329e-05	8.64329e-05	0.000144055	0.000259299	0.000316921	0.000230488	0.000201677	0.000201677	0.000345732	8.64329e-05	0.000172866	0.00028811	0.00028811	0.000345732	5.76219e-05	0.000115244	0.000144055	0	2.8811e-05	0.000115244	0	8.64329e-05	0	0	0	0	0	0	0	k__Bacteria;p__Firmicutes;c__Clostridia;o__Clostridiales;f__Ruminococcaceae;g__Anaerotruncus;s__
OTU_105	0	0	0	0	0	0	0	0	0	0	0	0	0	0	0	0	0	0	0	0	0	0	0	0	0	0	0	0	0	0	0.00250655	0.00103719	0.000432165	0.000864329	0.000749085	0	k__Bacteria;p__Proteobacteria;c__Alphaproteobacteria;o__Sphingomonadales;f__Sphingomonadaceae;g__Novosphingobium;s__Novosphingobium_rosa
OTU_106	5.76219e-05	0	0	5.76219e-05	8.64329e-05	2.8811e-05	0	5.76219e-05	5.76219e-05	2.8811e-05	0	0	0	0	5.76219e-05	2.8811e-05	0	2.8811e-05	0	0	0	0	0	5.76219e-05	0	0	2.8811e-05	0	0	0	0.000115244	0.000316921	0.00374543	0.000144055	0.00138293	0	k__Bacteria;p__Bacteroidetes;c__Bacteroidia;o__Bacteroidales;f__Bacteroidaceae;g__Bacteroides;s__Bacteroides_coprocola
OTU_107	8.64329e-05	0.000144055	0.000115244	0.000115244	0.000345732	0.000201677	0.000201677	0.000144055	0.000144055	0.000201677	8.64329e-05	0.000144055	0.000115244	8.64329e-05	0.000144055	0.000259299	0.000115244	0.000172866	5.76219e-05	2.8811e-05	8.64329e-05	0.000259299	8.64329e-05	5.76219e-05	0	5.76219e-05	0.000115244	0	0.000201677	0	0	0	0	0	0	0	k__Bacteria;p__Firmicutes;c__Clostridia;o__Clostridiales;f__Ruminococcaceae;g__Intestinimonas;s__
OTU_108	0	0	0	0	0	0	0	0	0	0	0	0	0	0	0	0	0	0	0	0	0	0	0	0	0	0	0	0	0	0	0.000259299	0.00106601	0.00118125	0.0065689	0.000662652	0	k__Bacteria;p__Proteobacteria;c__Gammaproteobacteria;o__Oceanospirillales;f__Saccharospirillaceae;g__Saccharospirillum;s__
OTU_109	0	0	2.8811e-05	0	0	0	0.000201677	2.8811e-05	0	2.8811e-05	0.000115244	0	0	0	2.8811e-05	0.000547408	0.00138293	8.64329e-05	0	0	0	0	0	0	0	0	2.8811e-05	5.76219e-05	0	0	0.000115244	0.0018439	5.76219e-05	5.76219e-05	2.8811e-05	0	k__Bacteria;p__Proteobacteria;c__Betaproteobacteria;o__Burkholderiales;f__Alcaligenaceae;g__Verticia
OTU_110	0	0	0	0	0	0	0	0	0	2.8811e-05	2.8811e-05	2.8811e-05	2.8811e-05	0	0	0	5.76219e-05	0	0	2.8811e-05	0	0	0	0	0	5.76219e-05	2.8811e-05	0	0	0	2.8811e-05	0.00279466	8.64329e-05	0.000633841	2.8811e-05	5.76219e-05	k__Bacteria;p__Proteobacteria;c__Betaproteobacteria;o__Burkholderiales;f__Burkholderiaceae;g__Ralstonia;s__Ralstonia_pickettii
OTU_111	0	0	0	0	0	0	0	0	0	0	0	0	0	0	0	0	0	0	0	0	0	0	0	0	0	0	0	0	0	0	0.000115244	0.000979573	0.00126768	0.00792302	0.00118125	0	k__Bacteria;p__Proteobacteria;c__Alphaproteobacteria;o__Rhodobacterales;f__Rhodobacteraceae;g__Roseinatronobacter;s__
OTU_112	0	0	0	0	0	0	0	8.64329e-05	0	2.8811e-05	0	0	0	0	0	2.8811e-05	0	0	0	0	2.8811e-05	0	2.8811e-05	0	0	5.76219e-05	0.000172866	0	0.000201677	2.8811e-05	0.00414878	0.000316921	0.00432165	0.000749085	0.00201677	0.000115244	k__Bacteria;p__Firmicutes;c__Clostridia;o__Clostridiales;f__Ruminococcaceae;g__Ruminococcaceae_UCG-014;s__
OTU_113	0	0	0	5.76219e-05	2.8811e-05	5.76219e-05	8.64329e-05	0	0	5.76219e-05	0	5.76219e-05	0	0	0	0	0	0	0	2.8811e-05	0	0	0	0	5.76219e-05	2.8811e-05	0.000115244	2.8811e-05	5.76219e-05	0.000115244	0.000489787	0.000345732	0.00558933	0.00028811	0.00187271	8.64329e-05	k__Bacteria;p__Firmicutes;c__Clostridia;o__Clostridiales;f__Lachnospiraceae;g__Fusicatenibacter;s__
OTU_114	0	0	0	0	0	0	0	0	0	0	0	0	0	0	0	0	0	0	0	0	0	0	0	0	0	0	0	0	0	0	0.000172866	0.000806707	0.000806707	0.00584863	0.000633841	0	k__Archaea;p__.DHVEG-6.
OTU_115	0.0015846	0.000374543	0.000201677	5.76219e-05	0.000115244	5.76219e-05	0.000115244	0.00146936	0.00121006	0.000374543	0.00175747	0.00187271	0.00146936	0.00118125	0.00121006	0.189576	0.107148	0.0271976	0.000172866	8.64329e-05	5.76219e-05	2.8811e-05	0.000115244	0.000115244	0.000115244	0.000374543	0.000345732	0.000201677	0.000460976	0.000201677	0.000806707	0.00181509	0.00769253	0.00213201	0.00175747	5.76219e-05	k__Bacteria;p__Proteobacteria;c__Gammaproteobacteria;o__Enterobacteriales;f__Enterobacteriaceae;g__Raoultella;s__Raoultella_terrigena
OTU_116	0	0	0	0	0	0	0	0	0	0	0	0	0	0	0	0	0	0	0	2.8811e-05	0	0	0	0	0	0	0	0	0	0	0.000749085	0.00190152	0.00305396	0	8.64329e-05	0	k__Bacteria;p__Bacteroidetes;c__Flavobacteriia;o__Flavobacteriales;f__Flavobacteriaceae;g__Chryseobacterium;s__Chryseobacterium_soli
OTU_117	0	0	2.8811e-05	8.64329e-05	0	0	5.76219e-05	2.8811e-05	0	8.64329e-05	2.8811e-05	0	0	0	0	0	0	0	0	0	0	0	0	0	0.000172866	0.000230488	0.000201677	0.000144055	0.000172866	0.000172866	0.00535884	0.00342851	0.00400472	0.00328445	0.00100838	0.000201677	k__Bacteria;p__Proteobacteria;c__Alphaproteobacteria;o__Rhizobiales;f__Rhizobiaceae;g__Rhizobium;s__Rhizobium_radiobacter
OTU_118	0	0	0	2.8811e-05	0	0	0	0	0	0	0	0	0	0	0	0	0	0	0	0	0	0	0	0	0	0	0	0	0	0	0.000172866	0.000633841	0.00135412	0.00890259	0.000921951	0	k__Bacteria;p__Proteobacteria;c__Alphaproteobacteria;o__Rhodobacterales;f__Rhodobacteraceae
OTU_119	0	0	0	0	0	0	0	0	0	0	0	0	0	0	0	0	0	0	0	0	0	0	0	0	0	0	0	0	0	0	0.00123887	0.00172866	0.000230488	0.000172866	0.000345732	0	k__Bacteria;p__Proteobacteria;c__Alphaproteobacteria;o__Rhodospirillales;f__Acetobacteraceae
OTU_120	0	2.8811e-05	0.000144055	0.000230488	2.8811e-05	0	0	0	0	8.64329e-05	2.8811e-05	0	0	0	0	0	0	0	0	0	0	0	0	0	0	5.76219e-05	0	2.8811e-05	2.8811e-05	8.64329e-05	0.000749085	0.000547408	0.00273704	0.000864329	0.000806707	2.8811e-05	k__Bacteria;p__Actinobacteria;c__unidentified_Actinobacteria;o__Bifidobacteriales;f__Bifidobacteriaceae;g__Bifidobacterium;s__Bifidobacterium_pseudocatenulatum
OTU_121	0	0	0	0	0	0	0	0	0	0	0	0	0	0	0	0	0	0	0	0	0	0	0	0	0	2.8811e-05	0	0	0	0	0.000144055	0.000835518	0.0015846	0.0101415	0.00161341	0	k__Bacteria;p__Proteobacteria;c__Alphaproteobacteria;o__Rhodobacterales;f__Rhodobacteraceae;g__Dinoroseobacter
OTU_122	0	0	0	0	0	0	0	0	0	0	0	0	0	0	0	0	0	0	0	0	0	0	0	0	0.00164223	0.000720274	0.00169985	0.000345732	0.000979573	0	0	0	0	0	0	0	k__Bacteria;p__Proteobacteria;c__Gammaproteobacteria;o__Xanthomonadales;f__Xanthomonadaceae;g__;s__
OTU_123	0	0	0	2.8811e-05	0	0	0	8.64329e-05	2.8811e-05	0	0	0	0	0	0	0	0	8.64329e-05	0	2.8811e-05	0	0	2.8811e-05	0	0	2.8811e-05	5.76219e-05	0	0.000518597	5.76219e-05	5.76219e-05	8.64329e-05	0.00371662	0.000633841	0.00089314	0.000230488	k__Bacteria;p__Firmicutes;c__Clostridia;o__Clostridiales;f__Ruminococcaceae;g__[Eubacterium]_coprostanoligenes_group;s__
OTU_124	0	0	0	0	0	2.8811e-05	0	5.76219e-05	0	0	0	0	0	0	0	0	0	0	2.8811e-05	0	2.8811e-05	0	0	0	8.64329e-05	0.000749085	0.00178628	2.8811e-05	0.00270823	0	0	0	0	0	0	0	k__Bacteria;p__Firmicutes;c__Clostridia;o__Clostridiales;f__Lachnospiraceae;g__Lachnospiraceae_NK4A136_group;s__
OTU_125	0	0	0	0	0	0	0	0	0	0	0	0	0	0	0	0	0	0	0	0	0	0	0	0	0	0	0	0	0	0	0.00354375	0.000921951	0.000259299	0.000345732	0.000633841	0	k__Bacteria;p__Acidobacteria;c__unidentified_Acidobacteria;o__Acidobacteriales;f__Acidobacteriaceae_(Subgroup_1);g__Terriglobus;s__
OTU_126	0	0	0	0	0	0	0	0	0	0	0	0	0	0	0	0	0	0	0	0	0	0	0	0	0	0	0	0	0	0	5.76219e-05	0.000316921	0.000576219	0.00455213	0.000921951	0	k__Bacteria;p__Peregrinibacteria;c__;o__;f__;g__;s__
OTU_127	0	2.8811e-05	5.76219e-05	0.000201677	5.76219e-05	5.76219e-05	5.76219e-05	2.8811e-05	0	0	8.64329e-05	0.000144055	0	5.76219e-05	0	5.76219e-05	0	5.76219e-05	8.64329e-05	0.000115244	0	2.8811e-05	8.64329e-05	2.8811e-05	0	5.76219e-05	0.00112363	5.76219e-05	0.00129649	0	0	0	0	0.000115244	2.8811e-05	0	k__Bacteria;p__Firmicutes;c__Erysipelotrichia;o__Erysipelotrichales;f__Erysipelotrichaceae;g__;s__
OTU_128	0	0	0	0	0	0	0	0	0	0	0	0	0	0	0	0	0	0	0	0	0	0	0	0	8.64329e-05	0.000172866	0.0013253	0.000144055	0.00144055	2.8811e-05	0	0	0	0	0	0	k__Bacteria;p__Firmicutes;c__Clostridia;o__Clostridiales;f__Lachnospiraceae;g__Lachnospiraceae_NK4A136_group;s__Lachnospiraceae_bacterium_COE1
OTU_129	0	0	8.64329e-05	0	0	0	0	0	0	0	2.8811e-05	0	0	0	0	0	0	0	0	0	2.8811e-05	0	0	0	0	0	0	0	0	5.76219e-05	0.000144055	0.000201677	0.00293872	0.000230488	0.00123887	0.000172866	k__Bacteria;p__Bacteroidetes;c__Bacteroidia;o__Bacteroidales;f__Rikenellaceae;g__Alistipes;s__Alistipes_finegoldii
OTU_130	0	0	0	0	0	0	0	0	0	0	0	0	0	0	0	0	0	0	0	0	0	0	0	0	0.00169985	0.000835518	0.00138293	0.000345732	0.000749085	0	0	0	0	0	0	0	k__Bacteria;p__Proteobacteria;c__Betaproteobacteria;o__Methylophilales;f__Methylophilaceae;g__Methylotenera;s__
OTU_131	0	0	0	0	0	0	0	0	0	0	0	0	0	0	0	0	0	0	0	0	0	0	0	0	0.000633841	0.00213201	5.76219e-05	0.00115244	0.000374543	0	0	0	0	0	0	0	k__Bacteria;p__Firmicutes;c__Bacilli;o__Bacillales;f__Planococcaceae;g__Sporosarcina;s__
OTU_132	0	0	0	0	0	0	0	0	0	0	0	0	0	0	0	0	2.8811e-05	0	0	0	0	0	0	0	0	0	0	0	0	0	0.000979573	0.00141174	0.000230488	8.64329e-05	0.000172866	0	k__Bacteria;p__Proteobacteria;c__Gammaproteobacteria;o__Legionellales;f__Legionellaceae;g__Legionella
OTU_133	0	0	0	0	0	0	5.76219e-05	0	0	0	0	2.8811e-05	0	0	0	0	0	0	0	0	2.8811e-05	0	0	0	2.8811e-05	2.8811e-05	0.000777896	2.8811e-05	0.00178628	8.64329e-05	0.000201677	2.8811e-05	0.00028811	2.8811e-05	5.76219e-05	0	k__Bacteria;p__Firmicutes;c__Clostridia;o__Clostridiales;f__Lachnospiraceae
OTU_134	0	0	0	0	0	0	0	0	0	0	0	0	0	0	0	0	0	0	0	0	0	0	0	0	0	2.8811e-05	0	5.76219e-05	2.8811e-05	0.000115244	0.00167104	0.000316921	0.00469619	0.00028811	0.00146936	0.000201677	k__Bacteria;p__Firmicutes;c__Clostridia;o__Clostridiales;f__Ruminococcaceae;g__Ruminococcaceae_UCG-002;s__
OTU_135	8.64329e-05	0	0	0.000115244	0	2.8811e-05	5.76219e-05	0.000172866	2.8811e-05	0	2.8811e-05	0.000201677	5.76219e-05	0.000144055	5.76219e-05	0.000172866	0	0	0	0.000144055	0.000172866	2.8811e-05	2.8811e-05	5.76219e-05	0	0	2.8811e-05	0	8.64329e-05	0	0	0	5.76219e-05	0	0	5.76219e-05	k__Bacteria;p__Deferribacteres;c__unidentified_Deferribacteres;o__Deferribacterales;f__Deferribacteraceae;g__Mucispirillum;s__Mucispirillum_schaedleri
OTU_136	0	0	2.8811e-05	0	0	0	0.00100838	5.76219e-05	2.8811e-05	0.000144055	0.000374543	5.76219e-05	2.8811e-05	2.8811e-05	2.8811e-05	2.8811e-05	0	2.8811e-05	0	0	0	0	0	0	0	5.76219e-05	2.8811e-05	0	5.76219e-05	0	2.8811e-05	5.76219e-05	2.8811e-05	0	0	0	k__Bacteria;p__Proteobacteria;c__Betaproteobacteria;o__Burkholderiales;f__Alcaligenaceae
OTU_137	0	0	0	0	0	0	0.00103719	5.76219e-05	0.000172866	0.00028811	0.000432165	0.000115244	2.8811e-05	0	0.000115244	0	0	0	0	0	0	0	0	0	0	0	0	0	0	0	0	0	0	0.000144055	0	0	k__Bacteria;p__Bacteroidetes;c__Sphingobacteriia;o__Sphingobacteriales;f__Sphingobacteriaceae;g__Sphingobacterium;s__
OTU_138	0	0	0	0	0	0	0	0	0	0	0	0	0	0	0	0	0	0	0	0	0	0	0	0	0	0	0	0	0	0	0.00501311	5.76219e-05	0.000633841	2.8811e-05	8.64329e-05	0	k__Bacteria;p__Spirochaetes;c__unidentified_Spirochaetes;o__Spirochaetales;f__Spirochaetaceae;g__Treponema_2;s__
OTU_139	0	0	2.8811e-05	0	0	0	2.8811e-05	5.76219e-05	0	5.76219e-05	0	0	0	0	0	0	0	0	0	0	0	0	0	0	0	2.8811e-05	0	0	2.8811e-05	0	0.000230488	0.000230488	0.00380305	0.00028811	0.00161341	0	k__Bacteria;p__Firmicutes;c__Clostridia;o__Clostridiales;f__Ruminococcaceae;g__Butyricicoccus;s__
OTU_140	0	0	0	0	0	0	0	0	0	0	0	0	0	0	0	0	0	0	0	0	0	0	0	0	0	0	0	0	0	0	0.000115244	0.000633841	0.000489787	0.00328445	0.00106601	0	k__Bacteria;p__Proteobacteria;c__Epsilonproteobacteria;o__Campylobacterales;f__Helicobacteraceae;g__Sulfurimonas;s__
OTU_141	5.76219e-05	0	8.64329e-05	0.000115244	5.76219e-05	5.76219e-05	0.00028811	8.64329e-05	0.000489787	0.000201677	0.000201677	8.64329e-05	2.8811e-05	2.8811e-05	0	8.64329e-05	8.64329e-05	2.8811e-05	0	2.8811e-05	0	0	0	5.76219e-05	0.000316921	0.00089314	0.000633841	0.000547408	0.00247774	2.8811e-05	0.0015846	0.000835518	0.000201677	0.00115244	0.000374543	0	k__Bacteria;p__Proteobacteria;c__Gammaproteobacteria;o__Xanthomonadales;f__Xanthomonadaceae;g__Stenotrophomonas
OTU_142	0	0	5.76219e-05	0	0	0	0	0	0	0	0	0	0	0	0	0	0	0	0	0	0	0	0	0	0	2.8811e-05	2.8811e-05	0	2.8811e-05	2.8811e-05	5.76219e-05	5.76219e-05	0.00337088	0.000115244	0.000144055	0	k__Bacteria;p__Actinobacteria;c__Coriobacteriia;o__Coriobacteriales;f__Coriobacteriaceae;g__Collinsella;s__Collinsella_aerofaciens
OTU_143	0	0	0	0	0	0	0	0	0	0	0	0	0	0	0	0	0	0	0	0	0	0	0	0	0	0	0	0	0	0	0.000172866	0.000979573	0.00106601	0.00455213	0.000950762	0	k__Bacteria;p__Proteobacteria;c__Gammaproteobacteria;o__Oceanospirillales;f__Oceanospirillaceae
OTU_144	0.000144055	0.000115244	0.000115244	0.000201677	0	5.76219e-05	0.000345732	0.000172866	0.000172866	0.000230488	2.8811e-05	0.000172866	0	0	5.76219e-05	5.76219e-05	2.8811e-05	2.8811e-05	0	0.000144055	5.76219e-05	0	0	5.76219e-05	0.000403354	0.00244893	0.000374543	0.000921951	0.00106601	0	0.000979573	0.00109482	0.000230488	0.000633841	0.00103719	0	k__Bacteria;p__Firmicutes;c__Bacilli;o__Bacillales;f__Staphylococcaceae;g__Staphylococcus;s__Staphylococcus_xylosus
OTU_145	0	0	0	0	0	0	0	0	0	0	0	0	0	0	0	0	0	0	0	0	0	0	0	0	0.000720274	0.000720274	0.000576219	0.000115244	0.000316921	0	0	0	0	0	0	0	k__Bacteria;p__Proteobacteria;c__Gammaproteobacteria;o__Thiotrichales;f__Thiotrichaceae;g__;s__
OTU_146	0	0	0	0	0	2.8811e-05	0	0	0	0	2.8811e-05	0	0	0	2.8811e-05	0	0	0	0	0	0	0	0	0	8.64329e-05	0.000749085	0.000432165	0.000144055	0.000489787	5.76219e-05	0	0.000144055	0	8.64329e-05	0	0	k__Bacteria;p__Actinobacteria;c__unidentified_Actinobacteria;o__Propionibacteriales;f__Propionibacteriaceae;g__Propionibacterium;s__
OTU_147	0	0	0	0	0	0	0	0	0	0	0	0	0	0	0	0	0	0	0	0	0	0	0	0	0	2.8811e-05	8.64329e-05	0	2.8811e-05	0	0.000230488	0.000115244	2.8811e-05	8.64329e-05	0.00259299	0	k__Bacteria;p__Proteobacteria;c__Gammaproteobacteria;o__Oceanospirillales;f__Halomonadaceae;g__Halomonas;s__Halomonas_venusta
OTU_148	0	0.000144055	0.000144055	2.8811e-05	0.000144055	0.000201677	5.76219e-05	2.8811e-05	2.8811e-05	0.000144055	0.000115244	0	0.000115244	5.76219e-05	0.000115244	0.000230488	0	0.000230488	0.000115244	2.8811e-05	0.000144055	2.8811e-05	5.76219e-05	2.8811e-05	0	0	0	0	0	0	0	0	0	0	0	0	k__Bacteria;p__Firmicutes;c__Clostridia;o__Clostridiales;f__Lachnospiraceae
OTU_149	0.000259299	0.000230488	0.000230488	0.00109482	0.00103719	0.00028811	0	0	2.8811e-05	2.8811e-05	0	0	0	0	2.8811e-05	0	0	0	0	5.76219e-05	0	8.64329e-05	0	2.8811e-05	0	0	0	0	0	0	0	0	0	0	0	0	k__Bacteria
OTU_150	0	0	0	0	0	0	0	0	0	0	0	0	0	0	0	0	0	0	0	0	0	0	0	0	0	0	5.76219e-05	0	0	0	2.8811e-05	0.000144055	0.00267942	0.000172866	0.000662652	0	k__Bacteria;p__Firmicutes;c__Clostridia;o__Clostridiales;f__Lachnospiraceae;g__Lachnospira;s__
OTU_151	0	0	0	0	0	0	0	0	0	0	0	0	0	0	0	0	0	0	0	0	0	0	0	0	0	0	0	0	0	0	0.00115244	0.000403354	0	0.00103719	0.000489787	0	k__Bacteria;p__Bacteroidetes;c__Sphingobacteriia;o__Sphingobacteriales;f__Chitinophagaceae;g__Chitinophaga;s__Chitinophaga_costaii
OTU_152	0	0	0	0	0	0	0	0	0	0	0	0	0	0	0	0	0	0	0	0	0	0	0	0	0.0023625	0.00100838	0.0018439	0.000374543	0.000921951	0	0	0	0	0	0	0	k__Bacteria;p__Proteobacteria;c__Betaproteobacteria;o__Rhodocyclales;f__Rhodocyclaceae;g__Denitromonas;s__
OTU_153	0	0	2.8811e-05	0	0	0	0	0	0	0	0	2.8811e-05	0	0	0	0	0	0	0	0	0	0	0	0	0	0	0	0	0	0	5.76219e-05	0	0.00218963	8.64329e-05	0.00089314	5.76219e-05	k__Bacteria;p__Bacteroidetes;c__Bacteroidia;o__Bacteroidales;f__Rikenellaceae;g__Alistipes
OTU_154	0	0	0.000345732	5.76219e-05	2.8811e-05	5.76219e-05	8.64329e-05	0	2.8811e-05	0	0.000115244	5.76219e-05	0	0	0	0	0	0	0	0	0	0	2.8811e-05	0	5.76219e-05	0.000316921	8.64329e-05	2.8811e-05	8.64329e-05	0.000144055	0.000633841	0.000749085	0.000950762	0.00227607	0.00106601	2.8811e-05	k__Bacteria;p__Firmicutes;c__Bacilli;o__Lactobacillales;f__Streptococcaceae;g__Streptococcus
OTU_155	0	0	0	0	0	2.8811e-05	5.76219e-05	0	0	0	0	0	0	0	0	0	0	0	0	0	0	0	0	0	0	5.76219e-05	0	2.8811e-05	2.8811e-05	2.8811e-05	0.000316921	0.000316921	0.0015846	0.000172866	0.0013253	0	k__Bacteria;p__Firmicutes;c__Clostridia;o__Clostridiales;f__Lachnospiraceae;g__Coprococcus_1
OTU_156	0	0	0	0	0	0	0	0	0	0	0	0	0	0	0	0	0	0	0	0	0	0	0	0	0.000777896	0.000749085	0.000518597	0.000403354	0.000432165	0.000460976	0	0	0	0	0	0.000749085	k__Bacteria;p__Proteobacteria;c__Gammaproteobacteria;o__Enterobacteriales;f__Enterobacteriaceae
OTU_157	0	0	2.8811e-05	2.8811e-05	2.8811e-05	0	0	5.76219e-05	0	0	0	5.76219e-05	0	0	0	0	5.76219e-05	0	0	0	0	0	0	0	0	2.8811e-05	2.8811e-05	8.64329e-05	2.8811e-05	2.8811e-05	0.000374543	0.000259299	0.0023625	0.000115244	0.00109482	0	k__Bacteria;p__Firmicutes;c__Clostridia;o__Clostridiales;f__Ruminococcaceae;g__Ruminococcus_2;s__
OTU_158	0	0	0	0	0	0	0	0	0	0	0	0	0	0	0	0	0	0	0	0	0	0	0	0	0	0	2.8811e-05	0	0	2.8811e-05	0.00103719	0.000921951	0.000345732	0.000403354	8.64329e-05	2.8811e-05	k__Bacteria;p__Bacteroidetes;c__Sphingobacteriia;o__Sphingobacteriales;f__Sphingobacteriaceae;g__Pedobacter
OTU_159	5.76219e-05	2.8811e-05	2.8811e-05	2.8811e-05	0	2.8811e-05	5.76219e-05	0.000115244	8.64329e-05	5.76219e-05	2.8811e-05	0	0	2.8811e-05	2.8811e-05	0	5.76219e-05	0	0	0	0	0	2.8811e-05	2.8811e-05	0	8.64329e-05	0.000172866	8.64329e-05	0.000201677	0	0.000864329	0.000172866	0.00106601	0.000115244	0.000115244	0	k__Bacteria;p__Proteobacteria;c__Gammaproteobacteria;o__Pseudomonadales;f__Moraxellaceae;g__Enhydrobacter;s__Moraxella_osloensis
OTU_160	5.76219e-05	0.000201677	5.76219e-05	8.64329e-05	0.000201677	0.000201677	0.000144055	0.000144055	8.64329e-05	0.000201677	5.76219e-05	0.000115244	0.000230488	0.000115244	0.000115244	0.000259299	2.8811e-05	0.000172866	2.8811e-05	0	8.64329e-05	0.000115244	8.64329e-05	0.000115244	0	5.76219e-05	0.000172866	0	0.000230488	2.8811e-05	0	0	0	2.8811e-05	0	0	k__Bacteria;p__Firmicutes;c__Clostridia;o__Clostridiales;f__Ruminococcaceae;g__Ruminiclostridium
OTU_161	8.64329e-05	0.000144055	0.000201677	0.000201677	0.000259299	0.000144055	0.000172866	0.000345732	0.000144055	8.64329e-05	0.000144055	0.000115244	8.64329e-05	0.000259299	0.000172866	0.00028811	0.000115244	0.000115244	5.76219e-05	0.000115244	2.8811e-05	0.000144055	2.8811e-05	0.000144055	5.76219e-05	8.64329e-05	5.76219e-05	0.000201677	0.000144055	0	2.8811e-05	0	0.000115244	0	0.000144055	0.000662652	k__Bacteria;p__Proteobacteria;c__Gammaproteobacteria;o__Aeromonadales;f__Aeromonadaceae;g__Aeromonas;s__Aeromonas_veronii
OTU_162	0	0	0	0	0	0	0	0	0	0	0	0	0	0	0	0	0	0	0	0	0	0	0	0	0	0	0	0	0	0	0.00221844	2.8811e-05	5.76219e-05	0	2.8811e-05	0	k__Bacteria;p__Bacteroidetes;c__Flavobacteriia;o__Flavobacteriales;f__Flavobacteriaceae;g__Cruoricaptor;s__Cruoricaptor_ignavus
OTU_163	0	0	0	0	0	0	0	0	0	0	0	0	0	0	0	0	0	0	0	0	0	0	0	0	0.000633841	0.000374543	0.000720274	0.000115244	0.000403354	0	0	0	0	8.64329e-05	0	0	k__Bacteria;p__Proteobacteria;c__Betaproteobacteria;o__Rhodocyclales;f__Rhodocyclaceae;g__Ferribacterium;s__
OTU_164	2.8811e-05	0	0	0	2.8811e-05	0	0.000749085	2.8811e-05	5.76219e-05	0.000115244	0.000316921	5.76219e-05	2.8811e-05	2.8811e-05	5.76219e-05	5.76219e-05	2.8811e-05	2.8811e-05	0	0	0	0	0	2.8811e-05	0	0	0	0	0	0	8.64329e-05	0.000144055	2.8811e-05	0.000259299	5.76219e-05	0	k__Bacteria;p__Proteobacteria;c__Alphaproteobacteria;o__Caulobacterales;f__Caulobacteraceae;g__Brevundimonas
OTU_165	2.8811e-05	2.8811e-05	0	0	2.8811e-05	2.8811e-05	0	0	2.8811e-05	2.8811e-05	8.64329e-05	8.64329e-05	0.000144055	0.00028811	5.76219e-05	8.64329e-05	0.000201677	0.000374543	0	0	2.8811e-05	0	2.8811e-05	2.8811e-05	0	0	0	0	0	0	0	0	0	0	0	0	k__Bacteria;p__Proteobacteria;c__Betaproteobacteria;o__Burkholderiales;f__Comamonadaceae
OTU_166	0	2.8811e-05	0	2.8811e-05	0	0	0.000316921	0	2.8811e-05	0.000201677	8.64329e-05	5.76219e-05	2.8811e-05	0	0	0	2.8811e-05	5.76219e-05	0	0	0	0	0	0	0	0	0	0	0	0	0.000172866	0.000144055	0.000115244	8.64329e-05	0.000172866	0	k__Bacteria;p__Proteobacteria;c__Alphaproteobacteria;o__Rhodospirillales;f__unidentified_Rhodospirillales;g__Candidatus_Alysiosphaera;s__
OTU_167	5.76219e-05	0	0	0.000115244	5.76219e-05	5.76219e-05	0.000115244	5.76219e-05	0	0	0	0.000115244	5.76219e-05	5.76219e-05	2.8811e-05	2.8811e-05	5.76219e-05	5.76219e-05	2.8811e-05	0.000144055	5.76219e-05	2.8811e-05	5.76219e-05	0	0	0	0	0	0	0	2.8811e-05	0	0	0	0	0	k__Bacteria;p__Firmicutes;c__Clostridia;o__Clostridiales;f__Ruminococcaceae;g__Anaerotruncus;s__Anaerotruncus_colihominis
OTU_168	0	0	0.000201677	5.76219e-05	0	5.76219e-05	0	0	0	5.76219e-05	0.000172866	2.8811e-05	0	0	0	0	0	0	0.000230488	5.76219e-05	2.8811e-05	0	0	0	0	5.76219e-05	2.8811e-05	2.8811e-05	0.000115244	0	0.000316921	2.8811e-05	0.000374543	0.000115244	0.000144055	0.000144055	k__Bacteria;p__Firmicutes;c__Bacilli;o__Lactobacillales;f__Lactobacillaceae;g__Lactobacillus;s__Lactobacillus_intestinalis
OTU_169	0	0	0	0.000115244	0.000115244	5.76219e-05	0	0.000115244	2.8811e-05	0	5.76219e-05	0.000144055	5.76219e-05	5.76219e-05	2.8811e-05	0.000115244	2.8811e-05	0	5.76219e-05	0.000144055	0.000115244	5.76219e-05	2.8811e-05	0	0	5.76219e-05	5.76219e-05	0	2.8811e-05	2.8811e-05	0	0	0	0	0	8.64329e-05	k__Bacteria;p__Firmicutes;c__Clostridia;o__Clostridiales;f__Ruminococcaceae;g__Anaerotruncus;s__Anaerotruncus_sp._G3
OTU_170	2.8811e-05	2.8811e-05	8.64329e-05	0.000201677	0.000144055	5.76219e-05	8.64329e-05	5.76219e-05	5.76219e-05	8.64329e-05	0.000115244	0.000144055	5.76219e-05	0.000144055	2.8811e-05	0.000115244	0	2.8811e-05	5.76219e-05	8.64329e-05	5.76219e-05	8.64329e-05	2.8811e-05	8.64329e-05	0	5.76219e-05	8.64329e-05	0	0	2.8811e-05	0	0	0	0	0	0	k__Bacteria;p__Firmicutes;c__Clostridia;o__Clostridiales;f__Family_XIII;g__[Eubacterium]_nodatum_group;s__
OTU_171	0	0	0	0	0	0	0	0	2.8811e-05	0	0	0	0	0	0	0	0	0	0	0	0	0	0	0	0	0	2.8811e-05	0	0.00193034	5.76219e-05	8.64329e-05	0	0	8.64329e-05	0	0	k__Bacteria;p__Firmicutes;c__Bacilli;o__Lactobacillales;f__Aerococcaceae;g__Aerococcus;s__Aerococcus_viridans
OTU_172	0	0	0	0	0	0	0	0	0	0	0	0	0	0	0	0	0	0	0	0	0	0	0	0	0.000403354	0.00161341	0.000201677	0.000403354	0.000950762	0	0	0.000144055	0	0	0	2.8811e-05	k__Bacteria;p__Firmicutes;c__Bacilli;o__Bacillales;f__Staphylococcaceae;g__Jeotgalicoccus;s__
OTU_173	0	0	0	0	0	0	0	0	0	0	0	0	0	0	0	0	0	0	0	0	0	0	0	0	0	0	0	0	0	0	0.000576219	0.000576219	0.000172866	0.000230488	0.000374543	0	k__Bacteria;p__Proteobacteria;c__Alphaproteobacteria;o__Rhodospirillales;f__Acetobacteraceae;g__Roseomonas
OTU_174	0	0	0.000633841	0	2.8811e-05	2.8811e-05	0.000921951	2.8811e-05	0	0	5.76219e-05	0	2.8811e-05	0	0	0	0	2.8811e-05	0	2.8811e-05	0	0	0	0	2.8811e-05	0.000115244	0.000201677	2.8811e-05	0.000316921	0.000374543	8.64329e-05	5.76219e-05	5.76219e-05	5.76219e-05	0	0.000316921	k__Bacteria;p__Bacteroidetes;c__Bacteroidia;o__Bacteroidales;f__Bacteroidales_S24-7_group;g__;s__
OTU_175	2.8811e-05	0.000144055	0.000144055	0.000230488	0.000172866	0.000144055	8.64329e-05	0.000115244	5.76219e-05	0.000144055	0.000172866	0.000144055	0.000115244	0.000115244	8.64329e-05	0.000172866	5.76219e-05	0.000172866	0.000144055	5.76219e-05	0.000115244	0.000115244	8.64329e-05	5.76219e-05	5.76219e-05	5.76219e-05	0.000316921	0	0.00028811	8.64329e-05	0	0	0	0.000201677	0	0.000115244	k__Bacteria;p__Firmicutes;c__Clostridia;o__Clostridiales;f__Lachnospiraceae;g__Lachnospiraceae_NK4A136_group;s__
OTU_176	8.64329e-05	0	5.76219e-05	5.76219e-05	0	2.8811e-05	0	0	2.8811e-05	2.8811e-05	0	5.76219e-05	0	0	0	0	0	0	5.76219e-05	0	0	0	0	0	0	5.76219e-05	8.64329e-05	5.76219e-05	0.000749085	0.000115244	0.00146936	0.000374543	8.64329e-05	0.000144055	0.000115244	0	k__Bacteria;p__Actinobacteria;c__unidentified_Actinobacteria;o__Micrococcales;f__Micrococcaceae;g__Micrococcus;s__Micrococcus_luteus
OTU_177	0	0	0	0	0	0	0	0	0	0	0	0	0	0	0	0	0	0	0	0	0	0	0	0	0	0	0	0	0	0	8.64329e-05	0.000662652	0.000432165	0.00556052	0.000374543	0	k__Bacteria;p__Proteobacteria;c__Alphaproteobacteria;o__Rhodobacterales;f__Rhodobacteraceae;g__Nautella;s__Nautella_italica
OTU_178	0.000864329	0.000230488	0.000374543	0.00028811	0.000749085	0.000172866	0.000144055	0.000432165	0.000172866	0.00028811	0.000691463	0.000489787	0.000230488	0.000144055	0.000172866	0.000374543	0.000115244	0.000144055	0.000374543	0.000489787	0.00028811	0.000835518	0.000345732	0.000201677	0.000489787	0.00123887	0.000720274	0.00118125	0.000835518	0.000662652	0.00187271	0.00371662	0.00334207	0.0141174	0.00380305	0.000691463	k__Bacteria;p__Proteobacteria;c__Gammaproteobacteria;o__Enterobacteriales;f__Enterobacteriaceae;g__Escherichia-Shigella;s__Escherichia_coli
OTU_179	0	0	0	0	0	0	0	0	0	0	0	0	0	0	0	0	0	0	0	0	0	0	0	0	0	0	0	0	0	0	0	0.000144055	0.00028811	0.00455213	0.00060503	0	k__Archaea;p__.DHVEG-6.;c__;o__;f__;g__;s__
OTU_180	0	0	5.76219e-05	0	2.8811e-05	0	5.76219e-05	0	0	0	0	0	0	0	0	0	0	0	0	0	0	0	0	0	0	0.000172866	2.8811e-05	5.76219e-05	0.000172866	2.8811e-05	0.00259299	0.000144055	0.00112363	0.000576219	0.000172866	0.000259299	k__Bacteria;p__Firmicutes;c__Bacilli;o__Lactobacillales;f__Lactobacillaceae;g__Lactobacillus;s__Lactobacillus_reuteri
OTU_181	0	0	0	0	0	0	0.00138293	8.64329e-05	0.000230488	0.000144055	5.76219e-05	0	0	0	0	0	0	0	0	0	0	0	0	0	0	0	0	0	0	0	0	0	0	0	0	0	k__Bacteria
OTU_182	0	0	0	2.8811e-05	0	0	0	0	0	0	0	2.8811e-05	0	0	0	0	0	0	0	0	0	0	0	0	0	0	0	0	0	8.64329e-05	0.000172866	0.000144055	0.00242012	0.00028811	0.00089314	2.8811e-05	k__Bacteria;p__Firmicutes;c__Erysipelotrichia;o__Erysipelotrichales;f__Erysipelotrichaceae;g__Erysipelotrichaceae_UCG-003;s__
OTU_183	0	0	0	0	0	0	0	0	0	0	0	0	0	0	0	0	0	0	0	0	0	0	0	0	0	0	0	0	2.8811e-05	0	2.8811e-05	0.000518597	0.000576219	0.00339969	0.000460976	0	k__Bacteria;p__Proteobacteria;c__Gammaproteobacteria;o__Alteromonadales;f__Alteromonadaceae;g__Marinobacter
OTU_184	0	5.76219e-05	2.8811e-05	5.76219e-05	0	0	0	8.64329e-05	0	0	0	2.8811e-05	0	0	2.8811e-05	0	0	0	0	0	0	0	0	0	2.8811e-05	0.000115244	2.8811e-05	0	2.8811e-05	2.8811e-05	0.000259299	0.00141174	0.000172866	0.000172866	0.000144055	0	k__Bacteria;p__Actinobacteria;c__unidentified_Actinobacteria;o__Corynebacteriales;f__Corynebacteriaceae;g__Corynebacterium_1;s__Corynebacterium_tuberculostearicum
OTU_185	0	0	0	0	0	0	0	8.64329e-05	2.8811e-05	0	0	0	0	0	0	0	0	0	0	2.8811e-05	0	2.8811e-05	0	0	0	5.76219e-05	0.000777896	2.8811e-05	0.00109482	0	0	0	0.000144055	0	2.8811e-05	5.76219e-05	k__Bacteria;p__Firmicutes;c__Clostridia;o__Clostridiales;f__Lachnospiraceae
OTU_186	0	0	2.8811e-05	0	2.8811e-05	2.8811e-05	0.000576219	2.8811e-05	2.8811e-05	8.64329e-05	0.000144055	0	2.8811e-05	5.76219e-05	0.000115244	0	0	0	0	0	0	0	0	0	2.8811e-05	5.76219e-05	8.64329e-05	0	0	5.76219e-05	0.00717393	0.00795183	0.00435046	0.00388948	0.00207439	0.000144055	k__Bacteria;p__Actinobacteria;c__unidentified_Actinobacteria;o__Micrococcales;f__Microbacteriaceae
OTU_187	0	0	0	2.8811e-05	0	0	5.76219e-05	0	0	0	2.8811e-05	5.76219e-05	2.8811e-05	0	0	2.8811e-05	0	2.8811e-05	0	0	2.8811e-05	0	0	0	8.64329e-05	0	8.64329e-05	2.8811e-05	0.000144055	8.64329e-05	0.000576219	0.000749085	5.76219e-05	0.000172866	0.000230488	0.000172866	k__Bacteria;p__Proteobacteria;c__Alphaproteobacteria;o__Rhizobiales;f__Bradyrhizobiaceae;g__Bradyrhizobium;s__Bradyrhizobium_elkanii
OTU_188	0	0	0	0	0	0	0	0	0	0	0	0	0	0	0	0	0	0	0	0	0	0	0	0	2.8811e-05	2.8811e-05	2.8811e-05	0	5.76219e-05	0	0.000230488	0.000230488	0.000806707	0.00129649	0.000172866	5.76219e-05	k__Bacteria;p__Firmicutes;c__Bacilli;o__Lactobacillales;f__Leuconostocaceae;g__Leuconostoc;s__Leuconostoc_lactis
OTU_189	0	0	0	0	0	0	0	2.8811e-05	0	0	0	0	0	0	0	0	0	0	0	0	0	0	0	0	0	0	0	0	0	0	0.000115244	0.000144055	0.00201677	0.00028811	0.000662652	0	k__Bacteria;p__Firmicutes;c__Clostridia;o__Clostridiales;f__Ruminococcaceae;g__Ruminococcaceae_UCG-013;s__
OTU_190	0	0	0	0	0	0	0	0	0	0	0	0	0	0	0	0	0	0	0	0	0	0	0	0	0	0	0	0	0	0	2.8811e-05	0.000115244	0.00112363	0.000115244	0.000432165	0	k__Bacteria;p__Firmicutes;c__Clostridia;o__Clostridiales;f__Ruminococcaceae;g__Ruminococcaceae_UCG-004;s__
OTU_191	0	0	0	0	0	0	0	0	0	0	0	0	0	0	0	0	0	0	0	0	0	0	0	0	0.000777896	0.000403354	0.000633841	0.000172866	0.000460976	2.8811e-05	0	0	0	0	0	0.00118125	k__Bacteria;p__Proteobacteria;c__Betaproteobacteria;o__Rhodocyclales;f__Rhodocyclaceae;g__Dechloromonas;s__
OTU_192	8.64329e-05	0	2.8811e-05	2.8811e-05	0.000115244	8.64329e-05	5.76219e-05	5.76219e-05	5.76219e-05	2.8811e-05	2.8811e-05	2.8811e-05	5.76219e-05	0	0	2.8811e-05	2.8811e-05	2.8811e-05	2.8811e-05	0	0	5.76219e-05	5.76219e-05	0	0.000144055	0.000230488	0.000316921	0.000345732	0.000316921	2.8811e-05	0.000115244	0.00028811	0.00028811	0.00141174	0.000230488	0.000144055	k__Bacteria;p__Firmicutes;c__Clostridia;o__Clostridiales;f__Clostridiaceae_1;g__Clostridium_sensu_stricto_1;s__
OTU_193	0	0	0	0	0	0	0	0	0	0	0	0	0	0	0	0	0	0	0	0	0	0	0	0	0	0	0	5.76219e-05	2.8811e-05	0	0.000374543	0.000259299	0.00227607	0.000259299	0.000576219	0	k__Bacteria;p__Firmicutes;c__Clostridia;o__Clostridiales;f__Ruminococcaceae;g__Ruminococcaceae_NK4A214_group;s__
OTU_194	0	0	0	0	0	0	0	0	0	0	0	0	0	0	0	0	0	0	0	0	0	0	0	0	0	8.64329e-05	0.000921951	0	0.000489787	0	0	0	5.76219e-05	0	0	5.76219e-05	k__Bacteria;p__Firmicutes;c__Clostridia;o__Clostridiales;f__Ruminococcaceae;g__Ruminococcaceae_UCG-014
OTU_195	0	0	0	0	0	0	0	0	0	0	0	0	0	0	0	0	0	0	0	0	0	0	0	0	0	5.76219e-05	2.8811e-05	8.64329e-05	8.64329e-05	0	0.00060503	0.000316921	0.000230488	0.000259299	0.000172866	2.8811e-05	k__Bacteria;p__Firmicutes;c__Bacilli;o__Bacillales;f__Bacillaceae
OTU_196	2.8811e-05	0	0.000230488	0.000172866	0	5.76219e-05	0.00028811	0	2.8811e-05	0	0	2.8811e-05	0	0	0	0	0	0	0	0	0	0	0	0	0	2.8811e-05	5.76219e-05	0	0	0	0.000230488	2.8811e-05	0	8.64329e-05	8.64329e-05	0	k__Bacteria;p__Actinobacteria;c__unidentified_Actinobacteria;o__Corynebacteriales;f__Corynebacteriaceae;g__Corynebacterium_1;s__Corynebacterium_lipophiloflavum
OTU_197	5.76219e-05	0.000115244	2.8811e-05	0.000144055	5.76219e-05	0	0.000144055	2.8811e-05	2.8811e-05	0	2.8811e-05	0	0	0	0	0	0	0	0	2.8811e-05	0	0	0	0	2.8811e-05	0	0	0	0	0	0.000230488	0.00060503	0.00106601	8.64329e-05	2.8811e-05	0	k__Bacteria;p__Proteobacteria;c__Betaproteobacteria;o__Burkholderiales;f__Comamonadaceae;g__Comamonas;s__Comamonas_koreensis
OTU_198	0	0	0	0	0	0	0	0	0	0	0	0	0	0	0	0	0	0	0	0	0	0	0	0	0	0	0	0	0	0	0	0.00028811	0.000518597	0.00233369	0.00028811	0	k__Bacteria;p__Proteobacteria;c__Gammaproteobacteria;o__Alteromonadales;f__Idiomarinaceae;g__Aliidiomarina;s__
OTU_199	0	0	0	0	0	0	0	0	0	0	0	0	0	0	0	0	0	0	0	0	0	0	0	0	0	0	0	0	0	0	5.76219e-05	0.000460976	0.000749085	0.00417759	0.000979573	0	k__Bacteria;p__Proteobacteria;c__Gammaproteobacteria;o__Vibrionales;f__Vibrionaceae;g__Vibrio
OTU_200	2.8811e-05	0	0	2.8811e-05	0	0	0.000662652	8.64329e-05	0	5.76219e-05	0.000144055	0	2.8811e-05	0	2.8811e-05	0	0	2.8811e-05	0	0	0	0	0	0	2.8811e-05	0	2.8811e-05	0	0	5.76219e-05	0.000489787	0.00121006	0.000172866	0.000403354	5.76219e-05	0	k__Bacteria;p__Proteobacteria;c__Betaproteobacteria;o__Burkholderiales;f__Comamonadaceae
OTU_201	0	0	0.000115244	0	0	0	0	0	0	0	5.76219e-05	0	0	0	0	0	0	5.76219e-05	0	0	0	0	0	0	5.76219e-05	0.000172866	0.000518597	2.8811e-05	5.76219e-05	0	0.000144055	0	0	0.000172866	5.76219e-05	0	k__Bacteria;p__Proteobacteria;c__Alphaproteobacteria;o__Rhodobacterales;f__Rhodobacteraceae;g__Paracoccus;s__Paracoccus_carotinifaciens
OTU_202	0	0	0	0	0	0	0	0	0	0	0	0	0	0	0	0	0	0	0	0	0	0	0	0	0	0	0	0	0	0	0.00302515	8.64329e-05	0.000749085	0	0.000115244	0	k__Bacteria;p__Tenericutes;c__Mollicutes;o__Anaeroplasmatales;f__Anaeroplasmataceae;g__Anaeroplasma;s__
OTU_203	0	0	0	0	0	0	0	0	0	0	0	0	0	0	0	0	0	0	0	0	0	0	0	0	0	0	0	0	0	0	0.000230488	0.000432165	0.000806707	0.00371662	0.000749085	0	k__Bacteria;p__Proteobacteria;c__Gammaproteobacteria;o__Oceanospirillales;f__Oceanospirillaceae;g__Marinomonas
OTU_204	2.8811e-05	0	0	0	2.8811e-05	0	0.000460976	2.8811e-05	2.8811e-05	0.000144055	0.000144055	5.76219e-05	2.8811e-05	0	5.76219e-05	0	2.8811e-05	2.8811e-05	0	0	0	0	0	0	0	2.8811e-05	0	0	0	5.76219e-05	0	0	0	0	0	0	k__Bacteria;p__Proteobacteria;c__Gammaproteobacteria;o__Pseudomonadales;f__Pseudomonadaceae;g__Pseudomonas
OTU_205	0	0	0	0	0	0	0	5.76219e-05	0	0	0	0	0	0	0	0	0	0	0	0	0	0	0	0	0	0	0	0	2.8811e-05	2.8811e-05	5.76219e-05	0.000115244	0.00112363	0.000172866	0.000460976	0	k__Bacteria;p__Firmicutes;c__Clostridia;o__Clostridiales;f__Ruminococcaceae;g__Butyricicoccus;s__
OTU_206	0	0	0	0	0	0	0	0	0	0	0	0	0	0	0	0	0	0	0	0	0	0	0	0	0.00100838	0.000518597	0.000662652	0.000144055	0.000316921	0	2.8811e-05	0	5.76219e-05	0	0	0	k__Bacteria;p__Proteobacteria;c__Betaproteobacteria;o__Rhodocyclales;f__Rhodocyclaceae;g__Thauera;s__
OTU_207	0	0	0	0	0	0	0	0	0	0	0	2.8811e-05	0	0	2.8811e-05	0	0	0	0	0	0	0	2.8811e-05	0	0	0	5.76219e-05	0	2.8811e-05	0	0.0018439	0.00146936	0.000259299	0.000144055	5.76219e-05	0	k__Bacteria;p__Actinobacteria;c__unidentified_Actinobacteria;o__Corynebacteriales;f__Nocardiaceae;g__Gordonia
OTU_208	0	0	0	0	0	0	0	0	0	0	0	0	0	0	0	0	0	0	0	0	0	0	0	0	0	0	0	0	0	0	2.8811e-05	0.000172866	0.000489787	0.00193034	0.000518597	0	k__Bacteria;p__Proteobacteria;c__Alphaproteobacteria;o__Caulobacterales;f__Hyphomonadaceae;g__;s__
OTU_209	0	0	0	0	0	0	0	0	0	0	0	0	0	0	0	0	0	0	0	0	0	0	2.8811e-05	0	0	0	0	0	0	0	0.000432165	0.00060503	0.000115244	0.000144055	0.000230488	0	k__Bacteria;p__Actinobacteria;c__unidentified_Actinobacteria;o__Propionibacteriales;f__Nocardioidaceae;g__Nocardioides
OTU_210	0	0	0	0	0	0	0	0	0	0	0	0	0	0	0	0	2.8811e-05	0	0	0	0	0	0	0	0.000691463	0.00028811	0.000633841	5.76219e-05	0.000345732	0	0	0	0	0	0	0	k__Bacteria;p__Proteobacteria;c__Betaproteobacteria;o__Rhodocyclales;f__Rhodocyclaceae;g__Methyloversatilis;s__
OTU_211	0	0	5.76219e-05	0	0	0	5.76219e-05	0	0	0	0	0	0	0	0	0	0	0	0	0	0	0	0	0	0	0	0	0	0	5.76219e-05	0.000144055	0.000345732	0.00334207	0.000144055	0.00149817	8.64329e-05	k__Bacteria;p__Bacteroidetes;c__Bacteroidia;o__Bacteroidales;f__Prevotellaceae;g__Prevotella_9;s__
OTU_212	2.8811e-05	2.8811e-05	2.8811e-05	0	0	2.8811e-05	8.64329e-05	5.76219e-05	0	0	2.8811e-05	5.76219e-05	5.76219e-05	5.76219e-05	5.76219e-05	8.64329e-05	0	0	0	0	2.8811e-05	2.8811e-05	0	0	5.76219e-05	0	0.000144055	2.8811e-05	0.000432165	5.76219e-05	0	0	2.8811e-05	0	0	2.8811e-05	k__Bacteria;p__Firmicutes;c__Clostridia;o__Clostridiales;f__Ruminococcaceae;g__Oscillibacter;s__
OTU_213	0	0	0	0	0	0	0	0	0	0	0	0	0	0	0	0	0	0	0	0	2.8811e-05	0	0	0	0	0	0	0	0	0	0.000403354	8.64329e-05	0	0	0.00060503	0	k__Bacteria;p__Bacteroidetes;c__Sphingobacteriia;o__Sphingobacteriales;f__Sphingobacteriaceae;g__Sphingobacterium;s__Bacteroidetes_bacterium_SM55
OTU_214	0	0	0	0	0	0	0	0	0	0	0	0	0	0	0	0	0	0	0	0	0	0	0	0	0	0	0	0	0	0	0	0.000489787	0.000230488	0.000777896	0.000201677	0	k__Archaea;p__.DHVEG-6.;c__;o__;f__;g__;s__
OTU_215	0	0	0	0	0	0	0	0	0	0	0	0	0	0	0	0	0	0	0	0	0	0	0	0	0	0	0	0	0	0	0.000115244	0.000201677	0.00028811	0.00109482	0.000460976	0	k__Bacteria
OTU_216	0.000115244	0	5.76219e-05	0.000144055	5.76219e-05	8.64329e-05	2.8811e-05	0.000115244	0.00028811	8.64329e-05	0.000115244	0.000374543	0.000172866	0.000115244	2.8811e-05	0.000230488	0.000201677	0.000115244	2.8811e-05	5.76219e-05	5.76219e-05	0	5.76219e-05	2.8811e-05	8.64329e-05	2.8811e-05	5.76219e-05	0	0	2.8811e-05	0	2.8811e-05	0	0	0	0.000345732	k__Bacteria;p__Proteobacteria;c__Alphaproteobacteria;o__Sphingomonadales;f__Erythrobacteraceae;g__Porphyrobacter;s__
OTU_217	0	0	0	0	0	0	0	0	0	0	0	0	0	0	0	0	0	0	0	0	0	0	0	0	0	0	0	0	0	0	8.64329e-05	0.000374543	0.000489787	0.00299634	0.00089314	0	k__Bacteria;p__Proteobacteria;c__Gammaproteobacteria;o__Oceanospirillales;f__Oceanospirillaceae;g__Neptuniibacter;s__
OTU_218	0	0	0	0	0	0	0	0	0	0	0	0	0	0	0	0	0	0	0	0	0	0	0	0	0	0	0	0	0	0	0.00028811	0.000979573	2.8811e-05	8.64329e-05	0	0	k__Bacteria;p__Bacteroidetes;c__Sphingobacteriia;o__Sphingobacteriales;f__Chitinophagaceae
OTU_219	0	0	0	0	0	0	0	0	0	0	0	0	0	0	0	0	0	0	0	0	0	0	0	0	0.000518597	0.000172866	0.000576219	0.000172866	0.000144055	0	0	0	0	0	0	0	k__Bacteria;p__Proteobacteria;c__Betaproteobacteria;o__Methylophilales;f__Methylophilaceae
OTU_220	5.76219e-05	0	5.76219e-05	0.000259299	0.000144055	0.000115244	0.000115244	5.76219e-05	0	0	0	0.000230488	0.000201677	5.76219e-05	5.76219e-05	0.000144055	5.76219e-05	0	2.8811e-05	0.000115244	0	8.64329e-05	2.8811e-05	0	5.76219e-05	8.64329e-05	0.000720274	5.76219e-05	0.000749085	0	0	8.64329e-05	5.76219e-05	0.00028811	0	2.8811e-05	k__Bacteria;p__Firmicutes;c__Clostridia;o__Clostridiales;f__Lachnospiraceae;g__Lachnospiraceae_NK4A136_group;s__
OTU_221	0	0	0	0	0	0	0	0	0	0	0	0	0	0	0	0	0	0	0	0	0	0	0	0	0	2.8811e-05	0.00028811	0	0.000835518	0	0	0	0	0	0	2.8811e-05	k__Bacteria;p__Firmicutes;c__Clostridia;o__Clostridiales;f__Ruminococcaceae;g__Anaerotruncus;s__
OTU_222	0	0	0	0	0	0	0	0	0	0	0	0	0	0	0	0	0	0	0	0	0	0	0	0	0	5.76219e-05	0.000835518	0	0.000403354	0	0	0	0	0	0	0	k__Bacteria;p__Bacteroidetes;c__Bacteroidia;o__Bacteroidales;f__Bacteroidales_S24-7_group;g__;s__
OTU_223	0	0	8.64329e-05	0.000576219	2.8811e-05	0	5.76219e-05	5.76219e-05	2.8811e-05	8.64329e-05	2.8811e-05	0.000172866	0	0	0	0	0	0	0	2.8811e-05	0	0	2.8811e-05	0	0	0	0	0	0	0	0.000230488	0	5.76219e-05	0	0	0	k__Bacteria;p__Actinobacteria;c__unidentified_Actinobacteria;o__Corynebacteriales;f__Corynebacteriaceae;g__Corynebacterium_1;s__Corynebacterium_suicordis
OTU_224	0	0	8.64329e-05	0	0	0	0	0	0	0	0	0	0	0	0	0	0	0	2.8811e-05	0	0	0	0	0	2.8811e-05	0.000374543	8.64329e-05	2.8811e-05	0.000172866	0	0.000259299	0.000115244	0.000172866	0.000201677	0.000201677	0	k__Bacteria;p__Proteobacteria;c__Gammaproteobacteria;o__Pasteurellales;f__Pasteurellaceae;g__Haemophilus;s__Haemophilus_parainfluenzae
OTU_225	2.8811e-05	0	2.8811e-05	0	0	0	0	0	2.8811e-05	0	2.8811e-05	5.76219e-05	0	2.8811e-05	0	0	2.8811e-05	0	0	0	0	2.8811e-05	2.8811e-05	2.8811e-05	0	5.76219e-05	5.76219e-05	0	0.0013253	0	2.8811e-05	0.000115244	5.76219e-05	0.00138293	0.000374543	2.8811e-05	k__Bacteria;p__Proteobacteria;c__Gammaproteobacteria;o__Pseudomonadales;f__Moraxellaceae;g__Acinetobacter;s__Acinetobacter_schindleri
OTU_226	0	2.8811e-05	5.76219e-05	2.8811e-05	2.8811e-05	0	2.8811e-05	0	0	0	0	2.8811e-05	0	0	0	0	8.64329e-05	0	0	0	0	2.8811e-05	0	2.8811e-05	5.76219e-05	0.000259299	0.000489787	2.8811e-05	0.000489787	0	0	0	0	0	0	2.8811e-05	k__Bacteria;p__Firmicutes;c__Clostridia;o__Clostridiales;f__Lachnospiraceae
OTU_227	2.8811e-05	0	0.000576219	5.76219e-05	8.64329e-05	2.8811e-05	2.8811e-05	5.76219e-05	5.76219e-05	2.8811e-05	2.8811e-05	0	0	0	0	0	0	0	0	0	0	0	0	0	0	0.000230488	5.76219e-05	2.8811e-05	0.000144055	0	2.8811e-05	5.76219e-05	2.8811e-05	5.76219e-05	5.76219e-05	0	k__Bacteria;p__Proteobacteria;c__Betaproteobacteria;o__Neisseriales;f__Neisseriaceae;g__Neisseria
OTU_228	0	0	0	0	0	0	8.64329e-05	0	0	8.64329e-05	0	0	0	5.76219e-05	5.76219e-05	0	2.8811e-05	8.64329e-05	0	0	0	0	0	0	0	0	0	0	0	0	0.000633841	0.00060503	8.64329e-05	0.000172866	0.000172866	0	k__Bacteria;p__Actinobacteria;c__Thermoleophilia;o__Solirubrobacterales;f__Patulibacteraceae;g__Patulibacter;s__Patulibacter_minatonensis
OTU_229	0	0.000720274	0	0	0	0	0	0	0	0	0	0	0	0	0	0	2.8811e-05	0	0	0	0	0	0	0	0	0	0	0	0	0	0	0	0	0.00028811	0	0	k__Bacteria
OTU_230	0	5.76219e-05	5.76219e-05	0.000115244	0.000259299	5.76219e-05	5.76219e-05	0	0	0	8.64329e-05	0.000115244	5.76219e-05	5.76219e-05	0.000115244	5.76219e-05	2.8811e-05	2.8811e-05	2.8811e-05	2.8811e-05	8.64329e-05	5.76219e-05	0	0	0	0	0	0	5.76219e-05	5.76219e-05	0	0	0	0	0	8.64329e-05	k__Bacteria;p__Actinobacteria;c__Coriobacteriia;o__Coriobacteriales;f__Coriobacteriaceae;g__Enterorhabdus;s__
OTU_231	0	0	2.8811e-05	5.76219e-05	2.8811e-05	0	5.76219e-05	5.76219e-05	0	8.64329e-05	0	5.76219e-05	0	0	5.76219e-05	0	2.8811e-05	2.8811e-05	2.8811e-05	2.8811e-05	2.8811e-05	2.8811e-05	5.76219e-05	5.76219e-05	5.76219e-05	2.8811e-05	0.000144055	0	0.000316921	0	0	0	8.64329e-05	8.64329e-05	0	0	k__Bacteria;p__Firmicutes;c__Clostridia;o__Clostridiales;f__Lachnospiraceae;g__Lachnospiraceae_UCG-006;s__
OTU_232	0	0	0	0	0	0	0	0	0	0	0	0	0	0	0	0	0	0	0	0	0	0	0	0	0.000403354	0.00028811	0.000345732	2.8811e-05	0.000316921	0	0	0	0	0	0	0	k__Bacteria;p__Proteobacteria;c__Gammaproteobacteria;o__Xanthomonadales;f__unidentified_Xanthomonadales;g__Candidatus_Competibacter;s__
OTU_233	0	0	0	0	0	0	0	0	0	0	0	0	0	0	0	0	0	0	0	0	0	0	0	0	2.8811e-05	2.8811e-05	0.000662652	5.76219e-05	0.00164223	0	0	0	0	0	0	0	k__Bacteria;p__Firmicutes;c__Clostridia;o__Clostridiales;f__Lachnospiraceae
OTU_234	0	0	0	0	0	0	0	0	0	0	0	0	0	0	0	0	0	0	0	0	0	0	0	0	0	5.76219e-05	5.76219e-05	5.76219e-05	2.8811e-05	0	0.00089314	0.00121006	0.0171713	0.000950762	0.00777896	0.000201677	k__Bacteria;p__Firmicutes;c__Clostridia;o__Clostridiales;f__Ruminococcaceae;g__Subdoligranulum;s__
OTU_235	0	0	0	0	0	0	0	0	0	0	2.8811e-05	0	0	0	0	0	0	0	0	0	0	0	0	0	0	0	0	0	0	0	0.000259299	5.76219e-05	5.76219e-05	8.64329e-05	0.000518597	0	k__Bacteria;p__Proteobacteria;c__Alphaproteobacteria;o__Sphingomonadales;f__Sphingomonadaceae;g__Sphingomonas
OTU_236	5.76219e-05	0	0	0	0	0	0	0	0	0	0	0	0	0	0	0	0	0	0	0	0	0	0	0	0	2.8811e-05	0	2.8811e-05	2.8811e-05	0	0.000115244	2.8811e-05	0.000374543	0.00216082	0	0	k__Bacteria;p__Actinobacteria;c__unidentified_Actinobacteria;o__Micrococcales;f__Micrococcaceae;g__Rothia;s__
OTU_237	0	0	2.8811e-05	2.8811e-05	2.8811e-05	0	5.76219e-05	2.8811e-05	2.8811e-05	8.64329e-05	5.76219e-05	5.76219e-05	2.8811e-05	0	5.76219e-05	2.8811e-05	0.000172866	2.8811e-05	2.8811e-05	2.8811e-05	5.76219e-05	5.76219e-05	0	2.8811e-05	2.8811e-05	2.8811e-05	8.64329e-05	0	8.64329e-05	0	0	0.000115244	8.64329e-05	0.000403354	2.8811e-05	2.8811e-05	k__Bacteria;p__Actinobacteria;c__unidentified_Actinobacteria;o__Bifidobacteriales;f__Bifidobacteriaceae;g__Bifidobacterium
OTU_238	0	0	0	0	0	0	0	0	0	0	0	0	0	0	0	0	0	0	0	0	0	0	0	0	0.000316921	0.000144055	0.000316921	8.64329e-05	0.00028811	0	0	0	0	0	0	0	k__Bacteria;p__Proteobacteria;c__Gammaproteobacteria;o__Xanthomonadales;f__Xanthomonadaceae;g__Dokdonella;s__
OTU_239	0	0	0	0	0	0	0	0	0	0	0	0	0	0	0	0	0	0	0	0	0	0	0	0	0	0	0	0	0	0	0.0013253	0	0.000230488	0	8.64329e-05	0	k__Bacteria;p__Spirochaetes;c__unidentified_Spirochaetes;o__Spirochaetales;f__Spirochaetaceae;g__Treponema_2;s__Treponema_bryantii
OTU_240	0	0	0	0	0	0	0	0	2.8811e-05	2.8811e-05	0	0	2.8811e-05	0	0	0	0	0	0	0	0	0	0	0	0	0	0	0	0	0	0.000835518	0.000316921	0.000144055	0.000489787	0.000403354	0	k__Bacteria;p__Bacteroidetes;c__Flavobacteriia;o__Flavobacteriales;f__Flavobacteriaceae;g__Epilithonimonas;s__
OTU_241	0	0	0	0	0	0	0	0	0	0	0	0	0	0	0	0	0	0	0	0	0	0	0	0	0.000518597	0.000230488	0.000374543	8.64329e-05	0.000259299	8.64329e-05	0	0	0	0	0	0.00129649	k__Bacteria;p__Proteobacteria;c__Gammaproteobacteria;o__Xanthomonadales;f__Xanthomonadaceae;g__Arenimonas;s__
OTU_242	0	0	0	0	0	0	0	0	0	0	0	0	0	0	0	0	0	0	0	0	0	0	0	0	0	0	0	0	0	0	0	0.000460976	0.000172866	0.00181509	0.000230488	0	k__Bacteria;p__Proteobacteria;c__Alphaproteobacteria;o__Rhodobacterales;f__Rhodobacteraceae;g__Roseovarius;s__
OTU_243	0	0	2.8811e-05	5.76219e-05	0	5.76219e-05	2.8811e-05	2.8811e-05	0	5.76219e-05	2.8811e-05	0	0	0	2.8811e-05	5.76219e-05	0	5.76219e-05	2.8811e-05	2.8811e-05	0	2.8811e-05	2.8811e-05	8.64329e-05	5.76219e-05	0.000115244	0.000432165	2.8811e-05	0.000460976	2.8811e-05	0.000633841	2.8811e-05	0.000172866	8.64329e-05	5.76219e-05	5.76219e-05	k__Bacteria;p__Firmicutes;c__Clostridia;o__Clostridiales;f__Ruminococcaceae;g__Oscillibacter
OTU_244	0	0	0	0	0	0	0	0	0	0	0	0	0	0	8.64329e-05	2.8811e-05	2.8811e-05	2.8811e-05	0	0	0	0	0	2.8811e-05	0	0	0	0	0	0	0.000777896	0.000720274	0.000115244	8.64329e-05	8.64329e-05	0	k__Bacteria;p__Actinobacteria;c__unidentified_Actinobacteria;o__Corynebacteriales;f__Nocardiaceae;g__Williamsia;s__
OTU_245	0	0	0	0	0	0	0	0	0	0	0	0	0	0	0	0	0	0	0	0	0	0	0	0	0	0	0	0	0	0	5.76219e-05	0.000115244	0.000489787	0.00342851	0.000749085	0	k__Bacteria;p__Proteobacteria;c__Gammaproteobacteria;o__Alteromonadales;f__Alteromonadaceae
OTU_246	0	0	8.64329e-05	0	0	0	0	0.000374543	0	0	2.8811e-05	0	0	0	0	0	0	0	0	0	0	0	0	0	0	0	0	2.8811e-05	0	2.8811e-05	0.000115244	2.8811e-05	0.000720274	0	0.000201677	2.8811e-05	k__Bacteria;p__Bacteroidetes;c__Bacteroidia;o__Bacteroidales;f__Bacteroidaceae;g__Bacteroides;s__Bacteroides_uniformis
OTU_247	0	0	0	0	0	2.8811e-05	0	0	0	0	0	0	0	0	0	0	0	0	0	0	0	0	0	0	0.000259299	0.000144055	0.000201677	2.8811e-05	0.000144055	0	0	2.8811e-05	0	2.8811e-05	0	0	k__Bacteria;p__Proteobacteria;c__Alphaproteobacteria;o__Sphingomonadales;f__Sphingomonadaceae
OTU_248	0	2.8811e-05	2.8811e-05	2.8811e-05	2.8811e-05	8.64329e-05	0.000201677	2.8811e-05	2.8811e-05	0	2.8811e-05	0	2.8811e-05	0	2.8811e-05	5.76219e-05	2.8811e-05	5.76219e-05	5.76219e-05	2.8811e-05	5.76219e-05	0.000115244	5.76219e-05	5.76219e-05	2.8811e-05	2.8811e-05	5.76219e-05	2.8811e-05	2.8811e-05	5.76219e-05	0	5.76219e-05	2.8811e-05	2.8811e-05	0	2.8811e-05	k__Bacteria;p__Bacteroidetes;c__Bacteroidia;o__Bacteroidales;f__Bacteroidales_S24-7_group;g__;s__
OTU_249	0	0	0	0	0	0	0	0	0	0	0	0	0	2.8811e-05	0	0	0	0	0	0	0	0	0	0	0	0	0.000374543	2.8811e-05	0.00109482	5.76219e-05	0	0	0	0	0	0	k__Bacteria;p__Firmicutes;c__Clostridia;o__Clostridiales;f__Lachnospiraceae;g__Lachnospiraceae_UCG-001;s__
OTU_250	2.8811e-05	0	5.76219e-05	0	0	0	0	0	2.8811e-05	5.76219e-05	5.76219e-05	0	0	0	2.8811e-05	0	0	0	0	0	0	0	0	0	0	0.000144055	0.000259299	0.000144055	0.00028811	2.8811e-05	0	8.64329e-05	5.76219e-05	0.000806707	5.76219e-05	5.76219e-05	k__Bacteria;p__Firmicutes;c__Erysipelotrichia;o__Erysipelotrichales;f__Erysipelotrichaceae;g__Turicibacter;s__
OTU_251	0	2.8811e-05	2.8811e-05	0	0	0	5.76219e-05	0	0	0	2.8811e-05	2.8811e-05	0	2.8811e-05	2.8811e-05	0	2.8811e-05	0	0	0	0	0	0	0	0	2.8811e-05	0	5.76219e-05	2.8811e-05	8.64329e-05	0.000115244	8.64329e-05	0.00089314	0.000144055	0.000144055	0	k__Bacteria;p__Actinobacteria;c__unidentified_Actinobacteria;o__Bifidobacteriales;f__Bifidobacteriaceae;g__Bifidobacterium;s__
OTU_252	2.8811e-05	0	0	0	0	0	0	0	0	0	0	0	0	0	0	0	0	0	0	0	0	0	0	0	2.8811e-05	2.8811e-05	0.000633841	5.76219e-05	0.000749085	0	0	0	0	0	0	2.8811e-05	k__Bacteria;p__Firmicutes;c__Clostridia;o__Clostridiales;f__Lachnospiraceae;g__Roseburia
OTU_253	0	0	0	0	2.8811e-05	0	0	0	0	0	0	0	0	0	0	0	0	0	0	0	0	0	0	0	0.000633841	0.000259299	0.000316921	0.000115244	0.000144055	0	0	0	0	0	0	0	k__Bacteria;p__Proteobacteria;c__Betaproteobacteria;o__Nitrosomonadales;f__Nitrosomonadaceae
OTU_254	0	0	0	0	0	0	0	0	0	0	0	0	0	0	0	0	0	0	0	0	0	0	0	0	0	0	0	0	0	0	5.76219e-05	0.000345732	0.000403354	0.00129649	0.000230488	0	k__Bacteria;p__Proteobacteria;c__Alphaproteobacteria;o__Rhizobiales;f__Hyphomicrobiaceae;g__Maritalea;s__Maritalea_porphyrae
OTU_255	2.8811e-05	2.8811e-05	5.76219e-05	2.8811e-05	0	0	2.8811e-05	0	2.8811e-05	5.76219e-05	5.76219e-05	0	5.76219e-05	0	5.76219e-05	0	0	0	0	2.8811e-05	5.76219e-05	2.8811e-05	5.76219e-05	2.8811e-05	0	0	0	0	0	8.64329e-05	0	2.8811e-05	5.76219e-05	0.00028811	0	8.64329e-05	k__Bacteria;p__Firmicutes;c__Clostridia;o__Clostridiales;f__Lachnospiraceae;g__[Eubacterium]_fissicatena_group;s__
OTU_256	0	0	0	0	0	0	0	0	0	0	0	0	0	0	0	0	0	0	0	0	0	0	0	0	5.76219e-05	0	0	0	8.64329e-05	0	2.8811e-05	0.000316921	0.000316921	0.00149817	0.000374543	0	k__Bacteria;p__Proteobacteria;c__Gammaproteobacteria;o__Alteromonadales;f__Alteromonadaceae;g__Marinobacter;s__Marinobacter_hydrocarbonoclasticus
OTU_257	5.76219e-05	5.76219e-05	8.64329e-05	8.64329e-05	0.000201677	8.64329e-05	5.76219e-05	8.64329e-05	8.64329e-05	2.8811e-05	5.76219e-05	0.000115244	0.000144055	8.64329e-05	0.000115244	0.000201677	2.8811e-05	0.000172866	8.64329e-05	8.64329e-05	0.000144055	8.64329e-05	8.64329e-05	2.8811e-05	2.8811e-05	0	0	0	0	0	0	0	0.000172866	2.8811e-05	0	0	k__Bacteria;p__Firmicutes;c__Clostridia;o__Clostridiales;f__Lachnospiraceae;g__Coprococcus_1;s__
OTU_258	0	0	2.8811e-05	5.76219e-05	0	8.64329e-05	2.8811e-05	2.8811e-05	0	0	8.64329e-05	5.76219e-05	2.8811e-05	0	0	2.8811e-05	0	5.76219e-05	2.8811e-05	2.8811e-05	0	2.8811e-05	0	2.8811e-05	0	0	0	0	0	0	0	5.76219e-05	0.000835518	2.8811e-05	0.000374543	0	k__Bacteria;p__Firmicutes;c__Clostridia;o__Clostridiales;f__Lachnospiraceae;g__Roseburia
OTU_259	0	0	0	0	0	0	0	0	0	0	0	2.8811e-05	0	0	0	0	0	0	0	0	0	0	0	0	0.000144055	0.000172866	0.000489787	5.76219e-05	0.000201677	2.8811e-05	0	0	0	0	0	0	k__Bacteria;p__Gemmatimonadetes;c__unidentified_Gemmatimonadetes;o__Gemmatimonadales;f__Gemmatimonadaceae;g__;s__
OTU_260	0.000172866	8.64329e-05	2.8811e-05	2.8811e-05	2.8811e-05	2.8811e-05	2.8811e-05	2.8811e-05	2.8811e-05	2.8811e-05	2.8811e-05	2.8811e-05	0	0	0	0	0	0	0.000172866	0.000115244	0.000115244	0.000144055	0.000172866	0.000144055	0	0	0	0	0	0	0	0	0	0	0	0	k__Bacteria;p__Firmicutes;c__Bacilli;o__Bacillales;f__Staphylococcaceae;g__Macrococcus
OTU_261	0	0	0	0	0	0	0	0	0	0	0	0	0	0	0	0	0	0	0	0	0	0	0	0	0	0	0	0	0	0	2.8811e-05	0.000115244	0.000777896	2.8811e-05	0.000201677	5.76219e-05	k__Bacteria;p__Firmicutes;c__Clostridia;o__Clostridiales;f__Ruminococcaceae;g__Ruminiclostridium_5;s__
OTU_262	2.8811e-05	5.76219e-05	0	0	2.8811e-05	5.76219e-05	2.8811e-05	2.8811e-05	2.8811e-05	2.8811e-05	0	5.76219e-05	5.76219e-05	5.76219e-05	8.64329e-05	8.64329e-05	0.000115244	5.76219e-05	0	0	0.000144055	0	2.8811e-05	5.76219e-05	0	0	5.76219e-05	0	2.8811e-05	0	0	0	0	0	0	0	k__Bacteria;p__Firmicutes;c__Clostridia;o__Clostridiales;f__Lachnospiraceae;g__;s__
OTU_263	0	2.8811e-05	2.8811e-05	5.76219e-05	0	2.8811e-05	0	0.000144055	0	0	0.000144055	0	5.76219e-05	5.76219e-05	0	5.76219e-05	2.8811e-05	2.8811e-05	0	0	0	0	0	0	0	0	0	0	0	2.8811e-05	0	0	0	0	0	0.000374543	k__Bacteria;p__Fusobacteria;c__Fusobacteriia;o__Fusobacteriales;f__Fusobacteriaceae;g__Cetobacterium;s__
OTU_264	0	0	0	0	0	0	2.8811e-05	0	0	0	2.8811e-05	0	0	0	2.8811e-05	0	0	0	0	0	0	0	0	0	0	0	0	0	0	0	0.0015846	0.000749085	0.000864329	0.00181509	0.00152698	0	k__Bacteria;p__Actinobacteria;c__unidentified_Actinobacteria;o__Propionibacteriales;f__Nocardioidaceae;g__Nocardioides
OTU_265	0	0	0	0	0	0	0	0	0	0	0	0	0	0	0	0	0	0	0	0	0	0	0	0	0.000345732	0.000172866	0.00028811	5.76219e-05	0.000115244	0	2.8811e-05	0	0	0	0	0	k__Bacteria;p__Nitrospirae;c__Nitrospira;o__Nitrospirales;f__Nitrospiraceae;g__unidentified_Nitrospiraceae;s__Nitrospira_cf._moscoviensis_SBR1015
OTU_266	5.76219e-05	0	0	0	0	0	0	2.8811e-05	0	0	0	0	0	0	0	0	0	0	0	0	0	0	0	0	0	8.64329e-05	2.8811e-05	5.76219e-05	0.00106601	0	0	0	0	0	0	0	k__Bacteria;p__Actinobacteria;c__unidentified_Actinobacteria;o__Corynebacteriales;f__Corynebacteriaceae;g__Corynebacterium_1;s__Corynebacterium_stationis
OTU_267	5.76219e-05	2.8811e-05	0	5.76219e-05	2.8811e-05	5.76219e-05	2.8811e-05	2.8811e-05	5.76219e-05	2.8811e-05	0	2.8811e-05	2.8811e-05	2.8811e-05	5.76219e-05	2.8811e-05	2.8811e-05	8.64329e-05	0.000172866	2.8811e-05	8.64329e-05	8.64329e-05	0	0	0	0	8.64329e-05	0	5.76219e-05	0	0	0	0	0	0	0	k__Bacteria;p__Firmicutes;c__Clostridia;o__Clostridiales;f__Lachnospiraceae;g__;s__
OTU_268	0	0	0	0	0	0	0	0	0	0	0	0	0	0	0	0	0	0	0	0	0	0	0	0	0	0	0	0	0	0	5.76219e-05	0.000345732	0.000172866	0.00103719	2.8811e-05	0	k__Bacteria;p__Cyanobacteria;c__unidentified_Cyanobacteria;o__SubsectionIII;f__FamilyI;g__Phormidium;s__Oscillatoriales_cyanobacterium_Gollwitz_Poel
OTU_269	0	0	0	0	0	0	0	0	0	0	0	0	0	0	0	0	0	0	0	0	0	0	0	0	0	0	0	0	0	0	2.8811e-05	0.000172866	0.000201677	0.00175747	0.00060503	0	k__Bacteria;p__Proteobacteria;c__Gammaproteobacteria;o__Oceanospirillales;f__Oceanospirillaceae;g__Oceanospirillum
OTU_270	0	0	0	5.76219e-05	0	0	0	0	0	0	5.76219e-05	2.8811e-05	0	0	0	0	0	0	0	2.8811e-05	0	0	0	0	0	5.76219e-05	0	8.64329e-05	8.64329e-05	0	0	0.000144055	2.8811e-05	0.000547408	0.000144055	0	k__Bacteria;p__Proteobacteria;c__Betaproteobacteria;o__Burkholderiales;f__Alcaligenaceae;g__Alcaligenes;s__Alcaligenes_faecalis
OTU_271	0	0	0	2.8811e-05	0	0	0	0	0	0	2.8811e-05	0	0	0	0	0	0	0	0	0	0	0	0	0	0	2.8811e-05	0	0	0	0	0.000432165	0.000316921	0	0	0.00060503	5.76219e-05	k__Bacteria;p__Firmicutes;c__Bacilli;o__Bacillales;f__Bacillaceae;g__Bacillus;s__Bacillus_oceanisediminis
OTU_272	0	2.8811e-05	0	0.000172866	2.8811e-05	5.76219e-05	2.8811e-05	0	2.8811e-05	2.8811e-05	2.8811e-05	0.000115244	8.64329e-05	0	2.8811e-05	5.76219e-05	0	5.76219e-05	0	8.64329e-05	5.76219e-05	2.8811e-05	2.8811e-05	0	0	0	0	0	0	0	0	0	0	0	0	0	k__Bacteria;p__Firmicutes;c__Clostridia;o__Clostridiales;f__Lachnospiraceae
OTU_273	0.00749085	0.00325564	0.00714512	0.00486905	0.00181509	0.00426402	0.00028811	0.000201677	0.0120142	0.00028811	0.0110922	0.000547408	0.00253537	0.00596387	0.00348613	0.00060503	0.000432165	0.000201677	0.000950762	0.00201677	0.00109482	0.00126768	0.00115244	0.00345732	0	0	0	0	0	0	0	0	0	0	0	0	k__Bacteria;p__Proteobacteria;c__Gammaproteobacteria;o__Enterobacteriales;f__Enterobacteriaceae;g__Erwinia;s__Erwinia_sp._B306
OTU_274	0	0	2.8811e-05	0	0	0	0	0	0	0	0	0	0	0	0	0	0	0	0	0	0	0	0	0	0	0	0	0	0	0	0.000806707	0.000403354	5.76219e-05	0.000144055	2.8811e-05	0	k__Bacteria;p__Actinobacteria;c__unidentified_Actinobacteria;o__Micrococcales;f__Microbacteriaceae;g__Gryllotalpicola;s__
OTU_275	0	0	0	0	0	0	0	0	0	0	0	0	0	0	0	0	0	0	0	0	0	0	0	0	0	0	0	0	0	0	0.000259299	0.000172866	0.00028811	0.00121006	0.000432165	0	k__Bacteria;p__Proteobacteria;c__Gammaproteobacteria;o__Alteromonadales;f__Pseudoalteromonadaceae;g__Pseudoalteromonas
OTU_276	0	2.8811e-05	0	0	0	0	5.76219e-05	0	0	0	0	0	0	0	0	0	0	0	0	0	0	2.8811e-05	0.000547408	2.8811e-05	2.8811e-05	0	2.8811e-05	0	0	0	2.8811e-05	0	0	2.8811e-05	0	0	k__Bacteria;p__Actinobacteria;c__unidentified_Actinobacteria;o__Micrococcales;f__Brevibacteriaceae;g__Brevibacterium
OTU_277	0	0	0	0	0	0	0	0	0	0	0	0	0	0	0	0	0	0	0	0	0	0	0	0	0	0	0	0	0	0	0.000201677	0.000144055	0	0	0.000345732	0	k__Bacteria;p__Acidobacteria;c__unidentified_Acidobacteria;o__Acidobacteriales;f__Acidobacteriaceae_(Subgroup_1);g__Acidobacterium
OTU_278	0	0	0	0	0	0	0	0	0	0	0	0	0	0	0	0	0	0	0	0	0	0	0	0	0	0	0	0	0	0	5.76219e-05	0.000115244	0.000374543	0.00155579	0.000460976	0	k__Bacteria;p__Proteobacteria;c__Gammaproteobacteria;o__Oceanospirillales;f__MBAE14;g__;s__
OTU_279	0	0	0	0	0	0	0	0	0	0	0	0	2.8811e-05	0	0	0	0	0	0	0	0	0	0	0	2.8811e-05	0.000115244	0.000432165	5.76219e-05	0.00028811	0	0	0	0	0	0	0	k__Bacteria;p__Firmicutes;c__Clostridia;o__Clostridiales;f__Lachnospiraceae;g__Lachnospiraceae_NK4A136_group;s__Lachnospiraceae_bacterium_COE1
OTU_280	0	0	0	0	2.8811e-05	0	0	0	0	0	0	0	0	0	0	0	0	0	0	0	0	0	0	0	2.8811e-05	2.8811e-05	0.000316921	2.8811e-05	0.000374543	0	2.8811e-05	0	5.76219e-05	0	0.000115244	0	k__Bacteria;p__Firmicutes;c__Clostridia;o__Clostridiales;f__Lachnospiraceae;g__;s__
OTU_281	0	0	0	0	0	0	0	0	0	0	0	0	0	0	0	0	0	0	0	0	0	0	0	0	0	0.000115244	0.000403354	0	0.00115244	0	0	5.76219e-05	2.8811e-05	0	2.8811e-05	0	k__Bacteria;p__Proteobacteria;c__Deltaproteobacteria;o__Desulfovibrionales;f__Desulfovibrionaceae;g__Desulfovibrio;s__
OTU_282	0	0	2.8811e-05	0	0	0	8.64329e-05	0	5.76219e-05	0	2.8811e-05	0	0	0	0	0	0	0	0	0	0	0	0	0	2.8811e-05	2.8811e-05	0.000749085	0	0.000489787	0.000230488	0	0	0	2.8811e-05	8.64329e-05	0.000172866	k__Bacteria;p__Bacteroidetes;c__Bacteroidia;o__Bacteroidales;f__Bacteroidales_S24-7_group;g__;s__
OTU_283	0	0	5.76219e-05	0	0	0	2.8811e-05	0	0	0	0	0	0	0	0	0	0	0	0	0	0	0	0	0	0	2.8811e-05	0.000172866	5.76219e-05	0.000460976	0	5.76219e-05	0	0	0	0	0	k__Bacteria;p__Actinobacteria;c__Coriobacteriia;o__Coriobacteriales;f__Coriobacteriaceae;g__Coriobacteriaceae_UCG-002;s__
OTU_284	0	0	0	0	0	0	0	0	0	0	0	0	0	0	0	0	0	0	0	0	0	0	0	0	0	0	0	0	0	0	2.8811e-05	0.000345732	0.000259299	0.000950762	0.000201677	0	k__Bacteria;p__Proteobacteria;c__Gammaproteobacteria;o__Oceanospirillales;f__Oleiphilaceae;g__Oleiphilus;s__
OTU_285	0	0	0	0	0	0	0	0	0	0	0	0	0	0	0	0	0	0	0	0	0	0	0	0	0	0	0	0	0	0	0	0.000201677	0.000230488	0.00103719	0.000144055	0	k__Bacteria;p__Proteobacteria;c__Alphaproteobacteria;o__Rhodospirillales;f__Rhodospirillaceae;g__Terasakiella;s__
OTU_286	0	0	0	0	0	0	8.64329e-05	0	0	0	0	0	0	0	8.64329e-05	0	0	0	0	0	0	0	0	0	0	0	0	0	0	0	0	5.76219e-05	0.000633841	0	0.000316921	0	k__Bacteria;p__Bacteroidetes;c__Bacteroidia;o__Bacteroidales;f__Bacteroidaceae;g__Bacteroides;s__Bacteroides_coprophilus
OTU_287	0	0	5.76219e-05	0.000144055	0	2.8811e-05	2.8811e-05	0	2.8811e-05	5.76219e-05	5.76219e-05	0	0	2.8811e-05	0	0	0	0	0	0	0	2.8811e-05	0	0	2.8811e-05	8.64329e-05	5.76219e-05	2.8811e-05	5.76219e-05	2.8811e-05	0.000777896	0.000489787	0.00195915	0.000489787	0.000489787	8.64329e-05	k__Bacteria;p__Firmicutes;c__Clostridia;o__Clostridiales;f__Lachnospiraceae;g__Blautia;s__
OTU_288	0	0	2.8811e-05	2.8811e-05	2.8811e-05	0	2.8811e-05	0	0	0	2.8811e-05	2.8811e-05	5.76219e-05	2.8811e-05	2.8811e-05	0.000115244	0	0	0	2.8811e-05	2.8811e-05	0	2.8811e-05	0	0	0	8.64329e-05	0	0.000144055	0	0	0	8.64329e-05	0	0	0	k__Bacteria;p__Firmicutes;c__Clostridia;o__Clostridiales;f__Peptococcaceae;g__;s__
OTU_289	0	0	0	8.64329e-05	0	0	0	0	0	0	2.8811e-05	0	0	0	0	0	0	0	0	0	0	0	0	0	0	0	0	0	0	2.8811e-05	8.64329e-05	0.000172866	0.000115244	0.000576219	5.76219e-05	2.8811e-05	k__Bacteria;p__Firmicutes;c__Bacilli;o__Lactobacillales;f__Leuconostocaceae;g__Weissella;s__Weissella_confusa
OTU_290	0	0	0	0	0	0	0	0	0	0	0	0	0	0	0	0	0	0	0	0	0	0	0	0	0	0	0	0	0	0	0	0.000345732	5.76219e-05	0.000662652	0.000172866	0	k__Bacteria;p__Proteobacteria;c__Gammaproteobacteria;o__Alteromonadales;f__Idiomarinaceae;g__Idiomarina
OTU_291	0	0	2.8811e-05	0	0	0	0	0	0	0	0	0	0	0	0	0	0	0	0	0	0	0	0	0	0	0	0	0	0	5.76219e-05	0	0	0.000316921	0	0.000518597	0	k__Bacteria;p__Bacteroidetes;c__Bacteroidia;o__Bacteroidales;f__Porphyromonadaceae;g__Parabacteroides;s__Parabacteroides_merdae
OTU_292	0	0	0	0	0	0	0	0	0	0	0	0	0	0	0	0	0	0	0	0	0	0	0	0	0	0	0	0	0	0	2.8811e-05	0.000144055	0.000316921	0.00175747	2.8811e-05	0	k__Bacteria;p__Proteobacteria;c__Gammaproteobacteria;o__Alteromonadales;f__Idiomarinaceae;g__Aliidiomarina;s__Idiomarina_sp._G-Suc63
OTU_293	0	0	0	0	0	2.8811e-05	0	0	0	0	0	0	0	0	0	0	0	0	0	0	0	0	0	0	0	2.8811e-05	0.000662652	2.8811e-05	0.000518597	0	0	0	0	0	0	0	k__Bacteria;p__Bacteroidetes;c__Bacteroidia;o__Bacteroidales;f__Bacteroidales_S24-7_group;g__;s__
OTU_294	0	0	0	0	0	0	0	0	0	0	0	0	0	0	0	0	0	0	0	0	0	0	0	0	0	2.8811e-05	8.64329e-05	2.8811e-05	5.76219e-05	0	0.000201677	2.8811e-05	0.00100838	2.8811e-05	0.00060503	5.76219e-05	k__Bacteria;p__Firmicutes;c__Clostridia;o__Clostridiales;f__Ruminococcaceae;g__Ruminococcaceae_UCG-005;s__
OTU_295	0	0	0	0	2.8811e-05	0	0	5.76219e-05	0	0	0	0	0	0	0	0	0	0	0	0	0	0	2.8811e-05	0	0	0	0	0	0	0	0	8.64329e-05	0.000576219	2.8811e-05	0.000115244	0	k__Bacteria;p__Firmicutes;c__Negativicutes;o__Selenomonadales;f__Acidaminococcaceae;g__Phascolarctobacterium;s__
OTU_296	0	0	0	0	0	0	0	0	0	0	0	0	0	0	0	0	0	0	0	0	0	0	0	0	0	0	0	0	0	0	0.000144055	0.000576219	0.000201677	0.00100838	0.00028811	0	k__Bacteria;p__Proteobacteria;c__Gammaproteobacteria;o__unidentified_Gammaproteobacteria;f__unidentified_Gammaproteobacteria
OTU_297	0	0	8.64329e-05	8.64329e-05	2.8811e-05	8.64329e-05	0	0	8.64329e-05	2.8811e-05	5.76219e-05	0	2.8811e-05	2.8811e-05	2.8811e-05	0	0	5.76219e-05	0	0	0	0	2.8811e-05	2.8811e-05	0	0	0	0	0	0	0	0	0	0	0	0	k__Bacteria;p__Bacteroidetes;c__Bacteroidia;o__Bacteroidales
OTU_298	0	0	0	0	0	0	0	0	0	0	0	0	0	0	0	0	0	0	0	0	0	0	0	0	0	0	0	0	0	0	0	5.76219e-05	0	0.000201677	0.000316921	0	k__Archaea;p__.DHVEG-6.;c__;o__;f__;g__;s__
OTU_299	0	0	0	0	0	0	0	0	0	0	0	0	0	0	0	0	0	0	0	0	0	0	0	0	0	0	0	0	0	0	0.000172866	0.000144055	0.000921951	8.64329e-05	0.000432165	0	k__Bacteria;p__Bacteroidetes;c__Bacteroidia;o__Bacteroidales;f__Bacteroidaceae;g__Bacteroides
OTU_300	0	0	0	0	0	0	0	0	0	0	0	0	0	0	0	0	0	0	0	0	0	0	0	0	0	0	0	0	0	0	2.8811e-05	0.000230488	0.000230488	0.00152698	0.000201677	0	k__Bacteria;p__Proteobacteria;c__Alphaproteobacteria;o__Rhodobacterales;f__Rhodobacteraceae;g__Pontivivens
OTU_301	0	2.8811e-05	0	2.8811e-05	0	5.76219e-05	0	5.76219e-05	2.8811e-05	0	2.8811e-05	5.76219e-05	0.000172866	2.8811e-05	2.8811e-05	2.8811e-05	5.76219e-05	2.8811e-05	0	0	2.8811e-05	0	0	0	0	0	0	0	2.8811e-05	0	0	2.8811e-05	0	0	0.000115244	2.8811e-05	k__Bacteria;p__Proteobacteria;c__Alphaproteobacteria;o__Rhizobiales;f__Bradyrhizobiaceae;g__Bosea;s__
OTU_302	0	0	0	0	0	0	0	0	0	0	0	0	0	0	0	0	0	0	0	0	0	0	0	0	0.000230488	0.000115244	0.000345732	5.76219e-05	0.000172866	0	2.8811e-05	5.76219e-05	0.000115244	0.000749085	0.000172866	0	k__Bacteria;p__Proteobacteria;c__Alphaproteobacteria;o__Caulobacterales;f__Hyphomonadaceae;g__Hyphomonas
OTU_303	2.8811e-05	0	0	2.8811e-05	2.8811e-05	2.8811e-05	0	2.8811e-05	0	2.8811e-05	0	0	2.8811e-05	0	0	0	5.76219e-05	0	2.8811e-05	0	0	0	0	0	5.76219e-05	2.8811e-05	0.000547408	2.8811e-05	0.00123887	0	0	0	2.8811e-05	0	0	0	k__Bacteria;p__Firmicutes;c__Clostridia;o__Clostridiales;f__Lachnospiraceae;g__Roseburia;s__
OTU_304	0	0	0	0	0	0	0	0	0	0	0	0	0	0	0	0	0	0	0	0	0	0	0	0	0	0	0	0	0	0	0	0.000115244	0.000115244	0.000691463	0.000172866	0	k__Bacteria;p__Proteobacteria;c__Alphaproteobacteria;o__Rhodobacterales;f__Rhodobacteraceae
OTU_305	0	0	0	0	0	0	0	0	0	0	0	0	0	0	0	0	0	0	0	0	0	0	0	0	0	0	0	0	0	0	0	0	2.8811e-05	0	0.000720274	0	k__Bacteria;p__Tenericutes;c__Mollicutes;o__Mycoplasmatales;f__Mycoplasmataceae;g__Ureaplasma;s__
OTU_306	0	0	0.000172866	0	0	0	0.00028811	0	0	0	0	0	0	0	0	0	0	0	0	0	0	0	0	0	0	0	0	0	0	2.8811e-05	0	0	0	0	0	0.000144055	k__Bacteria;p__Bacteroidetes;c__Bacteroidia;o__Bacteroidales;f__Prevotellaceae;g__Alloprevotella;s__
OTU_307	0	0	0	0	0	2.8811e-05	0	0	0	0	0	0	0	0	0	0	0	0	2.8811e-05	0	0	0	0	0	2.8811e-05	5.76219e-05	0	2.8811e-05	2.8811e-05	8.64329e-05	0.000576219	0.000115244	0.000633841	8.64329e-05	0.000259299	8.64329e-05	k__Bacteria;p__Firmicutes;c__Clostridia;o__Clostridiales;f__Ruminococcaceae;g__Ruminococcaceae_NK4A214_group;s__
OTU_308	5.76219e-05	2.8811e-05	0	5.76219e-05	0	2.8811e-05	5.76219e-05	0	0	0	2.8811e-05	2.8811e-05	0	0	0	5.76219e-05	2.8811e-05	0	0	0	0	2.8811e-05	0	2.8811e-05	0	0	0	0	0	0	0	0	0	0	0	0	k__Bacteria;p__Firmicutes;c__Clostridia;o__Clostridiales;f__Ruminococcaceae
OTU_309	0	0	0	2.8811e-05	2.8811e-05	0	2.8811e-05	2.8811e-05	2.8811e-05	0	0	5.76219e-05	0	8.64329e-05	0	2.8811e-05	2.8811e-05	0	2.8811e-05	0	8.64329e-05	5.76219e-05	0	2.8811e-05	0	0	0	0	0	0	0	0	0	0	0	0	k__Bacteria;p__Firmicutes;c__Clostridia;o__Clostridiales
OTU_310	0	0	0	0.000115244	8.64329e-05	5.76219e-05	2.8811e-05	2.8811e-05	5.76219e-05	8.64329e-05	2.8811e-05	2.8811e-05	2.8811e-05	2.8811e-05	0.000115244	8.64329e-05	0	0	5.76219e-05	0.000115244	8.64329e-05	8.64329e-05	2.8811e-05	2.8811e-05	0	5.76219e-05	0.000115244	2.8811e-05	0.000230488	5.76219e-05	0.000115244	2.8811e-05	5.76219e-05	0	0	0.000230488	k__Bacteria;p__Firmicutes;c__Clostridia;o__Clostridiales;f__Lachnospiraceae;g__[Eubacterium]_xylanophilum_group;s__
OTU_311	0	2.8811e-05	0	5.76219e-05	2.8811e-05	0	2.8811e-05	0	0	2.8811e-05	8.64329e-05	2.8811e-05	5.76219e-05	0	0	0	0	0	0	0	0	5.76219e-05	0	2.8811e-05	5.76219e-05	0	0.000144055	0	0.000259299	0	0	0	0	0	0	0.000489787	k__Bacteria;p__Firmicutes;c__Clostridia;o__Clostridiales;f__Lachnospiraceae;g__Roseburia;s__Eubacterium_sp._14-2
OTU_312	0	0	0	0	0	0	0.000172866	5.76219e-05	0.000115244	8.64329e-05	8.64329e-05	0	0	0	0	0	0	0	0	0	0	0	0	0	0	0	0	0	0	0	0	0	0	0	0	0	k__Bacteria
OTU_313	0	5.76219e-05	2.8811e-05	5.76219e-05	8.64329e-05	0.000115244	2.8811e-05	5.76219e-05	2.8811e-05	0	0	0.000144055	8.64329e-05	0	0	5.76219e-05	5.76219e-05	0	0	5.76219e-05	0	2.8811e-05	5.76219e-05	0	0	5.76219e-05	2.8811e-05	0	2.8811e-05	0	2.8811e-05	0	0	2.8811e-05	0	0	k__Bacteria;p__Firmicutes;c__Clostridia;o__Clostridiales;f__Lachnospiraceae;g__Lachnospiraceae_NK4A136_group;s__
OTU_314	0	0	0	0	0	0	0	0	0	0	0	0	0	0	0	0	0	0	0	0	0	0	0	0	0.00028811	0.000172866	0.00028811	5.76219e-05	0.000230488	0	5.76219e-05	0	2.8811e-05	0.000144055	2.8811e-05	2.8811e-05	k__Bacteria;p__Nitrospirae;c__Nitrospira;o__Nitrospirales;f__Nitrospiraceae;g__unidentified_Nitrospiraceae;s__Nitrospira_defluvii
OTU_315	0	0	0	2.8811e-05	2.8811e-05	0	0	0	0	5.76219e-05	0	8.64329e-05	2.8811e-05	2.8811e-05	0	0	0	0	0	0	0	0	0	0	5.76219e-05	2.8811e-05	2.8811e-05	8.64329e-05	2.8811e-05	0	8.64329e-05	2.8811e-05	0.00112363	2.8811e-05	0.000115244	2.8811e-05	k__Bacteria;p__Firmicutes;c__Clostridia;o__Clostridiales;f__Lachnospiraceae;g__[Eubacterium]_eligens_group;s__
OTU_316	0	0	0	0	0	0	0	0	0	0	0	0	0	0	0	0	0	0	0	0	0	0	0	0	0	0	0	0	0	2.8811e-05	0.000432165	0.00028811	2.8811e-05	0	0	0	k__Bacteria;p__Bacteroidetes;c__Sphingobacteriia;o__Sphingobacteriales;f__NS11-12_marine_group
OTU_317	0	0	0	0	0	0	0	0	0	0	0	0	0	0	0	0	0	0	0	0	0	0	0	0	0	0	0	0	0	0	0.000806707	8.64329e-05	0.000172866	2.8811e-05	5.76219e-05	0	k__Bacteria;p__Firmicutes;c__Clostridia;o__Clostridiales;f__Ruminococcaceae
OTU_318	0	0	0	0	0	0	0	0	0	0	0	0	0	0	0	0	0	0	0	0	0	0	0	0	0	0	0	0	0	0	5.76219e-05	8.64329e-05	0.000144055	0.00109482	0.000201677	0	k__Bacteria;p__Actinobacteria;c__Acidimicrobiia;o__Acidimicrobiales;f__OM1_clade
OTU_319	0	0	5.76219e-05	0	2.8811e-05	0	0	0	0	0	0	2.8811e-05	0	0	0	0	0	0	2.8811e-05	2.8811e-05	2.8811e-05	2.8811e-05	0	0	2.8811e-05	0	2.8811e-05	0	5.76219e-05	5.76219e-05	0	0	0	0	0	0	k__Bacteria;p__Actinobacteria;c__Coriobacteriia;o__Coriobacteriales;f__Coriobacteriaceae
OTU_320	0	0	0	0	0	0	0	0	0	0	0	0	0	0	0	0	0	0	0	0	0	0	0	0	0	0	0	0	0	0	0	0.000547408	0	2.8811e-05	0	0	k__Bacteria;p__Bacteroidetes;c__Sphingobacteriia;o__Sphingobacteriales;f__Chitinophagaceae;g__Sediminibacterium
OTU_321	0	0	0	0	0	0	0	0	0	0	0	0	0	0	0	0	0	0	0	0	0	0	0	0	0	8.64329e-05	0.000345732	0	0.000316921	0	0	0	0	0	0	0	k__Bacteria;p__Bacteroidetes;c__Bacteroidia;o__Bacteroidales;f__Bacteroidales_S24-7_group;g__;s__
OTU_322	0	0	0	0	0	0	0	0	0	0	0	0	0	0	0	0	0	0	0	0	0	0	0	0	0	0	0	0	0.00100838	0	8.64329e-05	0	0	0	0.000345732	0	k__Bacteria;p__Firmicutes;c__Bacilli;o__Bacillales;f__Family_XII;g__Exiguobacterium
OTU_323	0	0	2.8811e-05	0	0	0	2.8811e-05	2.8811e-05	0	0	2.8811e-05	0	0	0	2.8811e-05	0	0	0	0	0	0	0	0	0	0	2.8811e-05	2.8811e-05	0	2.8811e-05	5.76219e-05	0.000230488	0.000172866	0.000432165	0.000230488	0.000172866	2.8811e-05	k__Bacteria;p__Firmicutes;c__Clostridia;o__Clostridiales;f__Lachnospiraceae;g__Anaerostipes;s__Anaerostipes_hadrus
OTU_324	0	0	2.8811e-05	0	0	0	0	0	0	0	0	0	0	0	0	0	0	0	0	0	0	0	0	0	0	0	0	0	0	0	0.00126768	8.64329e-05	0.000518597	8.64329e-05	5.76219e-05	0	k__Bacteria;p__Firmicutes;c__Clostridia;o__Clostridiales;f__Family_XIII;g__Family_XIII_AD3011_group;s__
OTU_325	0	0	0	0	0	0	0	0	0	0	0	0	0	0	0	0	0	0	0	0	0	0	0	0	0.000172866	2.8811e-05	0.000115244	2.8811e-05	5.76219e-05	0	0	0	0	0	0	0	k__Bacteria;p__Proteobacteria;c__Alphaproteobacteria;o__unidentified_Alphaproteobacteria;f__unidentified_Alphaproteobacteria;g__;s__
OTU_326	0	0	0	0	0	0	0	0	0	0	0	0	0	0	0	0	0	0	0	0	0	0	0	0	0	0	0	0	0	0	0	0.000115244	0.000518597	8.64329e-05	0.000201677	0	k__Bacteria;p__Bacteroidetes;c__Bacteroidia;o__Bacteroidales;f__Rikenellaceae;g__Alistipes;s__
OTU_327	0	5.76219e-05	0	5.76219e-05	2.8811e-05	0	0	2.8811e-05	0	2.8811e-05	0	2.8811e-05	0	8.64329e-05	2.8811e-05	2.8811e-05	2.8811e-05	2.8811e-05	0	2.8811e-05	2.8811e-05	0.000115244	2.8811e-05	0	0	0	0	0	0	0	0	0	0	0	0	0	k__Bacteria;p__Firmicutes;c__Clostridia;o__Clostridiales;f__Lachnospiraceae
OTU_328	0	0	0	0	0	5.76219e-05	0	2.8811e-05	0	0	0	0	0	0	0	0	0	0	0	0	0	0	0	0	0	0	8.64329e-05	0	0	2.8811e-05	0.000460976	2.8811e-05	0.00028811	2.8811e-05	0.000345732	2.8811e-05	k__Bacteria;p__Firmicutes;c__Clostridia;o__Clostridiales;f__Christensenellaceae;g__Christensenellaceae_R-7_group;s__
OTU_329	0	0	0	0	0	0	0	0	0	0	0	0	0	0	0	0	0	0	0	0	0	0	0	0	0	0	0	0	0	0	0.00146936	5.76219e-05	0.000144055	0	5.76219e-05	0	k__Bacteria;p__Bacteroidetes;c__Bacteroidia;o__Bacteroidales;f__Rikenellaceae;g__Rikenellaceae_RC9_gut_group;s__
OTU_330	0	0	0.000633841	8.64329e-05	0	0	0	0	0	2.8811e-05	0	0	0	0	0	0	0	0	0	0	0	0	0	0	0	0	0	0	0	0	8.64329e-05	0	0	2.8811e-05	0	0	k__Bacteria;p__Fusobacteria;c__Fusobacteriia;o__Fusobacteriales;f__Leptotrichiaceae;g__Leptotrichia;s__
OTU_331	0	0	0	0	0	0	0	0.000374543	0	0	0	0	0	0	0	0	0	0	0	0	0	0	0	0	0	0	0	0	0	0	0	5.76219e-05	0	2.8811e-05	0	0	k__Bacteria;p__Bacteroidetes;c__Bacteroidia;o__Bacteroidales;f__Rikenellaceae;g__Alistipes;s__
OTU_332	0	0	0	0	0	2.8811e-05	2.8811e-05	2.8811e-05	0	0	0	5.76219e-05	0	0	0	2.8811e-05	2.8811e-05	0	0	0	0	2.8811e-05	0	5.76219e-05	2.8811e-05	0.000518597	0.000115244	5.76219e-05	8.64329e-05	0.000115244	0.00100838	0.00060503	0.000115244	0.000374543	0.00224726	2.8811e-05	k__Bacteria;p__Proteobacteria;c__Gammaproteobacteria;o__Pseudomonadales;f__Pseudomonadaceae;g__Pseudomonas;s__Pseudomonas_stutzeri
OTU_333	0	0	0	0	0	0	0	0	0	0	0	0	0	0	0	0	0	0	0	0	0	0	0	0	0	0	0	0	0	0	0	0.000374543	0.000172866	0.000950762	0	0	k__Bacteria;p__Proteobacteria;c__Alphaproteobacteria;o__Caulobacterales;f__Hyphomonadaceae
OTU_334	0	0	0	0	0	0	0	0	0	0	0	0	0	0	0	0	0	0	0	0	0	0	0	0	0	5.76219e-05	0.000230488	0	0.000345732	0	0	0	0	0	0	0	k__Bacteria;p__Firmicutes;c__Clostridia;o__Clostridiales;f__Lachnospiraceae
OTU_335	0	0	0	0	0	0	0	0	0	0	0	0	0	0	0	0	0	0	0	0	0	0	0	0	0	0	0	0	0	0	0	0	8.64329e-05	0.00109482	0.000144055	0	k__Archaea;p__.DHVEG-6.;c__;o__;f__;g__;s__
OTU_336	0	0	0	0	0	0	0	0	0	0	0	0	0	0	0	0	0	0	0	0	0	0	0	0	0	0	0	0	0	0	5.76219e-05	0.000633841	0.00028811	0.00161341	0.000230488	0	k__Bacteria;p__Proteobacteria;c__Alphaproteobacteria;o__Rhodobacterales;f__Rhodobacteraceae;g__Labrenzia;s__
OTU_337	0	2.8811e-05	0.000201677	0.000144055	0.000115244	0.000144055	8.64329e-05	5.76219e-05	2.8811e-05	5.76219e-05	0.000230488	0.000144055	5.76219e-05	2.8811e-05	2.8811e-05	0.000201677	5.76219e-05	2.8811e-05	5.76219e-05	8.64329e-05	8.64329e-05	5.76219e-05	8.64329e-05	0	0	2.8811e-05	2.8811e-05	5.76219e-05	2.8811e-05	0.000115244	5.76219e-05	8.64329e-05	0.000547408	8.64329e-05	0.000345732	0.000115244	k__Bacteria;p__Firmicutes;c__Clostridia;o__Clostridiales;f__Lachnospiraceae;g__Roseburia;s__Roseburia_inulinivorans
OTU_338	0	0	0	0	0	0	0	0	0	0	0	0	0	0	0	0	0	2.8811e-05	0	0	0	0	0	0	0	2.8811e-05	0.000633841	8.64329e-05	0.000576219	0	0	0	0	0	0	0	k__Bacteria;p__Firmicutes;c__Clostridia;o__Clostridiales;f__Lachnospiraceae;g__;s__
OTU_339	0	0	0	0	0	0	0	0	0	0	0	0	0	0	0	0	0	0	0	0	0	0	0	0	0.000460976	0.00028811	0.000460976	0.000115244	0.000403354	0	0	0	0	0	0	0	k__Bacteria;p__Gemmatimonadetes;c__unidentified_Gemmatimonadetes;o__Gemmatimonadales;f__Gemmatimonadaceae;g__;s__
OTU_340	0	0	0	2.8811e-05	0	5.76219e-05	0	0	0	2.8811e-05	0	0	0	0	0	5.76219e-05	0	0	0	0	0	0	0	0	0	5.76219e-05	0	5.76219e-05	0	0	2.8811e-05	0	0.000115244	2.8811e-05	0.000115244	0	k__Bacteria;p__Bacteroidetes;c__Bacteroidia;o__Bacteroidales;f__Bacteroidaceae;g__Bacteroides;s__Bacteroides_thetaiotaomicron
OTU_341	0	0	0	0	0	0	0.000144055	8.64329e-05	5.76219e-05	8.64329e-05	0	0	0	0	0	0	0	0	0	0	0	0	0	0	0	0	0	0	0	0	0	0	0	0	0	0	k__Bacteria
OTU_342	0	0	0	0	0	0	0.000115244	0	0	2.8811e-05	2.8811e-05	0	0	0	0	0	0	0	0	2.8811e-05	2.8811e-05	0	0	0	2.8811e-05	8.64329e-05	5.76219e-05	5.76219e-05	0.000115244	0	5.76219e-05	0.000576219	0.000259299	0.000144055	0	0	k__Bacteria;p__Proteobacteria;c__Betaproteobacteria;o__Burkholderiales;f__Alcaligenaceae;g__Achromobacter;s__Achromobacter_xylosoxidans_subsp._xylosoxidans
OTU_343	0	0	0	0	0	0	0	0	0	0	0	0	0	0	0	0	0	0	0	0	0	0	0	0	0	0	0	0	0	0	0.000576219	2.8811e-05	0	0	0	0	k__Bacteria;p__Bacteroidetes;c__Flavobacteriia;o__Flavobacteriales;f__Flavobacteriaceae;g__Chryseobacterium;s__Chryseobacterium_taklimakanense
OTU_344	0	0	0	2.8811e-05	5.76219e-05	0	0	2.8811e-05	5.76219e-05	0	2.8811e-05	0	0	5.76219e-05	2.8811e-05	2.8811e-05	0	2.8811e-05	5.76219e-05	2.8811e-05	0	0	0	0	0	0	0	0	0	0	5.76219e-05	0	0	0	2.8811e-05	2.8811e-05	k__Bacteria;p__Firmicutes;c__Clostridia;o__Clostridiales;f__Lachnospiraceae;g__Coprococcus_1;s__Clostridium_sp._ID5
OTU_345	0	0	0	0	0	0	0	2.8811e-05	0	0	0	0	0	0	0	2.8811e-05	0	0	0	0	0	0	0	2.8811e-05	0	0	0	0	0	2.8811e-05	0.000115244	8.64329e-05	0.00152698	0.00028811	0.000662652	0	k__Bacteria;p__Firmicutes;c__Clostridia;o__Clostridiales;f__Lachnospiraceae;g__Roseburia;s__Eubacterium_ramulus
OTU_346	0	0	0	0	0	0	0	0	0	0	0	0	0	0	0	0	0	0	0	0	0	0	0	0	0	0	0	0	0	0	0.00397591	0.000489787	0.000172866	0.000720274	0.000144055	0.000115244	k__Bacteria;p__Cyanobacteria;c__Chloroplast;o__unidentified_Chloroplast;f__unidentified_Chloroplast;g__unidentified_Chloroplast;s__Virgulinella_fragilis
OTU_347	0	0	0	0	0	0	0	0	0	0	0	0	0	0	0	0	0	0	0	0	0	0	0	0	0.000547408	0.000316921	0.000662652	0.000144055	0.000345732	0	0	0	0	0	0	8.64329e-05	k__Bacteria;p__Proteobacteria;c__Gammaproteobacteria;o__Cellvibrionales;f__Spongiibacteraceae;g__;s__
OTU_348	0	0	0	2.8811e-05	0	0	0.000144055	8.64329e-05	0	8.64329e-05	2.8811e-05	0	0	0	2.8811e-05	0	0	5.76219e-05	0	0	0	0	0	0	0	0	0	0	0	0	0	0	0	0	0	0	k__Bacteria;p__Proteobacteria;c__Betaproteobacteria;o__Burkholderiales;f__Comamonadaceae
OTU_349	0	0	0	0	0	0	0	0	0	0	0	0	0	0	0	0	0	0	0	0	0	0	0	0	0	0	0	0	0	0	0.000720274	0.000144055	0.00028811	0	0.000115244	0	k__Bacteria;p__Proteobacteria;c__Epsilonproteobacteria;o__Campylobacterales;f__Campylobacteraceae;g__Campylobacter
OTU_350	0	0	0	0	2.8811e-05	0	2.8811e-05	2.8811e-05	0	0	0	0	0	0	0.000115244	2.8811e-05	0	0	0	0	0	5.76219e-05	2.8811e-05	0	0	0	5.76219e-05	0	0	0	8.64329e-05	0	0	0	0	0.000115244	k__Bacteria;p__Firmicutes;c__Clostridia;o__Clostridiales;f__Ruminococcaceae;g__Ruminococcaceae_NK4A214_group;s__
OTU_351	0	0	0	0	0	0	0	0	0	0	0	0	0	0	0	0	0	0	0	0	0	0	0	0	0.000172866	5.76219e-05	0.000172866	5.76219e-05	0.000115244	0	0	0	0	0	0	0	k__Bacteria;p__Proteobacteria;c__Alphaproteobacteria;o__Rhizobiales;f__MNG7;g__;s__
OTU_352	0	0	0	0	0	0	0	0	0	0	0	0	0	0	0	0	0	0	0	0	0	0	0	0	0	0	0	0	0	0	0.00112363	0.000460976	0	2.8811e-05	0.00103719	0	k__Bacteria;p__Proteobacteria;c__Alphaproteobacteria;o__Rhizobiales;f__Phyllobacteriaceae;g__Nitratireductor;s__
OTU_353	0	0	0	0	0	0	0.00028811	0	0	0	0	0	0	0	0	0	0	0	0	0	0	0	0	0	0	0	0	0	0	0	0	0	0	0	0	0	k__Bacteria;p__Firmicutes;c__Bacilli;o__Lactobacillales;f__Lactobacillaceae;g__Lactobacillus;s__Lactobacillus_lindneri
OTU_354	0	0	0	0	0	0	0	0	0	0	0	0	0	0	0	0	0	0	0	0	0	0	0	0	0	0	0	0	0	0.000144055	5.76219e-05	2.8811e-05	0.000432165	0	0.000230488	8.64329e-05	k__Bacteria;p__Firmicutes;c__Clostridia;o__Clostridiales;f__Ruminococcaceae;g__Ruminiclostridium_6;s__
OTU_355	0	0	0	0	0	0	0	0	0	0	0	0	0	0	0	0	0	0	0	0	0	0	0	0	2.8811e-05	0	0	0	0	0	0.000460976	0.000230488	5.76219e-05	2.8811e-05	0	0	k__Bacteria;p__Bacteroidetes;c__Cytophagia;o__Cytophagales;f__Cytophagaceae;g__Emticicia
OTU_356	0	0	0	0	0	0	0	0	0	0	0	0	0	0	0	0	0	0	0	0	0	0	0	0	0	0	0	0	0	0	0	0.000115244	0.000316921	0.00193034	0	0	Unknown
OTU_357	0	0	5.76219e-05	0.000144055	5.76219e-05	0	0	2.8811e-05	5.76219e-05	5.76219e-05	8.64329e-05	5.76219e-05	2.8811e-05	0	0	0	0	0	0	0	0	0	0	0	0	0	0	0	0	0	2.8811e-05	0	0.000144055	2.8811e-05	0	0	k__Bacteria;p__Proteobacteria;c__Gammaproteobacteria;o__Oceanospirillales;f__Alcanivoracaceae;g__Alcanivorax
OTU_358	0	0	8.64329e-05	0	0	0	2.8811e-05	0	0	0	0	0	0	0	0	0	0	0	0	0	0	0	0	0	0	0	0	0	0	0	0.00028811	5.76219e-05	0.00100838	2.8811e-05	0.000403354	0	k__Bacteria;p__Bacteroidetes;c__Bacteroidia;o__Bacteroidales;f__Bacteroidaceae;g__Bacteroides;s__Bacteroides_caccae
OTU_359	0	0	0	0	0	0	0	0	0	0	0	0	0	0	0	0	0	0	0	0	0	0	0	0	0	0	0.000172866	0	0.000374543	0	0	0	0	0	5.76219e-05	5.76219e-05	k__Bacteria;p__Firmicutes;c__Clostridia;o__Clostridiales;f__Lachnospiraceae;g__;s__
OTU_360	0	0	0	0	0	0	0	5.76219e-05	0	0	0	0	0	0	0	0	0	0	0	0	0	0	0	0	0	0	2.8811e-05	0	0	0	2.8811e-05	0	5.76219e-05	8.64329e-05	0.000345732	2.8811e-05	k__Bacteria;p__Bacteroidetes;c__Bacteroidia;o__Bacteroidales;f__Bacteroidaceae;g__Bacteroides;s__Bacteroides_fragilis
OTU_361	0	2.8811e-05	5.76219e-05	0.000172866	2.8811e-05	5.76219e-05	2.8811e-05	0.000201677	0	5.76219e-05	0	2.8811e-05	0	0	0	0	2.8811e-05	0	0	0	0	0	0	0	0	0.000115244	8.64329e-05	0	2.8811e-05	8.64329e-05	0.000115244	0.000345732	0.00253537	0.000547408	0.00164223	0	k__Bacteria;p__Firmicutes;c__Clostridia;o__Clostridiales;f__Lachnospiraceae;g__Blautia;s__
OTU_362	0	0	0	2.8811e-05	0	0	0	0	0	0	0	0	0	0	0	0	0	0	0	0	0	0	0	0	0	0	0	0	0	0	5.76219e-05	0.000316921	8.64329e-05	0.000374543	0	0	k__Bacteria;p__Actinobacteria;c__Acidimicrobiia;o__Acidimicrobiales;f__Acidimicrobiaceae;g__Ilumatobacter
OTU_363	2.8811e-05	0	0	5.76219e-05	0	0	0	0	0	5.76219e-05	0	0	2.8811e-05	0	0	0	0	0	0	5.76219e-05	0	0	0	0	0	0	0	0	0	0	0.000633841	5.76219e-05	0.000115244	0	8.64329e-05	0	k__Bacteria;p__Firmicutes;c__Clostridia;o__Clostridiales;f__Ruminococcaceae;g__Anaerotruncus;s__
OTU_364	0	0	0	0	0	0	0	0	0	0	0	0	0	0	0	0	0	0	0	0	0	0	0	0	0	0	0	0	0	0	0.000144055	0.000374543	2.8811e-05	0	2.8811e-05	0	k__Bacteria;p__Bacteroidetes;c__Sphingobacteriia;o__Sphingobacteriales;f__Chitinophagaceae;g__Taibaiella;s__
OTU_365	0	0	0	0	0	0	0	0	0	0	0	0	0	0	0	0	0	0	0	0	0	0	0	0	0	0	0	0	0	0	0	5.76219e-05	2.8811e-05	0.000374543	0.000374543	0	k__Bacteria;p__Proteobacteria;c__Alphaproteobacteria;o__Rhizobiales;f__OCS116_clade;g__;s__
OTU_366	0	0	0	0	0	0	0	0	0	0	0	0	0	0	0	0	0	0	0	0	0	0	0	0	0	0	0	0	0	0	0.000806707	0.000403354	5.76219e-05	8.64329e-05	5.76219e-05	0	k__Bacteria;p__Proteobacteria;c__Alphaproteobacteria;o__Rhodospirillales;f__Acetobacteraceae;g__Acidisoma
OTU_367	0	0	0	0	0	0	0	0	0	0	0	0	0	0	0	0	0	0	0	0	0	0	0	0	0	0	0	0	0	0	0.000172866	0.000259299	0	0	2.8811e-05	2.8811e-05	k__Bacteria;p__Cyanobacteria;c__ML635J-21;o__unidentified_ML635J-21;f__unidentified_ML635J-21;g__unidentified_ML635J-21;s__Azospirillum_sp._enrichment_culture_clone_yan50
OTU_368	0	0	0	0	0	0	0	0	0	0	0	0	0	0	0	0	0	0	0	0	0	0	0	0	0.000172866	0.000115244	0.000144055	5.76219e-05	0.000115244	0	0	0	0	0	0	0	k__Bacteria;p__Proteobacteria;c__Gammaproteobacteria;o__Xanthomonadales;f__JTB255_marine_benthic_group;g__;s__
OTU_369	0	0	0	0	0	0	0	0	0	0	0	0	0	0	0	0	0	0	0	0	0	0	0	0	0	0	0	0	0	0	0	0.000230488	0.000115244	0.000316921	0	0	k__Archaea;p__.DHVEG-6.
OTU_370	0	0	0	0	0	0	0	0	0	0	0	0	0	0	0	0	0	0	0	0	0	0	0	0	0	0	0	0	0	0	0	5.76219e-05	5.76219e-05	0.000403354	0.000230488	0	k__Bacteria;p__Parcubacteria
OTU_371	0	0	0	0	0	0	0	0	0	0	0	0	0	0	0	0	0	0	0	0	0	0	0	0	0.000259299	8.64329e-05	0.00028811	2.8811e-05	8.64329e-05	0	0	0	0	0	0	0	k__Bacteria;p__Proteobacteria;c__Betaproteobacteria;o__Methylophilales;f__Methylophilaceae;g__Methylotenera;s__
OTU_372	0	0	5.76219e-05	0	0	0	0	0	0	0	0	0	0	0	0	0	0	0	0	0	0	0	0	0	0	0	2.8811e-05	0	8.64329e-05	0	5.76219e-05	0	0.000749085	0	0.000345732	2.8811e-05	k__Bacteria;p__Firmicutes;c__Clostridia;o__Clostridiales;f__Lachnospiraceae;g__Lachnoclostridium;s__
OTU_373	0	0	0.000201677	0	0	0	0.000345732	0	0	0	0	0	0	0	0	0	0	0	2.8811e-05	0	0	0	0	0	2.8811e-05	0	0	2.8811e-05	2.8811e-05	0.000806707	0	2.8811e-05	2.8811e-05	0	0	0.000374543	k__Bacteria;p__Bacteroidetes;c__Bacteroidia;o__Bacteroidales;f__Bacteroidales_S24-7_group;g__;s__
OTU_374	2.8811e-05	8.64329e-05	2.8811e-05	0	5.76219e-05	5.76219e-05	2.8811e-05	2.8811e-05	0	2.8811e-05	0	2.8811e-05	5.76219e-05	0	5.76219e-05	2.8811e-05	0	0	2.8811e-05	2.8811e-05	0	5.76219e-05	2.8811e-05	0	0	2.8811e-05	5.76219e-05	0	2.8811e-05	0	0	2.8811e-05	0	0	0	0	k__Bacteria;p__Firmicutes;c__Clostridia;o__Clostridiales;f__Ruminococcaceae
OTU_375	0	0	0	0	0	0	0	0	0	0	0	0	0	0	0	0	0	0	0	0	2.8811e-05	0	0	0	0	0	0	0	0	0	0.000777896	0	0	2.8811e-05	2.8811e-05	0	k__Bacteria;p__Firmicutes;c__Erysipelotrichia;o__Erysipelotrichales;f__Erysipelotrichaceae;g__Catenibacterium;s__
OTU_376	0	0	0	0	0	0	0	0	0	0	0	0	0	0	0	0	0	0	0	0	0	0	0	0	0	0	0	0	0	0	0	8.64329e-05	2.8811e-05	0.000259299	0.00028811	0	k__Bacteria;p__Proteobacteria;c__Alphaproteobacteria;o__;f__;g__;s__
OTU_377	0	0	0	0	0	0	0	0	0	0	0	0	0	0	0	0	0	0	0	0	0	0	0	0	0	0	0	0	0	0	2.8811e-05	8.64329e-05	2.8811e-05	0.000316921	0.000230488	0	k__Bacteria;p__Proteobacteria;c__Alphaproteobacteria;o__Rhodospirillales;f__Rhodospirillaceae;g__unidentified_Rhodospirillaceae;s__alpha_proteobacterium_DG1252
OTU_378	0	0	2.8811e-05	2.8811e-05	0	2.8811e-05	0	0	5.76219e-05	0	2.8811e-05	8.64329e-05	0	0	0	2.8811e-05	2.8811e-05	0	2.8811e-05	0	0	0	0	0	0	0	0	0	0	2.8811e-05	0	8.64329e-05	0	0	0	0.000518597	k__Bacteria;p__Fusobacteria;c__Fusobacteriia;o__Fusobacteriales;f__Hados.Sed.Eubac.3;g__;s__
OTU_379	0	0	0	0	0	0	0	0	0	0	0	0	0	0	0	0	0	0	0	0	0	0	0	0	0.000316921	8.64329e-05	0.000259299	0	0.000115244	0	0	0	0	2.8811e-05	0	0.000259299	k__Bacteria;p__Proteobacteria;c__Gammaproteobacteria;o__Xanthomonadales
OTU_380	0	2.8811e-05	8.64329e-05	0	2.8811e-05	0	0	0	0	8.64329e-05	5.76219e-05	0	0	0	0	2.8811e-05	0	5.76219e-05	2.8811e-05	0	0	2.8811e-05	0	0	0	0	2.8811e-05	0	0.000115244	0	0	0	2.8811e-05	0	0	0	k__Bacteria;p__Firmicutes;c__Clostridia;o__Clostridiales;f__Lachnospiraceae
OTU_381	0	0	0	0	0	0	0	0	0	0	0	0	0	0	0	0	0	0	0	0	0	0	0	0	0.000172866	0.000144055	0.000230488	5.76219e-05	0	0	0	0	0	0	0	0	k__Bacteria;p__Proteobacteria;c__Alphaproteobacteria;o__Rhodobacterales;f__Rhodobacteraceae
OTU_382	0	0	0	0	0	0	0	0	0	0	0	0	0	0	0	0	0	0	0	0	0	0	0	0	0	0	0	0	0	0	2.8811e-05	0.000432165	0.00028811	0.00213201	0.00060503	0	k__Bacteria;p__Proteobacteria;c__Alphaproteobacteria;o__Rhodobacterales;f__Rhodobacteraceae;g__Marivita;s__
OTU_383	0	0	0	0	0	0	0	0	0	0	0	0	0	0	0.000518597	5.76219e-05	0	0	0	0	0	0	0	0	0	0	0	0	0	0	0	0	0	0	0	0	k__Bacteria
OTU_384	0	0	0	0	0	0	0	0	0	0	0	0	0	0	0	0	0	0	0	0	0	0	0	0	0	0	0	0	0	0	0	0.000345732	0	0	0	0	k__Bacteria;p__Actinobacteria;c__unidentified_Actinobacteria;o__Micromonosporales;f__Micromonosporaceae;g__Actinocatenispora
OTU_385	0	0	0	0	0	0	0	0	0	0	0	0	0	0	0	0	0	0	0	0	0	0	0	0	0	0	0	0	0	0	0.000144055	0.000230488	8.64329e-05	0.000979573	0.000230488	0	k__Bacteria;p__Proteobacteria;c__Gammaproteobacteria;o__Enterobacteriales;f__Enterobacteriaceae;g__Sodalis;s__
OTU_386	0	0	0	0	0	0	0	0	0	0	0	0	0	0	0	0	0	0	0	0	0	0	0	0	0	0	0	0	0	0	0.00201677	0.000201677	0.000316921	5.76219e-05	5.76219e-05	0	k__Bacteria;p__Bacteroidetes;c__Bacteroidia;o__Bacteroidales;f__Bacteroidales_S24-7_group;g__;s__
OTU_387	0	0	0	0	0	0	0	0	0	0	0	0	0	0	0	0	0	0	0	0	0	0	0	0	0	0	0	0	0	0	5.76219e-05	5.76219e-05	0	0.000518597	0.000172866	0	k__Bacteria;p__Proteobacteria;c__Gammaproteobacteria;o__Alteromonadales;f__Idiomarinaceae;g__Idiomarina;s__Idiomarina_abyssalis
OTU_388	2.8811e-05	0	0	0	0	0	0	0	0	0	0	0	0	0	0	0	0	0	0	0	0	0	0	0	0.000345732	0.000201677	0.000230488	2.8811e-05	0.000172866	2.8811e-05	0	0	0	0.000172866	0	0.000749085	k__Bacteria;p__Proteobacteria;c__Alphaproteobacteria;o__Rhodobacterales;f__Rhodobacteraceae;g__Rhodobacter;s__
OTU_389	0	0	0	0	0	0	0	0	0	0	0	0	0	0	0	0	0	0	0	0	0	0	0	0	0	0	0	0	0	0	0.000460976	2.8811e-05	0.00028811	2.8811e-05	2.8811e-05	0	k__Bacteria;p__Firmicutes;c__Clostridia;o__Clostridiales;f__Ruminococcaceae;g__Subdoligranulum;s__
OTU_390	0	0	0	2.8811e-05	0	0	0.000259299	5.76219e-05	0	5.76219e-05	5.76219e-05	0	0	0	2.8811e-05	0	0	0	0	0	0	0	0	0	0	0	0	0	0	0	0	0.000259299	5.76219e-05	2.8811e-05	0	0	k__Bacteria;p__Proteobacteria;c__Alphaproteobacteria;o__Rhizobiales;f__Methylocystaceae;g__Hansschlegelia;s__
OTU_391	0	0	0	0	0	0	0	0	0	0	0	0	0	0	0	0	0	0	0	0	0	0	0	0	0	0	0	0	0	0	0	0	0	0	0.000691463	0	k__Bacteria;p__Tenericutes;c__Mollicutes;o__Mycoplasmatales;f__Mycoplasmataceae;g__Mycoplasma;s__Mycoplasma_pneumoniae
OTU_392	0	0	0	0	0.000144055	0	0	0	0	0	0	0	0	2.8811e-05	0	2.8811e-05	0	0	2.8811e-05	0	2.8811e-05	0.000201677	2.8811e-05	0	0	0	5.76219e-05	5.76219e-05	5.76219e-05	0	0	0	0	0	0	0	k__Bacteria;p__Proteobacteria;c__Gammaproteobacteria;o__Enterobacteriales;f__Enterobacteriaceae;g__Proteus;s__Proteus_mirabilis
OTU_393	0	0	0	0	0	0	2.8811e-05	0	0	0	2.8811e-05	0	0	0	0	0	0	0	0	0	0	0	0	0	0	2.8811e-05	5.76219e-05	0	0.000230488	0	0	0	5.76219e-05	0	0	0	k__Bacteria;p__Firmicutes;c__Clostridia;o__Clostridiales;f__Ruminococcaceae;g__Ruminococcus_1;s__
OTU_394	0	0	0	0	0	0	0	0	0	0	0	0	0	0	0.000259299	2.8811e-05	0	0	0	0	0	0	0	0	0	0	0	0	0	0	0	0	0	0	0	0	k__Bacteria
OTU_395	0	0	0	0	0	0	0	0	0	0	0	0	0	0	0	0	0	0	0	0	0	0	0	0	0	0	0	0	0	0	0.000201677	0.000144055	0	0	8.64329e-05	0	k__Bacteria;p__Bacteroidetes;c__Cytophagia;o__Cytophagales;f__Cytophagaceae;g__Spirosoma;s__
OTU_396	0	0	0	0	5.76219e-05	0	0	0	0	0	0	0	0	0	0	0	0	0	0	0	0	0	0	0	0	0	0.000259299	0	0.000144055	0	2.8811e-05	0	5.76219e-05	0	0	2.8811e-05	k__Bacteria;p__Firmicutes;c__Clostridia;o__Clostridiales;f__Ruminococcaceae;g__Ruminococcaceae_UCG-014;s__[Clostridium]_papyrosolvens
OTU_397	0	0	0	0	0	0	0	0	0	0	0	2.8811e-05	5.76219e-05	0	0	2.8811e-05	0	5.76219e-05	0	2.8811e-05	0	0	2.8811e-05	0	0	0	0	0	0	0	0	0	0	0	0	0	k__Bacteria;p__Firmicutes;c__Clostridia;o__Clostridiales;f__Ruminococcaceae;g__Anaerotruncus;s__
OTU_398	5.76219e-05	5.76219e-05	5.76219e-05	8.64329e-05	2.8811e-05	5.76219e-05	0	5.76219e-05	2.8811e-05	0	0.000115244	8.64329e-05	2.8811e-05	2.8811e-05	8.64329e-05	2.8811e-05	0	8.64329e-05	0.000115244	2.8811e-05	5.76219e-05	0.000144055	5.76219e-05	8.64329e-05	2.8811e-05	5.76219e-05	0	0	0	0	0.000172866	0.000144055	0.000230488	0	0	2.8811e-05	k__Bacteria;p__Proteobacteria;c__Gammaproteobacteria;o__Pseudomonadales;f__Moraxellaceae;g__Acinetobacter;s__Acinetobacter_towneri
OTU_399	0	0	0.000115244	0	0	2.8811e-05	2.8811e-05	0	0	2.8811e-05	0	0	0	2.8811e-05	2.8811e-05	5.76219e-05	5.76219e-05	2.8811e-05	5.76219e-05	0	0	0	0	2.8811e-05	0	0	0	0	0	0	5.76219e-05	0	5.76219e-05	0	0	0	k__Bacteria;p__Bacteroidetes;c__Bacteroidia;o__Bacteroidales;f__Rikenellaceae;g__Rikenellaceae_RC9_gut_group;s__
OTU_400	0	0	2.8811e-05	0	0	2.8811e-05	0	0	0	0	5.76219e-05	0	0	0	0	0	0	0	2.8811e-05	0	0	2.8811e-05	5.76219e-05	0	0	0	0	0	0	0	0	0	0	0	0	0	k__Bacteria;p__Firmicutes;c__Bacilli;o__Lactobacillales;f__Lactobacillaceae;g__Lactobacillus;s__Lactobacillus_pentosus
OTU_401	5.76219e-05	0	0	2.8811e-05	2.8811e-05	0	0	2.8811e-05	0	0	0	0	2.8811e-05	0	2.8811e-05	0	0	0	0	0	5.76219e-05	0	0	0	0	2.8811e-05	2.8811e-05	0	0	0.000374543	8.64329e-05	0.000172866	2.8811e-05	0	0	0.000633841	k__Bacteria;p__Proteobacteria;c__Alphaproteobacteria;o__Sphingomonadales;f__Sphingomonadaceae;g__Sphingomonas
OTU_402	0	0	0	0	0	2.8811e-05	0	0	0	0	0	0	0	0	0	0	0	0	0	0	0	0	0	0	0	0	0	0	2.8811e-05	2.8811e-05	0.000720274	0.00397591	0.00697226	0.0426114	0.0116396	0	k__Bacteria;p__Proteobacteria;c__Gammaproteobacteria;o__Vibrionales;f__Vibrionaceae;g__Vibrio;s__Vibrio_coralliilyticus
OTU_403	0	0	0	0	0	0	0	0	0	0	0	0	0	0	0	0	0	0	0	0	0	0	0	0	0	0	0	0	0	0	8.64329e-05	2.8811e-05	0.000720274	0	0	0	k__Bacteria;p__Firmicutes;c__Clostridia;o__Clostridiales;f__Ruminococcaceae;g__Anaerotruncus;s__
OTU_404	0	0	0	0	0	0	0	2.8811e-05	0	0	0	0	0	0	0	0	0	0	2.8811e-05	0	0	0	0	0	2.8811e-05	0	0	0	2.8811e-05	0	0	2.8811e-05	0	2.8811e-05	8.64329e-05	0	k__Bacteria;p__Proteobacteria;c__Gammaproteobacteria;o__Xanthomonadales;f__Xanthomonadaceae;g__Lysobacter;s__
OTU_405	0	0	0	0	0	0	0	0	0	0	0	0	0	0	0	0	0	0	0	0	0	0	0	0	0.000115244	0.000115244	5.76219e-05	2.8811e-05	5.76219e-05	0	0	0	0	0	0	0	k__Bacteria;p__Proteobacteria;c__Gammaproteobacteria;o__Xanthomonadales;f__unidentified_Xanthomonadales;g__Acidibacter;s__
OTU_406	0	0	0	0	0	0	0	0	0	0	0	0	0	0	0	0	0	0	0	0	0	0	0	0	0.000201677	5.76219e-05	0.000172866	0	5.76219e-05	0	0	0	0	0	0	0.000230488	k__Bacteria;p__Proteobacteria;c__Gammaproteobacteria;o__Xanthomonadales;f__Xanthomonadaceae;g__;s__
OTU_407	0	0	0	0	0	0	0	0	0	0	0	0	0	0	0.000403354	2.8811e-05	2.8811e-05	8.64329e-05	0	0	0	0	0	0	0	0	0	0	0	0	0	0	0	0	0	0	k__Bacteria
OTU_408	2.8811e-05	5.76219e-05	0.000115244	2.8811e-05	0.000115244	2.8811e-05	0	5.76219e-05	0	5.76219e-05	0.000172866	2.8811e-05	0	5.76219e-05	0.000115244	0.000115244	2.8811e-05	0.000115244	0.000144055	0	0	2.8811e-05	2.8811e-05	2.8811e-05	2.8811e-05	0	2.8811e-05	5.76219e-05	0.000144055	5.76219e-05	0	0	0	0	0	0	k__Bacteria;p__Firmicutes;c__Clostridia;o__Clostridiales;f__Lachnospiraceae;g__;s__
OTU_409	0	0	0	5.76219e-05	0	5.76219e-05	0	5.76219e-05	0	2.8811e-05	0	0	0	0	0	5.76219e-05	0	0	0	0	2.8811e-05	0	0	0	2.8811e-05	0	0	0	2.8811e-05	2.8811e-05	0	0	0	0	0	0.000115244	k__Bacteria;p__Firmicutes;c__Clostridia;o__Clostridiales;f__Lachnospiraceae;g__Marvinbryantia
OTU_410	0	0	0	0	0	0	0	0	0	0	0	0	0	0	0	0	0	0	0	0	0	0	0	0	0	5.76219e-05	0.000201677	0	0.000230488	0	0	0	0	0	0	0	k__Bacteria;p__Firmicutes;c__Clostridia;o__Clostridiales;f__Lachnospiraceae;g__Lachnospiraceae_NK4A136_group;s__
OTU_411	2.8811e-05	0	0	0	2.8811e-05	2.8811e-05	0	0.000115244	2.8811e-05	2.8811e-05	0	0	0	0	2.8811e-05	0	2.8811e-05	0	0	0	0	0	0	0	0	0	0	0	0	2.8811e-05	0	0	0	2.8811e-05	0	0	k__Bacteria;p__Firmicutes;c__Clostridia;o__Clostridiales;f__Family_XI;g__Finegoldia;s__
OTU_412	0	0	0	5.76219e-05	0	0	0	2.8811e-05	0	0	0	0	0	2.8811e-05	0	0	0	0	0	0	0	0	0	0	0	5.76219e-05	0.000230488	0	0.000316921	2.8811e-05	0	0	0	0	0	2.8811e-05	k__Bacteria;p__Firmicutes;c__Clostridia;o__Clostridiales;f__Lachnospiraceae
OTU_413	0	0	0	0	0	0	0	0	0	0	0	0	0	0	0	0	0	0	0	0	0	0	0	0	0	0	0	0	0	0	5.76219e-05	0.000345732	0.000115244	0.00109482	0.00028811	0	k__Bacteria;p__Proteobacteria;c__Gammaproteobacteria;o__Alteromonadales;f__Alteromonadaceae;g__Glaciecola;s__Alteromonas_macleodii
OTU_414	0	0	0	0	2.8811e-05	0	0	0	0	0	2.8811e-05	2.8811e-05	0	2.8811e-05	0	0	0	0	0	0	0	0	2.8811e-05	0	0	2.8811e-05	0.000403354	0	0.000806707	0	0	0	2.8811e-05	0	0	0	k__Bacteria;p__Firmicutes;c__Clostridia;o__Clostridiales;f__Lachnospiraceae;g__unidentified_Lachnospiraceae;s__Lachnospiraceae_bacterium_A2
OTU_415	0	0	0	0	0	0	0	0	0	2.8811e-05	0	0	2.8811e-05	0	0	0	2.8811e-05	0	0	0	0	0	0	0	0	0	0.000115244	0	0	0.000144055	0	0	0	2.8811e-05	0	2.8811e-05	k__Bacteria;p__Bacteroidetes;c__Bacteroidia;o__Bacteroidales;f__Bacteroidales_S24-7_group;g__;s__
OTU_416	2.8811e-05	0	0	0	0	0	5.76219e-05	0	2.8811e-05	0	0	0	0	0	0	0	0	0	0	0	0	0	0	0	0	5.76219e-05	0	2.8811e-05	2.8811e-05	0	8.64329e-05	0	2.8811e-05	0	0.000115244	0	k__Bacteria;p__Firmicutes;c__Bacilli;o__Lactobacillales;f__Lactobacillaceae;g__Lactobacillus;s__Lactobacillus_iners
OTU_417	2.8811e-05	2.8811e-05	0	0	0	0	0	0	0	0	0	0	0	0	0	0	0	0	0	0	0	0	0	0	0	0	0	0	2.8811e-05	0	2.8811e-05	0.000518597	0	0	0	0	k__Bacteria;p__Bacteroidetes;c__Flavobacteriia;o__Flavobacteriales;f__Flavobacteriaceae;g__Chryseobacterium
OTU_418	0	0	0	0	0	0	0	0	0	0	0	2.8811e-05	0	0	0	0	0	0	0	0	0	0	0	0	0	5.76219e-05	0	0	2.8811e-05	0	0.000144055	2.8811e-05	5.76219e-05	0.000115244	8.64329e-05	0	k__Bacteria;p__Proteobacteria;c__Alphaproteobacteria;o__Rhizobiales;f__Methylobacteriaceae;g__Methylobacterium;s__Methylobacterium_populi
OTU_419	0	0	0	0	0	2.8811e-05	0	0	0	0	2.8811e-05	0	0	2.8811e-05	0	0	0	0	0	0	0	0	0	0	0	0	2.8811e-05	0	2.8811e-05	0	0	0	0	0	0	0	k__Bacteria;p__Firmicutes;c__Clostridia;o__Clostridiales;f__Ruminococcaceae;g__Ruminococcus_1;s__
OTU_420	0	0	0	0	0	0	0	0	0	0	0	0	0	0	0	0	0	0	0	0	0	0	0	0	0	0	0	0	0	0	0	2.8811e-05	0.000115244	0.000432165	0.000345732	0	k__Bacteria;p__Proteobacteria;c__Gammaproteobacteria;o__Cellvibrionales;f__Halieaceae;g__Pseudohaliea;s__
OTU_421	0	0	0.000144055	0	0	2.8811e-05	0.000115244	0	0	0	0	0	0	2.8811e-05	0	0	0	0	0	0	0	0	0	0	0	0	0	5.76219e-05	2.8811e-05	0	2.8811e-05	0	0	2.8811e-05	0	0	k__Bacteria;p__Firmicutes;c__Bacilli;o__Lactobacillales
OTU_422	2.8811e-05	0	0	2.8811e-05	2.8811e-05	0	0	0	2.8811e-05	5.76219e-05	5.76219e-05	0	2.8811e-05	0	2.8811e-05	0	0	0	0	0	0	0	0	0	0	2.8811e-05	0	0	0.000662652	2.8811e-05	8.64329e-05	0	0	0	8.64329e-05	5.76219e-05	k__Bacteria;p__Proteobacteria;c__Betaproteobacteria;o__Burkholderiales;f__Oxalobacteraceae;g__Massilia
OTU_423	0	0	0	0	0	0	0	0	0	0	0	0	0	0	0	0	0	0	0	0	0	0	0	0	0.000144055	0.000259299	0.000172866	5.76219e-05	5.76219e-05	0	0	0	0	0	0	0	k__Bacteria;p__Actinobacteria;c__unidentified_Actinobacteria;o__PeM15;f__;g__;s__
OTU_424	0	0	0	0	0	0	0	0	0	0	0	0	0	0	0	0	0	0	0	0	0	0	0	0	0	0	0	0	0	0	0.000720274	2.8811e-05	0.000345732	2.8811e-05	5.76219e-05	2.8811e-05	k__Bacteria;p__Firmicutes;c__Clostridia;o__Clostridiales;f__Ruminococcaceae;g__[Eubacterium]_coprostanoligenes_group
OTU_425	0	2.8811e-05	0	2.8811e-05	0	0	0	0	0	0	0	2.8811e-05	0	2.8811e-05	0	5.76219e-05	5.76219e-05	0	0	0	2.8811e-05	0	0	0	0	0	0	0	2.8811e-05	0	0	0	0	0	0	0	k__Bacteria;p__Firmicutes;c__Clostridia;o__Clostridiales;f__Ruminococcaceae;g__Anaerotruncus;s__
OTU_426	0	0	0	0	0	0	0	0	0	0	8.64329e-05	0	0	0	0	0	0	0	0	0	0	0	0	0	0	5.76219e-05	0	0	2.8811e-05	2.8811e-05	8.64329e-05	0	0	0.000172866	0.000115244	0	k__Bacteria;p__Firmicutes;c__Bacilli;o__Bacillales;f__Family_XI;g__Gemella;s__
OTU_427	0	0	0	0	0	0	0	0	0	0	0	0	0	0	0	0	0	0	0	0	0	0	0	0	0.000115244	0.000144055	0.000259299	0	0.000144055	0	0	0	0	0	0	0	k__Bacteria;p__Nitrospirae;c__Nitrospira;o__Nitrospirales;f__Nitrospiraceae;g__unidentified_Nitrospiraceae
OTU_428	0	0	2.8811e-05	5.76219e-05	5.76219e-05	2.8811e-05	0	5.76219e-05	0	0	0	0	2.8811e-05	0	2.8811e-05	5.76219e-05	0	0	2.8811e-05	2.8811e-05	8.64329e-05	5.76219e-05	0	5.76219e-05	0	0	2.8811e-05	0	0	0	0	0	0	0	0	0	k__Bacteria;p__Firmicutes;c__Clostridia;o__Clostridiales;f__Family_XIII;g__Anaerovorax;s__
OTU_429	0	2.8811e-05	0	0	0	0	0	2.8811e-05	0	0	0	0	0	2.8811e-05	0	2.8811e-05	0	0	0	0	0	0	2.8811e-05	0	2.8811e-05	5.76219e-05	0.000403354	5.76219e-05	0.000518597	0	5.76219e-05	0	0.000115244	0	2.8811e-05	2.8811e-05	k__Bacteria;p__Firmicutes;c__Clostridia;o__Clostridiales;f__Lachnospiraceae
OTU_430	0	0	0	0	0	0	0	0	0	0	0	0	0	0	0	0	0	0	0	0	0	0	0	0	0.000115244	8.64329e-05	0.000259299	2.8811e-05	8.64329e-05	2.8811e-05	0	0	0	0	0	2.8811e-05	k__Bacteria;p__Actinobacteria;c__Acidimicrobiia;o__Acidimicrobiales;f__unidentified_Acidimicrobiales;g__Candidatus_Microthrix;s__
OTU_431	2.8811e-05	0	5.76219e-05	5.76219e-05	2.8811e-05	0	2.8811e-05	0	2.8811e-05	0	0	0	0	0	0	0	0	2.8811e-05	2.8811e-05	0	0	0	2.8811e-05	0	0	0	0	0	0	0.000172866	0	0	0	0	0	5.76219e-05	k__Bacteria;p__Proteobacteria;c__Betaproteobacteria;o__Nitrosomonadales;f__Nitrosomonadaceae;g__;s__
OTU_432	0	0	0	0	0	0	0	0	0	0	0	0	0	0	0	0	0	0	0	0	0	0	0	0	0	0	0	0	0	0	0.000489787	2.8811e-05	5.76219e-05	0	0	0	k__Bacteria;p__Bacteroidetes;c__Bacteroidia;o__Bacteroidales;f__Rikenellaceae;g__Rikenellaceae_RC9_gut_group;s__
OTU_433	0	0	0	0	0	0	0	0	0	0	0	0	0	0	0	0	0	0	0	0	0	0	0	0	0	0	0	0	0	0	0.000576219	0.000144055	0.000201677	0	0	0	k__Bacteria;p__Bacteroidetes;c__Bacteroidia;o__Bacteroidales;f__Rikenellaceae;g__Rikenellaceae_RC9_gut_group;s__
OTU_434	0	0	0	2.8811e-05	0	2.8811e-05	0.000115244	0	0	0	0	0	0	0	5.76219e-05	2.8811e-05	2.8811e-05	2.8811e-05	2.8811e-05	2.8811e-05	0	0	5.76219e-05	0	0	0	0	0	0	0	8.64329e-05	0	0	0	0	0	k__Bacteria;p__Proteobacteria;c__Gammaproteobacteria;o__Pseudomonadales;f__Moraxellaceae;g__Psychrobacter;s__Psychrobacter_sanguinis
OTU_435	0	0	0	0	0	0	0	0	0	0	0	0	0	0	0	0	0	0	0	0	0	0	0	0	0	0	0.000345732	0	0.000259299	0	0	0	0	0	0	0	k__Bacteria;p__Firmicutes;c__Clostridia;o__Clostridiales;f__Lachnospiraceae;g__unidentified_Lachnospiraceae;s__Clostridium_sp.
OTU_436	0	0	0	0	0	0	0	5.76219e-05	2.8811e-05	0	8.64329e-05	2.8811e-05	0	2.8811e-05	0	2.8811e-05	2.8811e-05	0	0	0	0	0	0	0	0	0	0	0	0	0	0	0	0	0	0	0	k__Bacteria;p__Proteobacteria;c__Alphaproteobacteria;o__Caulobacterales;f__Hyphomonadaceae
OTU_437	0	2.8811e-05	0	2.8811e-05	5.76219e-05	2.8811e-05	0	0	0	0	2.8811e-05	0	0	0	0	2.8811e-05	0	8.64329e-05	0	2.8811e-05	2.8811e-05	0	0	8.64329e-05	0	0	0	0	0	5.76219e-05	5.76219e-05	0	0	2.8811e-05	0	2.8811e-05	k__Bacteria;p__Firmicutes;c__Clostridia;o__Clostridiales;f__Ruminococcaceae
OTU_438	0	0	0	0	0	0	0	0	0	0	0	0	0	0	0	0	0	0	0	0	0	0	0	0	5.76219e-05	8.64329e-05	0.000172866	0	0.000201677	2.8811e-05	0	0	0	0	0	0	k__Bacteria;p__Proteobacteria;c__Deltaproteobacteria;o__Myxococcales;f__Haliangiaceae;g__Haliangium;s__
OTU_439	0	0	0.000432165	0	0	0	0	0	0	0	0	0	0	0	0	0	0	0	2.8811e-05	0	0	0	0	0	0	0	0	0	0	0	0.000144055	0	5.76219e-05	0	0	0	k__Bacteria;p__Bacteroidetes;c__Flavobacteriia;o__Flavobacteriales;f__Flavobacteriaceae;g__Capnocytophaga
OTU_440	0	0	0	0	0	0	0	0	0	0	0	0	0	0	0	0	0	0	0	0	0	0	0	0	0	0	0	0	0	0	0	0	0	0	0.000460976	0	k__Bacteria;p__Firmicutes;c__Bacilli;o__Bacillales;f__Planococcaceae;g__Bhargavaea
OTU_441	5.76219e-05	8.64329e-05	8.64329e-05	2.8811e-05	0	2.8811e-05	0	0	0	8.64329e-05	0.000201677	0.000115244	0.000115244	0	0	2.8811e-05	5.76219e-05	0.000115244	0.000259299	8.64329e-05	8.64329e-05	2.8811e-05	2.8811e-05	0	0	0	0	0	0	0	0	0	0	0	0	0	k__Bacteria;p__Proteobacteria;c__Gammaproteobacteria;o__Vibrionales;f__Vibrionaceae;g__Photobacterium
OTU_442	0	0	0	0	0	0	0	0	0	0	0	0	0	0	0	0	0	0	0	0	0	0	0	0	0.000259299	5.76219e-05	8.64329e-05	2.8811e-05	0.000115244	0	0	2.8811e-05	2.8811e-05	0	0	0	k__Bacteria;p__Proteobacteria;c__Betaproteobacteria;o__Rhodocyclales;f__Rhodocyclaceae;g__Denitratisoma;s__
OTU_443	0	0	0	0	0	0	0	0	0	0	0	0	0	0	0	0	0	0	0	0	0	0	0	0	0	0	0	0	0	0	0	0	8.64329e-05	0.000518597	8.64329e-05	0	k__Bacteria;p__Proteobacteria;c__Deltaproteobacteria;o__Bradymonadales
OTU_444	0	0	2.8811e-05	0	0	0	0	0	0	0	0	0	0	0	0	0	0	0	0	0	0	0	0	0	0	0	0	0	0	0	0.000777896	8.64329e-05	8.64329e-05	0	2.8811e-05	0	k__Bacteria;p__Firmicutes;c__Clostridia;o__Clostridiales;f__Ruminococcaceae;g__Butyricicoccus
OTU_445	2.8811e-05	0	5.76219e-05	0	2.8811e-05	0	2.8811e-05	0	0	2.8811e-05	0	2.8811e-05	0	0	0	0	0	0	0	0	0	0	0	0	0	2.8811e-05	2.8811e-05	0	0	8.64329e-05	0.000144055	0.000144055	0.000172866	5.76219e-05	2.8811e-05	0	k__Bacteria;p__Firmicutes;c__Clostridia;o__Clostridiales;f__Lachnospiraceae;g__[Eubacterium]_hallii_group;s__
OTU_446	0	0	0	0	0	0	0	0	0	0	0	0	0	0	0	0	0	0	0	0	0	0	0	0	0	0	0	0	0	0	2.8811e-05	0.000172866	0.000115244	0.000633841	0.00028811	0	k__Bacteria;p__Proteobacteria;c__Gammaproteobacteria;o__X35;f__;g__;s__
OTU_447	0	0	0	0	0	0	0	0	0	0	0	0	0	0	0	0	0	0	0	0	0	0	0	0	0	0	0	0	0	0	0	2.8811e-05	8.64329e-05	0.000345732	0.000230488	0	k__Bacteria;p__Proteobacteria;c__Gammaproteobacteria;o__Oceanospirillales;f__Oleiphilaceae;g__Oleiphilus;s__
OTU_448	0	0	0	0	0	0	0	0	0	0	0	0	0	0	0	0	0	0	0	0	0	0	0	0	0	0	0	0	0	0	0.000230488	0.000201677	0	0	0	0	k__Bacteria;p__Saccharibacteria
OTU_449	0	0	0	0	0	0	0	0	0	0	0	0	0	0	0	0	0	0	0	0	0	0	0	0	0	0	0	0	0	0	0	2.8811e-05	2.8811e-05	5.76219e-05	0.000230488	0	k__Archaea;p__.DHVEG-6.;c__;o__;f__;g__;s__
OTU_450	0	0	0	0	0	0	0	0	0	0	0	0	0	0	0	0	0	0	0	0	0	0	0	0	0	0	0	0	0	0	0	0	0	5.76219e-05	0.000259299	0	k__Bacteria;p__Bacteroidetes;c__Flavobacteriia;o__Flavobacteriales;f__Flavobacteriaceae
OTU_451	0	0	5.76219e-05	2.8811e-05	0	0	0	0	0	2.8811e-05	2.8811e-05	0	0	0	0	0	0	5.76219e-05	0	0	0	0	0	0	0	0	2.8811e-05	0	5.76219e-05	0	0	0	0	0	0	0	k__Bacteria;p__Firmicutes;c__Clostridia;o__Clostridiales;f__Ruminococcaceae;g__Ruminiclostridium_5;s__
OTU_452	0	0	0	0	0	0	0	0	0	0	0	0	0	0	0	0	0	0	0	0	0	0	0	0	0	0	0	0	0	0	0	0	0	0	0.000259299	0	k__Bacteria;p__Proteobacteria;c__Gammaproteobacteria;o__Oceanospirillales;f__Oceanospirillaceae;g__Oleibacter
OTU_453	0	0	0	0	0	0	0	0	0	0	0	0	0	0	0	0	0	0	0	0	0	0	0	0	0	0	0	0	0	0	0	0.000316921	0	5.76219e-05	0	0	k__Bacteria;p__Saccharibacteria;c__;o__;f__;g__;s__
OTU_454	0	0	0	2.8811e-05	0	0	2.8811e-05	2.8811e-05	0	0	2.8811e-05	2.8811e-05	0	0	2.8811e-05	0	0	0	0	0	0	0	0	0	0	5.76219e-05	2.8811e-05	2.8811e-05	8.64329e-05	0	8.64329e-05	2.8811e-05	0	0	0	2.8811e-05	k__Bacteria;p__Proteobacteria;c__Betaproteobacteria;o__Burkholderiales;f__Comamonadaceae;g__Delftia;s__
OTU_455	0	0	0	0	0	0	0.000144055	0	0	5.76219e-05	0	0	0	0	0	0	0	0	0	0	0	0	0	0	0	0	0	0	0	0	0	0	0	0	0	0	k__Bacteria
OTU_456	0	0	0	0	0	0	0	0	0	0	0	0	0	0	0	0	0	0	0	0	0	0	0	0	0	0	0	0	0	0	5.76219e-05	8.64329e-05	5.76219e-05	0.00028811	0.000201677	0	k__Bacteria;p__Proteobacteria;c__Gammaproteobacteria;o__Pseudomonadales;f__Pseudomonadaceae;g__Pseudomonas;s__Pseudomonas_pachastrellae
OTU_457	0	0	0	0	0	0	0	0	0	0	0	0	0	0	0	0	0	0	0	0	0	0	0	0	0	0	0	0	0	0	0.000259299	0.000172866	5.76219e-05	2.8811e-05	0	0	k__Bacteria;p__Firmicutes;c__Bacilli;o__Bacillales;f__Paenibacillaceae;g__Cohnella;s__
OTU_458	0	0	0	0	0	0	0	0	0	0	0	0	0	0	0	0	0	0	0	0	0	0	0	0	0	5.76219e-05	5.76219e-05	2.8811e-05	0.000172866	0	0	0	0	0	0	0	k__Bacteria;p__Firmicutes;c__Clostridia;o__Clostridiales;f__Lachnospiraceae
OTU_459	0	0	0	2.8811e-05	0	0	0	0	0	0	0	0	0	0	0	0	2.8811e-05	2.8811e-05	0	0	0	0	0	0	0	0	0	0	0	0	0.000230488	0	8.64329e-05	0	5.76219e-05	0	k__Bacteria;p__Proteobacteria;c__Gammaproteobacteria;o__Enterobacteriales;f__Enterobacteriaceae;g__Pectobacterium
OTU_460	0	0	0	0	0	0	0	0	0	0	0	0	0	0	0	0	0	0	0	0	0	0	0	0	0	2.8811e-05	0	0	0	8.64329e-05	0	0	0	2.8811e-05	0	0.000259299	k__Bacteria;p__Actinobacteria;c__Coriobacteriia;o__Coriobacteriales;f__Coriobacteriaceae
OTU_461	0	0	0	0	0	0	0	0	0	0	0	0	0	0	0	0	0	0	0	0	0	0	0	0	0	0	5.76219e-05	0	2.8811e-05	0	0	0.000230488	5.76219e-05	0	0	0	k__Bacteria;p__Proteobacteria;c__Gammaproteobacteria;o__Pseudomonadales;f__Moraxellaceae;g__Acinetobacter;s__Acinetobacter_ursingii
OTU_462	0	5.76219e-05	8.64329e-05	0.000172866	0.000144055	0.000144055	0.000115244	8.64329e-05	0	5.76219e-05	0.000115244	8.64329e-05	0.000144055	8.64329e-05	0.000115244	0.000144055	2.8811e-05	2.8811e-05	8.64329e-05	0.000144055	0.000144055	0.000115244	5.76219e-05	5.76219e-05	2.8811e-05	0	8.64329e-05	0	0.000115244	0	0	0	0	0	0	5.76219e-05	k__Bacteria;p__Firmicutes;c__Clostridia;o__Clostridiales;f__Lachnospiraceae;g__Blautia;s__Lachnospiraceae_bacterium_615
OTU_463	0	0	0	0	0	0	0	0	0	0	0	0	0	0	0	0	0	0	0	0	0	0	0	0	0	0	0	0	0	0	2.8811e-05	0.000172866	8.64329e-05	0.000259299	0.000115244	0	k__Bacteria;p__Proteobacteria;c__Alphaproteobacteria;o__Rhodobacterales;f__Rhodobacteraceae;g__Loktanella;s__
OTU_464	0	0	0	0	0	0	0	0	0	0	0	0	0	0	0	0	0	0	0	0	0	0	0	0	0	0	0	0	0	0	0	0	0	0	0.000230488	0	k__Bacteria;p__Proteobacteria;c__Gammaproteobacteria;o__Legionellales;f__Legionellaceae;g__;s__
OTU_465	2.8811e-05	2.8811e-05	2.8811e-05	0	2.8811e-05	2.8811e-05	0	2.8811e-05	2.8811e-05	2.8811e-05	2.8811e-05	0	0	2.8811e-05	0	2.8811e-05	0	0	0	2.8811e-05	2.8811e-05	2.8811e-05	2.8811e-05	0	2.8811e-05	5.76219e-05	0.000230488	2.8811e-05	0.000345732	0.000172866	8.64329e-05	0	5.76219e-05	2.8811e-05	2.8811e-05	0.000144055	k__Bacteria;p__Firmicutes;c__Clostridia;o__Clostridiales;f__Lachnospiraceae;g__Lachnospiraceae_NK4A136_group;s__
OTU_466	0	0	0	0	0	0	5.76219e-05	0	0	0	0	0	0	0	0	0	0	0	0	0	0	0	0	0	0	0	0	2.8811e-05	0	0	5.76219e-05	0	0	8.64329e-05	0.000230488	0	k__Bacteria;p__Firmicutes;c__Bacilli;o__Lactobacillales;f__Streptococcaceae;g__Lactococcus;s__Lactococcus_lactis
OTU_467	0	0	0	2.8811e-05	0	0	2.8811e-05	0	0	0	0	0	5.76219e-05	0	2.8811e-05	0	2.8811e-05	0	0	2.8811e-05	0	2.8811e-05	0	0	0	0	0.000172866	2.8811e-05	0.000201677	2.8811e-05	0	0	0	0	0	0	k__Bacteria;p__Firmicutes;c__Clostridia;o__Clostridiales;f__Lachnospiraceae;g__Blautia;s__Blautia_coccoides
OTU_468	0	2.8811e-05	2.8811e-05	0	2.8811e-05	0	0	0	0	5.76219e-05	2.8811e-05	2.8811e-05	0	0	0	0	0	0	0	0	0	2.8811e-05	0	0	0	0	0	0	0	0	0.000777896	0	0.000115244	0	5.76219e-05	0	k__Bacteria;p__Firmicutes;c__Clostridia;o__Clostridiales;f__Ruminococcaceae;g__Intestinimonas;s__
OTU_469	0	2.8811e-05	2.8811e-05	0	0	0	0	2.8811e-05	0	0	0	0	0	0	0	0	0	0	0	0	0	0	0	0	0	0	0	0	0	0	0.000172866	0.000115244	2.8811e-05	0	5.76219e-05	0	k__Bacteria;p__Acidobacteria;c__unidentified_Acidobacteria;o__Acidobacteriales;f__Acidobacteriaceae_(Subgroup_1);g__Acidobacterium;s__
OTU_470	0	0	0	0	0	2.8811e-05	2.8811e-05	0	0	0	2.8811e-05	5.76219e-05	0	0	0	0	0	0	0	0	0	0	0	0	2.8811e-05	0	0	0	0	0.000345732	0	0	0	0	0	2.8811e-05	k__Bacteria;p__Proteobacteria;c__Gammaproteobacteria;o__Xanthomonadales;f__;g__;s__
OTU_471	0	0	0	0	0	0	0	0	0	0	0	0	0	0	0	0	0	0	0	0	0	0	0	0	0	0	0	0	0	0	5.76219e-05	0.000230488	0	0	0	0	k__Bacteria;p__Proteobacteria;c__Gammaproteobacteria;o__Pseudomonadales;f__Moraxellaceae;g__unidentified_Moraxellaceae;s__gamma_proteobacterium_Y-134
OTU_472	0	0	0	0	0	0	0	0	0	0	0	0	0	0	0	0	0	0	0	0	0	0	0	0	0	0	0	0	0	0	0	0	0.000172866	0.000518597	0.000115244	0	k__Archaea;p__.DHVEG-6.;c__;o__;f__;g__;s__
OTU_473	0	0	2.8811e-05	0	0	2.8811e-05	0	0	0	0	0	2.8811e-05	0	0	0	0	0	0	0	0	0	0	0	0	0.000144055	8.64329e-05	5.76219e-05	0	0.000144055	0	0	0	0	0	0	0	k__Bacteria;p__Proteobacteria;c__Alphaproteobacteria;o__Rhizobiales;f__Hyphomicrobiaceae;g__Hyphomicrobium;s__
OTU_474	0.00028811	0.000115244	0	0	2.8811e-05	2.8811e-05	0	0	0	0	0	0	0	0	0	0	0	0	0	0	0	0	2.8811e-05	0	0	0	0	0	0	0	0	0	0	0	0	0	k__Bacteria;p__Cyanobacteria;c__Chloroplast
OTU_475	0	0	0	0	0	0	0	0	0	0	0	0	0	0	0	0	0	0	0	0	0	0	0	0	0.000230488	0.000115244	0.00028811	2.8811e-05	0.000144055	0	0	0	2.8811e-05	0	0	0.000345732	k__Bacteria;p__Proteobacteria;c__Gammaproteobacteria;o__Xanthomonadales;f__;g__;s__
OTU_476	0	0	0	0	0	0	0	0	0	0	0	0	0	0	0	0	0	0	0	0	0	0	0	0	0	0	0	0	0	0	0	0	5.76219e-05	0	0.000259299	0	k__Bacteria;p__Proteobacteria;c__Epsilonproteobacteria;o__Campylobacterales;f__Campylobacteraceae;g__Campylobacter;s__Campylobacter_jejuni
OTU_477	0	0	0	0	0	0	0	0	0	0	0	0	0	0	0	0	0	0	0	0	0	0	0	0	0	0	0	0	0	0	0.000144055	0.000115244	5.76219e-05	0.000115244	0	0	k__Bacteria;p__Firmicutes;c__Bacilli;o__Bacillales;f__Paenibacillaceae;g__Cohnella
OTU_478	0	0	5.76219e-05	0	0	0	0	0	8.64329e-05	0	0	0	0	0	0	0	0	0	0	0	0	0	0	0	0	0	0	0	0	0.000144055	0	0	0	0	0	0.000144055	k__Bacteria;p__Proteobacteria;c__Betaproteobacteria;o__Burkholderiales;f__Alcaligenaceae;g__Parasutterella;s__
OTU_479	0	0	0	8.64329e-05	2.8811e-05	2.8811e-05	0	0.000201677	0	8.64329e-05	0	5.76219e-05	0	2.8811e-05	0	0	0	0	0	0	0	0	0	0	0	0	0	0	0	0	0	0	0	0	0	0	k__Bacteria;p__Firmicutes;c__Clostridia;o__Clostridiales;f__Ruminococcaceae
OTU_480	0	0	2.8811e-05	0	0	0	0	0	0	2.8811e-05	0	5.76219e-05	0	0	2.8811e-05	0	0	0	0	0	0	0	0	0	0	0	0.000172866	5.76219e-05	0.000259299	2.8811e-05	0	0	0	0	0	5.76219e-05	k__Bacteria;p__Firmicutes;c__Clostridia;o__Clostridiales;f__Ruminococcaceae;g__Ruminiclostridium_9
OTU_481	0	0	0	0	0	0	0	0	0	0	0	0	0	0	0	0	0	0	0	0	0	0	0	0	0.000144055	8.64329e-05	0.000201677	5.76219e-05	0.000144055	0	0	0	0	0	0	0	k__Bacteria;p__Actinobacteria;c__unidentified_Actinobacteria;o__Propionibacteriales;f__Propionibacteriaceae
OTU_482	0	0	0	0	0	0	0	0	0	0	0	0	0	0	0	0	0	0	0	0	0	0	0	0	0	0	0	0	0	0	0	2.8811e-05	0	2.8811e-05	0.000172866	0	k__Bacteria;p__Proteobacteria;c__Gammaproteobacteria;o__Vibrionales;f__Vibrionaceae;g__Vibrio
OTU_483	0	0	0	0	0	0	0	0	0	0	0	0	0	0	0	0	0	0	0	0	0	0	0	0	2.8811e-05	0	0	0	2.8811e-05	0	0.000230488	0.00089314	0.00172866	0.00950762	0.0026218	0	k__Bacteria;p__Proteobacteria;c__Gammaproteobacteria;o__Vibrionales;f__Vibrionaceae;g__Vibrio
OTU_484	0	0	2.8811e-05	5.76219e-05	0	0	0	0	0	0	0	0	0	2.8811e-05	0	0	0	2.8811e-05	0	0	0	0	2.8811e-05	0	0	5.76219e-05	0	0	0.000115244	0	0	0	0	0	0	0	k__Bacteria;p__Firmicutes;c__Clostridia;o__Clostridiales;f__Ruminococcaceae;g__Ruminococcaceae_UCG-009;s__
OTU_485	0	0	0	0	0	0	0	0	0	0	0	0	0	0	0	0	0	0	0	0	0	0	0	0	0.000259299	0.000115244	0.000144055	8.64329e-05	0.000144055	0	0	0	0	0	0	0	k__Bacteria;p__Proteobacteria;c__Gammaproteobacteria;o__Run-SP154;f__;g__;s__
OTU_486	0	0	0	0	0	0	0	5.76219e-05	0	0	0	0	0	0	2.8811e-05	0	0	0	0	0	0	0	0	0	2.8811e-05	0	0	0	0	0	0.00109482	0	8.64329e-05	2.8811e-05	2.8811e-05	0	k__Bacteria;p__Actinobacteria;c__unidentified_Actinobacteria;o__Corynebacteriales;f__Corynebacteriaceae;g__Corynebacterium_1
OTU_487	0	0	0	0	0	0	0	0	0	0	0	0	0	0	0	0	0	0	0	0	0	0	0	0	0	0	0	0	0	0	0.000489787	0.000115244	5.76219e-05	0	5.76219e-05	0	k__Bacteria;p__Acidobacteria;c__unidentified_Acidobacteria;o__Acidobacteriales;f__Acidobacteriaceae_(Subgroup_1);g__Edaphobacter;s__
OTU_488	0	0	0	0	0	0	0	0	0	0	0	0	0	0	0	0	0	0	0	0	0	0	0	0	8.64329e-05	2.8811e-05	0.000172866	2.8811e-05	5.76219e-05	0	0	0	0	0	0	0	k__Bacteria;p__Proteobacteria;c__Deltaproteobacteria;o__Myxococcales;f__Phaselicystidaceae;g__Phaselicystis;s__
OTU_489	0	0	2.8811e-05	0	0	0	0	0	0	0	0	0	0	0	2.8811e-05	0	0	0	0	0	0	0	0	0	0.000144055	0.000115244	0.000144055	2.8811e-05	5.76219e-05	0	0	0	0	0	2.8811e-05	5.76219e-05	k__Bacteria;p__Proteobacteria;c__Betaproteobacteria;o__Burkholderiales;f__Comamonadaceae;g__Aquabacterium;s__
OTU_490	0	0	2.8811e-05	0	5.76219e-05	0	5.76219e-05	5.76219e-05	2.8811e-05	2.8811e-05	0	0	5.76219e-05	0	2.8811e-05	0	5.76219e-05	2.8811e-05	0	0	0	0	0	0	0	0	0	0	0	0.000144055	0	0	0	2.8811e-05	0	0.000201677	k__Bacteria;p__Bacteroidetes;c__Bacteroidia;o__Bacteroidales;f__Bacteroidales_S24-7_group;g__;s__
OTU_491	0	0	0	0	0	0	0	0	0	0	0	0	0	0	0	0	0	0	0	0	0	0	0	0	0.000144055	0.000115244	8.64329e-05	0	5.76219e-05	0	0	0	0	0	0	0	k__Bacteria;p__Proteobacteria;c__Skagenf62;o__;f__;g__;s__
OTU_492	0	0	0	0	0	0	0	0	0	0	0	0	0	0	0	0	0	0	0	0	0	0	0	0	0.000201677	8.64329e-05	0.000115244	5.76219e-05	0.000115244	0	0	0	0	0	0	0	k__Bacteria;p__Proteobacteria;c__Betaproteobacteria;o__Nitrosomonadales;f__Nitrosomonadaceae
OTU_493	0	0	0	0	0	0	2.8811e-05	0.000230488	0	0	0	0	0	0	0	0	0	0	0	0	0	0	0	0	0	0	0	0	0	0	0	0	0	0	0	0	k__Bacteria;p__Firmicutes;c__Clostridia;o__Clostridiales;f__Ruminococcaceae
OTU_494	0	0	0	0	0	0	0	0	0	0	0	0	0	0	0	0	0	0	0	0	0	0	0	0	0	0	0	0	0	0	0	0	0.000403354	0	5.76219e-05	0	k__Bacteria;p__Firmicutes;c__Negativicutes;o__Selenomonadales;f__Acidaminococcaceae;g__Phascolarctobacterium;s__Phascolarctobacterium_faecium
OTU_495	0	0	0	0	0	0	0	0	0	0	0	0	0	0	0	0	0	0	0	0	0	0	0	0	8.64329e-05	0	0	5.76219e-05	8.64329e-05	0	0	0	0	0	0	0	k__Bacteria;p__Proteobacteria;c__Alphaproteobacteria;o__Sneathiellales;f__Sneathiellaceae;g__Sneathiella;s__
OTU_496	2.8811e-05	0	0	2.8811e-05	0.000115244	0	0	0	0	0	0	0	0	0	0	0	0	0	0	0	0	0	0	0	0	0	0	0	0	0	0	0	0	0	0	0	k__Bacteria;p__Cyanobacteria;c__Chloroplast;o__unidentified_Chloroplast;f__unidentified_Chloroplast;g__unidentified_Chloroplast
OTU_497	0	0	0	0	0	0	0	0	0	0	0	0	0	0	0	0	0	0	0	0	0	0	0	0	0.000230488	0.000144055	0.000172866	0	5.76219e-05	0	0	0	0	0	0	0	k__Bacteria;p__Proteobacteria;c__Betaproteobacteria;o__Rhodocyclales;f__Rhodocyclaceae;g__Candidatus_Accumulibacter
OTU_498	0	0	0	0	0	0	0	0	0	0	0	0	0	0	0	0	0	0	0	0	0	0	0	0	0	0	0	0	0	0	0	0	0	0.000172866	0.000201677	0	k__Bacteria;p__Proteobacteria;c__Gammaproteobacteria;o__Alteromonadales;f__Pseudoalteromonadaceae;g__Algicola;s__Algicola_bacteriolytica
OTU_499	0	0	0	2.8811e-05	2.8811e-05	2.8811e-05	0	0	0	0	0	0	0	0	0	0	2.8811e-05	0	0	0	0	0	0	0	0	2.8811e-05	0	0	0	2.8811e-05	0.000230488	2.8811e-05	5.76219e-05	8.64329e-05	0	2.8811e-05	k__Bacteria;p__Firmicutes;c__Bacilli;o__Lactobacillales;f__Lactobacillaceae;g__Lactobacillus;s__Lactobacillus_salivarius
OTU_500	0	0	0	0	0	2.8811e-05	0	5.76219e-05	0	2.8811e-05	0	0	0	0	0	0	0	0	0	0	0	0	0	0	0	5.76219e-05	0	5.76219e-05	2.8811e-05	0	0.00089314	0.000374543	5.76219e-05	8.64329e-05	0.000115244	0	k__Bacteria;p__Actinobacteria;c__unidentified_Actinobacteria;o__Corynebacteriales;f__Corynebacteriaceae;g__Corynebacterium_1
OTU_501	0	0	0	5.76219e-05	5.76219e-05	0	0	0	0	0	0	0	0	0	0	0	0	0	0	0	0	0	0	0	0	0	0.000144055	0	0.000115244	0	0	0	0	0	0	0	k__Bacteria;p__Firmicutes;c__Clostridia;o__Clostridiales;f__Ruminococcaceae;g__Butyricicoccus;s__
OTU_502	0	0	0	5.76219e-05	0	0	0	2.8811e-05	0	0	0	0	0	0	0	0	0	0	0	0	0	0	0	0	2.8811e-05	2.8811e-05	5.76219e-05	0	0	0.000115244	0	0	0	0	2.8811e-05	0.000374543	k__Bacteria;p__Proteobacteria;c__Alphaproteobacteria;o__Rhizobiales;f__MNG7;g__;s__
OTU_503	0	0	0	2.8811e-05	0	2.8811e-05	2.8811e-05	2.8811e-05	0	0	0	0	0	0	0	0	0	0	0	0	0	0	0	0	0.000144055	5.76219e-05	0.000115244	0.000144055	0.000172866	5.76219e-05	0.000144055	0.000403354	0	2.8811e-05	0.000144055	0.000230488	k__Bacteria;p__Actinobacteria;c__unidentified_Actinobacteria;o__Micrococcales;f__Intrasporangiaceae
OTU_504	0	0	0	0	0	0	0	0	0	0	0	0	0	0	0	0	0	0	0	0	0	0	0	0	0	0	0	0	0	2.8811e-05	0	0.000144055	0.000259299	0	5.76219e-05	0	k__Bacteria;p__Bacteroidetes;c__Bacteroidia;o__Bacteroidales;f__Prevotellaceae;g__Paraprevotella;s__
OTU_505	0	0	2.8811e-05	0	2.8811e-05	2.8811e-05	0	0	0	0	0	0	2.8811e-05	0	2.8811e-05	5.76219e-05	0	2.8811e-05	5.76219e-05	0	2.8811e-05	0	0	5.76219e-05	0	0	0	0	0	0	0	0	0	0	0	0	k__Bacteria;p__Firmicutes;c__Clostridia;o__Clostridiales;f__Lachnospiraceae
OTU_506	0	0	0	0	0	0	0	0	0	0	0	0	0	0	0	0	0	0	0	0	0	0	0	0	0.000144055	2.8811e-05	0.000115244	5.76219e-05	0.000172866	2.8811e-05	0	0	0	0	0	8.64329e-05	k__Bacteria;p__Proteobacteria;c__Gammaproteobacteria;o__Xanthomonadales;f__Xanthomonadaceae;g__Arenimonas;s__
OTU_507	0	0	0	0	0	0	0	0	0	0	0	0	0	0	0	0	0	0	0	0	0	0	0	0	0	0	0	0	0	0	0.00112363	0	0.000144055	0	8.64329e-05	0	k__Bacteria;p__Bacteroidetes;c__Bacteroidia;o__Bacteroidales;f__Prevotellaceae;g__Prevotellaceae_UCG-003;s__
OTU_508	0	0	0	0	0	0	0	0	0	0	0	0	0	0	0	0	0	0	0	0	0	0	0	0	0.000230488	0.000172866	0.000316921	2.8811e-05	0.000172866	0	0	0	5.76219e-05	0	0.000115244	2.8811e-05	k__Bacteria;p__Proteobacteria;c__Gammaproteobacteria;o__Cellvibrionales;f__Halieaceae;g__Halioglobus;s__
OTU_509	0	0	0	0	0	0	0	0	0	8.64329e-05	0	2.8811e-05	0	0	0	0	0	0	0	0	0	0	0	0	0	0	0	0	0	8.64329e-05	0	0	0.000144055	0	0	0	k__Bacteria;p__Firmicutes;c__Clostridia;o__Clostridiales;f__Clostridiaceae_1;g__Clostridium_sensu_stricto_1;s__Clostridium_perfringens
OTU_510	0	0	0	0	0	0	0	0	0	0	0	0	0	0	0	0	0	0	0	0	0	0	0	0	0	5.76219e-05	0.000201677	2.8811e-05	2.8811e-05	0	0	0	0	0	0	2.8811e-05	Unknown
OTU_511	0	2.8811e-05	0	2.8811e-05	5.76219e-05	0	0	8.64329e-05	0	0	2.8811e-05	2.8811e-05	5.76219e-05	5.76219e-05	2.8811e-05	2.8811e-05	0	2.8811e-05	0	0	0	5.76219e-05	2.8811e-05	0	0	2.8811e-05	2.8811e-05	0	0	2.8811e-05	2.8811e-05	0	0	0.000172866	2.8811e-05	0	k__Bacteria;p__Firmicutes;c__Clostridia;o__Clostridiales;f__Ruminococcaceae;g__Faecalibacterium;s__
OTU_512	0	5.76219e-05	0	2.8811e-05	0	0	0	0	0	0	2.8811e-05	0	0	0	0	0	0	0	0	0	0	0	0	0	0	0	2.8811e-05	0	0	0	0	0	0	0	0	0	k__Bacteria;p__Firmicutes;c__Clostridia;o__Clostridiales;f__Lachnospiraceae;g__;s__
OTU_513	0	0	0	0	0	0	0	5.76219e-05	0	0	2.8811e-05	0	0	0	2.8811e-05	0	0	0	0	0	0	0	0	0	0	0	0	0	0	2.8811e-05	2.8811e-05	8.64329e-05	5.76219e-05	0.000144055	0	8.64329e-05	k__Bacteria;p__Proteobacteria;c__Betaproteobacteria;o__Burkholderiales;f__Burkholderiaceae;g__Ralstonia
OTU_514	0	0	0	0	0	0	0	0	0	0	0	0	0	0	0	0	0	0	0	0	0	0	0	0	0	0	0	0	0	0	0	0	8.64329e-05	0.000489787	0.000144055	0	k__Archaea;p__.DHVEG-6.;c__;o__;f__;g__;s__
OTU_515	0	0	2.8811e-05	0	2.8811e-05	0	0	8.64329e-05	0	0	2.8811e-05	0	0	0	0	0	5.76219e-05	0	0	0	0	0	0	0	2.8811e-05	0.000201677	5.76219e-05	2.8811e-05	0	2.8811e-05	0.000144055	0.00100838	0.000115244	0.000172866	0	0.000144055	k__Bacteria;p__Actinobacteria;c__unidentified_Actinobacteria;o__Propionibacteriales;f__Nocardioidaceae;g__Marmoricola;s__
OTU_516	0	0	0	0	2.8811e-05	0	0	0	0	0	0	0	0	0	0	0	0	0	0	0	0	0	0	0	0	0	0	0	0	5.76219e-05	0	0.000403354	0	0	0	8.64329e-05	k__Bacteria;p__Actinobacteria;c__unidentified_Actinobacteria;o__Frankiales;f__;g__;s__
OTU_517	0	0	0	0	0	0	0	0	0	0	0	0	0	0	0.00060503	0	2.8811e-05	0	0	0	0	0	0	0	0	0	0	0	0	0	0	0	0	0	0	0	k__Bacteria
OTU_518	0	0	0	0	0	0	0	0	0	0	0	0	0	0	0	0	0	0	0	0	0	0	0	0	0	0	0	0	0	0	0	8.64329e-05	0	0.000720274	0	0	k__Bacteria;p__Proteobacteria;c__Gammaproteobacteria;o__Thiotrichales;f__Thiotrichaceae;g__Leucothrix;s__Leucothrix_mucor
OTU_519	2.8811e-05	0	0	0	0	0	0	0	2.8811e-05	0	0	0	0	0	0	0	2.8811e-05	0	0	0	0	0	0	0	0.000460976	0.000115244	0.000316921	8.64329e-05	0.000201677	2.8811e-05	5.76219e-05	8.64329e-05	0	8.64329e-05	0	0.000230488	k__Bacteria;p__Proteobacteria;c__Betaproteobacteria;o__Burkholderiales;f__Comamonadaceae
OTU_520	0	2.8811e-05	0	0	0	2.8811e-05	0	0	0	0	0	0	0	0	0	0	0	0	0	0	0	0	0	0	0	0.000115244	2.8811e-05	2.8811e-05	2.8811e-05	0	0	0	0	0	5.76219e-05	2.8811e-05	k__Bacteria;p__Proteobacteria;c__Deltaproteobacteria;o__Desulfovibrionales;f__Desulfovibrionaceae;g__Desulfovibrio;s__
OTU_521	0	0	0	0	0	0	0	0	0	0	0	0	0	0	8.64329e-05	8.64329e-05	2.8811e-05	0	0	0	0	0	0	0	0	0	0	0	0	0	0	0	0	0	0	0	k__Bacteria;p__Proteobacteria;c__Betaproteobacteria;o__Burkholderiales;f__Alcaligenaceae
OTU_522	0	0	0	0	0	0	0	0	0	0	0	0	0	0	0	0	0	0	0	0	0	0	0	0	0	0	0	0	0	0	0	0	5.76219e-05	0.000489787	5.76219e-05	0	k__Archaea;p__.DHVEG-6.;c__;o__;f__;g__;s__
OTU_523	0	0	0	0	0	0	0	2.8811e-05	0	0	0	0	2.8811e-05	0	0	0	0	0	0	0	0	0	0	0	0	5.76219e-05	0.000115244	5.76219e-05	0.000230488	0	0	0	0	0	0	0	k__Bacteria;p__Firmicutes;c__Clostridia;o__Clostridiales;f__Ruminococcaceae;g__Ruminiclostridium_5;s__
OTU_524	0	0	0	0	0	0	0	0	0	0	0	0	0	0	0	0	0	0	0	0	0	0	0	0	0	0	0	0	0	0	0	0	0	0	0.000230488	0	k__Bacteria;p__Proteobacteria;c__Gammaproteobacteria;o__Vibrionales;f__Vibrionaceae;g__Vibrio
OTU_525	2.8811e-05	0	0	0	0	0	0	0	0	0	0	0	0	0	0	0	0	0	0	0	0	0	0	0	0	0	0	0	0	0	0.000518597	2.8811e-05	2.8811e-05	2.8811e-05	0.000115244	0	k__Bacteria;p__Firmicutes;c__Clostridia;o__Clostridiales;f__Ruminococcaceae;g__Ruminococcaceae_UCG-005;s__
OTU_526	0	0	0	0	0	0	2.8811e-05	5.76219e-05	0	0	0	0	0	0	2.8811e-05	0	0	0	0	0	0	0	0	0	0	0	0.000172866	2.8811e-05	0.000172866	8.64329e-05	2.8811e-05	2.8811e-05	0	0	0	5.76219e-05	k__Bacteria;p__Firmicutes;c__Clostridia;o__Clostridiales;f__Lachnospiraceae
OTU_527	0	0	0	0	0	0	0	0	0	0	0	0	0	0	0	0	0	0	0	0	0	0	0	0	0.000403354	0.000259299	0.000489787	0.000144055	0.000316921	0	0	0	0	2.8811e-05	0	0	k__Bacteria;p__Proteobacteria;c__Betaproteobacteria;o__SC-I-84;f__;g__;s__
OTU_528	0	0	0	0	0	0	0	0	0	0	0	0	0	0	0	0	0	0	0	0	0	0	0	0	0.000144055	5.76219e-05	0.000172866	0	5.76219e-05	0	0	0	0	0	0	0	k__Bacteria;p__Firmicutes;c__Bacilli;o__Lactobacillales;f__Carnobacteriaceae;g__Trichococcus;s__Trichococcus_collinsii
OTU_529	0	0	0	0	0	0	0	0	0	0	0	0	0	0	0	0	0	0	0	0	0	0	0	0	0	0	0	0	0	0	0.000432165	2.8811e-05	5.76219e-05	0	0	0	k__Bacteria;p__Tenericutes;c__Mollicutes;o__Anaeroplasmatales;f__Anaeroplasmataceae;g__Anaeroplasma;s__
OTU_530	0	0	8.64329e-05	0	0	0	0	0	0	0	0	0	0	0	0	0	0	0	0	0	0	0	0	0	0	0	0	0	0	0	5.76219e-05	0.000201677	0.000374543	0.00213201	0.00028811	0	k__Bacteria;p__Proteobacteria;c__Alphaproteobacteria;o__Rhodobacterales;f__Rhodobacteraceae;g__Roseivivax;s__Roseivivax_halodurans
OTU_531	0	0	0	0	0	0	0	0	0	0	0	0	0	0	0	0	0	0	0	0	0	0	0	0	8.64329e-05	0.000115244	5.76219e-05	2.8811e-05	5.76219e-05	0	0	0	0	0	0	0.00028811	k__Bacteria;p__Proteobacteria;c__Alphaproteobacteria;o__Sphingomonadales;f__Sphingomonadaceae;g__;s__
OTU_532	0	0	0	0	0	0	0	0	0	0	0	0	0	0	0	0	0	0	0	0	0	0	0	0	0	0	0	0	0	0	0	0	0	0.000316921	0.000201677	0	k__Bacteria;p__Proteobacteria;c__Gammaproteobacteria
OTU_533	0	0	0	0	0	0	0	0	0	0	0	0	0	0	0	0	0	0	0	0	0	0	0	0	2.8811e-05	0.000345732	0	0.000115244	2.8811e-05	0	0	0	0	0	0	0	k__Bacteria;p__Firmicutes;c__Bacilli;o__Lactobacillales;f__Carnobacteriaceae;g__Atopostipes;s__
OTU_534	0	0	0	0	0	0	0	0	0	0	0	0	0	0	0	0	0	0	0	0	0	0	0	0	0.000259299	0.000172866	0.000374543	0.000115244	0.000259299	0	0	0	0	0	0	0	k__Bacteria;p__Proteobacteria;c__Gammaproteobacteria;o__Cellvibrionales;f__Spongiibacteraceae;g__;s__
OTU_535	0	0	0	0	0	0	0	2.8811e-05	2.8811e-05	0	0	0	2.8811e-05	0	0	0	0	0	0	0	0	0	0	0	0	0	0	2.8811e-05	0	0.000115244	0	0.00129649	5.76219e-05	2.8811e-05	0	0.000749085	k__Bacteria;p__Proteobacteria;c__Alphaproteobacteria;o__Sphingomonadales;f__Sphingomonadaceae;g__Sphingomonas
OTU_536	0	0	0	0	0	0	0	0	2.8811e-05	0	0	0	0	2.8811e-05	0	0	5.76219e-05	2.8811e-05	0	0	0	0	0	0	0	2.8811e-05	0	0	0	8.64329e-05	0	0	0	0.000115244	0	0	k__Bacteria;p__Proteobacteria;c__Alphaproteobacteria;o__Rhodospirillales
OTU_537	0	0	0	0	0	0	0	0	0	0	0	0	0	0	0	0	0	0	0	0	0	0	0	0	0	2.8811e-05	0	0	0	0.000172866	0	0	0	0	0	2.8811e-05	k__Bacteria;p__Bacteroidetes;c__Bacteroidia;o__Bacteroidales;f__Rikenellaceae;g__Alistipes;s__
OTU_538	0	0	0	0	0	0	0	0	0	0	0	0	0	2.8811e-05	0.000201677	0	2.8811e-05	2.8811e-05	0	0	0	0	0	0	0	0	0	0	0	0	0	0	0	0	0	0	k__Bacteria
OTU_539	0	0	0	8.64329e-05	2.8811e-05	0	0	0	2.8811e-05	0	0	2.8811e-05	0	0	2.8811e-05	0	2.8811e-05	0	2.8811e-05	0	2.8811e-05	0	0	0	2.8811e-05	2.8811e-05	0	0	5.76219e-05	0.000201677	0	0	0	2.8811e-05	0.000172866	0.000345732	k__Bacteria;p__Proteobacteria;c__Alphaproteobacteria;o__Rhodospirillales;f__Rhodospirillaceae
OTU_540	0	2.8811e-05	0	2.8811e-05	2.8811e-05	0	0	0	5.76219e-05	0	0	0	0	0	0	0	0	5.76219e-05	0	0	0	0	0	0	0.000316921	0.000172866	0.000230488	8.64329e-05	0.000201677	0	0	0	0	0	0	0	k__Bacteria;p__Proteobacteria;c__Betaproteobacteria;o__Methylophilales;f__Methylophilaceae;g__;s__
OTU_541	0	0	0	0	0	0	0	0	0	0	0	0	0	0	0	0	0	0	0	0	0	0	0	0	0	0	0	0	0	0	0	0.000172866	0	0	0	0	k__Bacteria;p__Actinobacteria;c__Acidimicrobiia;o__Acidimicrobiales;f__unidentified_Acidimicrobiales;g__Aciditerrimonas;s__
OTU_542	0	0	0	0	0	0	0	0	0	0	0	0	0	2.8811e-05	0.000749085	0.000115244	2.8811e-05	0	0	0	0	0	0	0	0	0	0	0	0	0	0	0	0	0	0	0	k__Bacteria
OTU_543	0	0	0	0	0	0	0	0	0	0	0	0	0	0	0	0	0	0	0	0	0	0	0	0	2.8811e-05	2.8811e-05	8.64329e-05	2.8811e-05	2.8811e-05	0	0	0	0	2.8811e-05	0	0	k__Bacteria;p__Proteobacteria;c__Alphaproteobacteria;o__Caulobacterales;f__Caulobacteraceae;g__;s__
OTU_544	0.000172866	0	0	0	0	0	0	0	0	0	0	0	0	0	0	0	0	0	0	0	0	0	0	0	0	0	0	0	0	0	0	0	0	0	0	0	k__Bacteria;p__Proteobacteria;c__Alphaproteobacteria;o__Rickettsiales;f__unidentified_Rickettsiales;g__Candidatus_Lariskella;s__
OTU_545	0	0	0	0	0	0	0	0	0	0	0	0	0	0	0	0	0	0	0	0	0	0	0	0	0	0	0	0	0	0	8.64329e-05	0	0	0.000403354	0.000172866	0	k__Bacteria;p__Proteobacteria;c__Gammaproteobacteria;o__Enterobacteriales;f__Enterobacteriaceae;g__Sodalis
OTU_546	0	0	0	0	0	0	0	0	0	0	2.8811e-05	0	0	0	0	0	0	0	0	0	0	0	0	0	0	8.64329e-05	0	0	5.76219e-05	0	0	0	0	0	2.8811e-05	0	k__Bacteria;p__Proteobacteria;c__Alphaproteobacteria;o__Caulobacterales;f__Hyphomonadaceae;g__Hyphomonas;s__
OTU_547	2.8811e-05	8.64329e-05	2.8811e-05	2.8811e-05	0	0	0	0	0	0	2.8811e-05	0	0	0	0	0	2.8811e-05	0	0	2.8811e-05	0	0	2.8811e-05	2.8811e-05	0	0	0	0	0	0	0	0	0	0	0	0	k__Bacteria;p__Firmicutes;c__Bacilli;o__Bacillales;f__Planococcaceae;g__Kurthia;s__Kurthia_gibsonii
OTU_548	0	5.76219e-05	0	0	0	0	0	0	0	0	0	0	0	0	0	0	0	0	0	0	0	0	0	0	0	0	2.8811e-05	0	2.8811e-05	0	2.8811e-05	2.8811e-05	0	2.8811e-05	0	8.64329e-05	k__Bacteria;p__Proteobacteria;c__Alphaproteobacteria;o__Caulobacterales;f__Caulobacteraceae;g__Brevundimonas;s__Brevundimonas_diminuta
OTU_549	0	0	0	2.8811e-05	2.8811e-05	0	2.8811e-05	0	2.8811e-05	0	5.76219e-05	2.8811e-05	0.000144055	5.76219e-05	5.76219e-05	5.76219e-05	2.8811e-05	5.76219e-05	0	0	2.8811e-05	0	0	0	0.0156155	0.0390965	0.134749	0.0163934	0.0383762	0.0496125	2.8811e-05	0	0	2.8811e-05	2.8811e-05	0.0314328	k__Bacteria;p__Proteobacteria;c__Gammaproteobacteria;o__Enterobacteriales;f__Enterobacteriaceae
OTU_550	0	0	0	0	0	0	0	0	0	0	0	0	0	0	0	0	0	0	0	0	0	0	0	0	0	0	0	0	0	0	0	0	0	0	0	0.000374543	k__Bacteria;p__Cyanobacteria;c__unidentified_Cyanobacteria;o__SubsectionIII;f__FamilyI;g__Microcoleus;s__
OTU_551	0	0	0	0	2.8811e-05	0	0	0	0	0	0	0	0	0	0	0	0	0	0	0	0	0	0	0	0	0	0	0	0	0	0.000345732	0	0	0.000201677	0	0	k__Bacteria;p__Firmicutes;c__Clostridia;o__Clostridiales;f__Family_XI;g__Ezakiella;s__
OTU_552	0	0	0	0	0	0	0	0	0	0	0	2.8811e-05	0	0	0	0	0	0	0	0	0	0	0	0	0.000115244	2.8811e-05	0.000172866	2.8811e-05	5.76219e-05	0	0	0	0	0	0	0	k__Bacteria;p__Proteobacteria;c__Alphaproteobacteria;o__Rhizobiales;f__Hyphomicrobiaceae;g__Hyphomicrobium;s__
OTU_553	0	0	0	0	0	0	0	0	0	0	0	0	2.8811e-05	2.8811e-05	0	0	2.8811e-05	0	0	0	0	0	0	0	0	2.8811e-05	2.8811e-05	0	8.64329e-05	0	0	2.8811e-05	0	2.8811e-05	0.000172866	8.64329e-05	k__Bacteria;p__Proteobacteria;c__Gammaproteobacteria;o__Chromatiales;f__Chromatiaceae;g__Rheinheimera;s__
OTU_554	0	0	0	0	0	0	0	0	0	0	0	0	0	0	0	0	0	0	0	0	0	0	0	0	0	0	0	0	0	0	0.00028811	0	8.64329e-05	0	0	0	k__Bacteria;p__Firmicutes;c__Clostridia;o__Clostridiales;f__Ruminococcaceae;g__Oscillibacter
OTU_555	0	0	0	0	2.8811e-05	0	0	0	0	0	0	0	0	0	2.8811e-05	0	0	0	2.8811e-05	0	0	2.8811e-05	0	0	0	5.76219e-05	5.76219e-05	0	0	0	0	0	0	0	0	5.76219e-05	k__Bacteria;p__Firmicutes;c__Clostridia;o__Clostridiales;f__Ruminococcaceae;g__Ruminococcaceae_UCG-013;s__
OTU_556	0	0	2.8811e-05	0	0	0	0	0	0	0	0	0	0	0	0	0	0	0	0	0	0	0	0	2.8811e-05	0	5.76219e-05	0	0	0	0	0.000230488	0	0	0	0	2.8811e-05	k__Bacteria;p__Proteobacteria;c__Betaproteobacteria;o__Burkholderiales;f__Comamonadaceae;g__Comamonas;s__Comamonas_testosteroni
OTU_557	0	2.8811e-05	5.76219e-05	0	0	0	2.8811e-05	0	0	0	0	0	0	0	0	0	0	0	0	0	0	0	0	0	0	2.8811e-05	2.8811e-05	0	0	0	5.76219e-05	8.64329e-05	0	0	2.8811e-05	2.8811e-05	k__Bacteria;p__Proteobacteria;c__Betaproteobacteria;o__Neisseriales;f__Neisseriaceae;g__Neisseria
OTU_558	0	0	0	0	0	0	0.000144055	8.64329e-05	0.000115244	5.76219e-05	0.000144055	0	0	0	0	0	0	0	0	0	0	0	0	0	0	0	0	0	0	0	0	0	0	0	0	0	k__Bacteria
OTU_559	0	0	0	0	0	0	0	0	0	0	0	0	0	0	0	0	0	0	0	0	0	0	0	0	5.76219e-05	2.8811e-05	0.000115244	0	0	5.76219e-05	0	0	0	0	0	0	k__Bacteria;p__Firmicutes;c__Clostridia;o__Clostridiales;f__Lachnospiraceae;g__Butyrivibrio;s__
OTU_560	0	0	0	0	0	0	0	0	0	0	0	0	0	0	0	0	0	0	0	0	0	0	0	0	0	0	0	0	0	0	0.000316921	0	0.000115244	0	8.64329e-05	0	k__Bacteria;p__Firmicutes;c__Clostridia;o__Clostridiales;f__Ruminococcaceae
OTU_561	0	0	0	0	0	0	0	0	0	0	0	0	0	0	0	0	0	0	0	0	0	0	0	0	0	0	0	0	0	0	0.000230488	0	0	0	0	0	k__Bacteria;p__Bacteroidetes;c__Sphingobacteriia;o__Sphingobacteriales;f__Chitinophagaceae;g__Arachidicoccus;s__
OTU_562	0	0	0	0	0	0	0	0	0	0	0	0	0	0	0	0	0	0	0	0	0	0	0	0	0	5.76219e-05	8.64329e-05	0.000144055	5.76219e-05	0	0	5.76219e-05	5.76219e-05	5.76219e-05	0.000172866	0	k__Bacteria;p__Firmicutes;c__Clostridia;o__Clostridiales;f__Lachnospiraceae;g__Lachnoclostridium
OTU_563	0	0	0	0	0	2.8811e-05	0	0	0	0	0	0	0	0	0	0	0	0	0	0	0	0	0	0	0	0	0.000144055	2.8811e-05	8.64329e-05	0	0	0	0	0	0	0	k__Bacteria;p__Firmicutes;c__Clostridia;o__Clostridiales;f__Lachnospiraceae
OTU_564	0	0	0	0	0	0	0	0	0	0	0	0	0	0	0	0	0	0	0	0	0	0	0	0	0	0	0	0	0	0	0	2.8811e-05	0.000547408	0	0.000172866	0	k__Bacteria;p__Firmicutes;c__Clostridia;o__Clostridiales;f__Ruminococcaceae;g__Ruminococcaceae_UCG-005;s__
OTU_565	2.8811e-05	0	0	0	0	0	0	0	0	0	0	0	0	0	0	0	0	0	0	0	0	0	0	0	0	0	0	0	0	0	0.000144055	0.000749085	0.00106601	0.00581982	0.00112363	0	k__Bacteria;p__Proteobacteria;c__Gammaproteobacteria;o__Vibrionales;f__Vibrionaceae;g__Vibrio
OTU_566	0	0	0	0	0	0	0.000201677	2.8811e-05	0	0	0	0	0	0	0	0	0	0	0	0	0	0	0	0	0	0	0	0	0	0	0	0	0	0	0	0	k__Bacteria
OTU_567	0	0	0	0	0	0	0	0	0	0	0	0	0	0	0	0	0	0	0	0	0	0	0	0	0	0	0	0	0	0	0.000749085	5.76219e-05	0.000144055	0	0	0	k__Bacteria;p__Bacteroidetes;c__Bacteroidia;o__Bacteroidales;f__Prevotellaceae;g__Prevotella_2;s__
OTU_568	0	0	0	0	0	0	0	0.000144055	2.8811e-05	0	0	0	0	0	0	0	0	0	0	0	0	2.8811e-05	0	0	0	0	0	0	0	0	0	0	0	0	0	0	k__Bacteria;p__Firmicutes;c__Clostridia;o__Clostridiales;f__Ruminococcaceae;g__unidentified_Ruminococcaceae;s__Ruminococcaceae_bacterium_AM2
OTU_569	0	0	2.8811e-05	0	0	0	0	0	0	0	0	0	0	0	0	0	2.8811e-05	0	0	0	0	0	0	0	0	2.8811e-05	8.64329e-05	0	2.8811e-05	0.000115244	0	0	0	0	5.76219e-05	0.000460976	k__Bacteria;p__Bacteroidetes;c__Bacteroidia;o__Bacteroidales;f__Bacteroidales_S24-7_group;g__;s__
OTU_570	0	0	0	0	0	0	0	0	0	0	0	0	0	0	0	0	0	0	0	0	0	0	0	0	0.000201677	2.8811e-05	5.76219e-05	0	2.8811e-05	0	0	0	0	0	0	5.76219e-05	k__Bacteria;p__Proteobacteria;c__Alphaproteobacteria;o__Rhodospirillales;f__MND8;g__;s__
OTU_571	0	0	0	0	0	0	0	0	0	0	0	0	0	0	0	0	0	0	0	0	0	0	0	0	0	0	0	0	0	0	0.000345732	0	0.000115244	0	0	0	k__Bacteria;p__Bacteroidetes;c__Bacteroidia;o__Bacteroidales;f__Prevotellaceae
OTU_572	0	0	5.76219e-05	0	0	0	2.8811e-05	0	0	0	0	0	0	0	0	0	0	0	0	0	0	0	0	0	0	0	0	0	0	0	0	0	5.76219e-05	0	0	0	k__Bacteria;p__Bacteroidetes;c__Bacteroidia;o__Bacteroidales;f__Bacteroidales_S24-7_group;g__;s__
OTU_573	0	0	0	0	0	0	0	0	0	0	0	0	0	0	0	0	0	0	0	0	0	0	0	0	0	0	0	0	0	2.8811e-05	0	0	0	0	8.64329e-05	0.000115244	k__Bacteria;p__Proteobacteria;c__Alphaproteobacteria;o__Caulobacterales;f__Caulobacteraceae;g__Phenylobacterium
OTU_574	0	0	0	0	0	0	0	0	0	0	0	0	0	0	0	0	0	0	0	0	0	0	0	0	0	0	0	0	0	0	0.000115244	2.8811e-05	0	0.000201677	0	0	k__Bacteria;p__Proteobacteria;c__Deltaproteobacteria;o__Myxococcales;f__Polyangiaceae;g__Sorangium;s__
OTU_575	2.8811e-05	0	8.64329e-05	2.8811e-05	0	2.8811e-05	2.8811e-05	0	0	0	0	0	0	0	0	0	2.8811e-05	0	0	0	0	0	0	0	0	0	0	0	0	0	0	0	0	0	0	0	k__Bacteria;p__Bacteroidetes;c__Bacteroidia;o__Bacteroidales;f__Bacteroidaceae;g__Bacteroides;s__Bacteroides_caecigallinarum
OTU_576	0	0	2.8811e-05	0	0	0	0	0	0	0	0	0	0	0	0	0	0	0	0	0	0	0	0	0	0	0	0	0	0	0	0.000172866	0	0.000115244	0	0	0	k__Bacteria;p__Firmicutes;c__Clostridia;o__Clostridiales;f__Clostridiales_vadinBB60_group;g__;s__
OTU_577	0	0	0	0	0	0	0	0	0	0	0	0	0	0	0	0	0	0	0	0	0	0	0	0	0	0	0	0	0	0	2.8811e-05	2.8811e-05	0.000864329	0.000144055	0.000489787	0	k__Bacteria;p__Firmicutes;c__Clostridia;o__Clostridiales;f__Lachnospiraceae
OTU_578	0	0	0	0	0	0	0	0	0	0	0	0	0	0	0	0	0	0	0	0	0	0	0	0	0	0	0	0	0	0	0	0	5.76219e-05	0.000633841	0.000201677	0	k__Bacteria;p__Proteobacteria;c__Gammaproteobacteria;o__Oceanospirillales;f__Oceanospirillaceae;g__Neptuniibacter
OTU_579	0	0	0	5.76219e-05	0	0	0	0	0	0	0	0	0	0	0	0	0	0	0	0	0	0	0	0	0	0	0	0	5.76219e-05	0	0.000374543	8.64329e-05	0	2.8811e-05	2.8811e-05	0	k__Bacteria;p__Actinobacteria;c__unidentified_Actinobacteria;o__Micrococcales;f__Dermabacteraceae;g__Brachybacterium;s__Brachybacterium_paraconglomeratum
OTU_580	0	0	0	0	0	0	0	0	0	0	0	0	0	0	0	0	0	0	0	0	0	0	0	0	0	0	0	0	0	0	0	2.8811e-05	0.000144055	0.000432165	8.64329e-05	0	k__Bacteria;p__Proteobacteria;c__Epsilonproteobacteria;o__Campylobacterales;f__Campylobacteraceae;g__Arcobacter
OTU_581	0	0	0	5.76219e-05	0	0	0	0	0	2.8811e-05	0	0	0	0	0	0	0	0	0	0	0	0	0	0	8.64329e-05	8.64329e-05	5.76219e-05	2.8811e-05	0	0	0	5.76219e-05	2.8811e-05	0.000374543	0.000172866	0	k__Bacteria;p__Firmicutes;c__Clostridia;o__Clostridiales;f__Peptostreptococcaceae;g__Peptoclostridium;s__Peptoclostridium_difficile
OTU_582	0	0	0	0	0	0	0	0	0	0	0	0	0	0	0	0	0	0	0	0	0	0	0	0	0	0	0	0	0	0	0	5.76219e-05	0	0.000316921	0	0	k__Archaea;p__.DHVEG-6.;c__;o__;f__;g__;s__
OTU_583	0	0	0	0	0	0	0	0	0	0	0	0	0	0	0	0	0	0	0	0	0	0	0	0	8.64329e-05	5.76219e-05	5.76219e-05	0	0	0	0	0	0	0	0	0	k__Bacteria;p__Proteobacteria;c__Deltaproteobacteria;o__Myxococcales;f__Polyangiaceae;g__Sorangium;s__
OTU_584	0	0	0	2.8811e-05	0	0	0	0	0	0	0	0	0	0	0	0	0	0	0	0	0	0	0	0	0	0	0	0	0	0	0	5.76219e-05	0	2.8811e-05	8.64329e-05	0	k__Bacteria;p__Proteobacteria;c__Gammaproteobacteria;o__Oceanospirillales;f__Halomonadaceae
OTU_585	0	0	0	0	0	0	0	0	0	0	0	2.8811e-05	2.8811e-05	5.76219e-05	0	0	0	0	0	0	0	2.8811e-05	0	0	5.76219e-05	5.76219e-05	5.76219e-05	0	2.8811e-05	0	2.8811e-05	0.000144055	0	0	0	0	k__Bacteria;p__Proteobacteria;c__Betaproteobacteria;o__Burkholderiales;f__Comamonadaceae;g__Pelomonas;s__
OTU_586	0	0	0	0	0	0	2.8811e-05	5.76219e-05	0	0	0	0	0	0	0	0	0	0	0	0	0	0	0	0	0	0	0	0	0	0	0	8.64329e-05	2.8811e-05	0	0	0	k__Bacteria;p__Firmicutes;c__Clostridia;o__Clostridiales;f__Ruminococcaceae;g__unidentified_Ruminococcaceae;s__Subdoligranulum_sp._4_3_54A2FAA
OTU_587	0	0	0	0	0	0	0	0	0	2.8811e-05	0	0	0	0	0	0	0	0	0	0	0	0	0	0	0	0	2.8811e-05	0	2.8811e-05	0	0	0.000201677	5.76219e-05	0	0	0	k__Bacteria;p__Firmicutes;c__Clostridia;o__Clostridiales;f__Lachnospiraceae;g__Roseburia;s__
OTU_588	0	0	0.000230488	0	0	0	0	0	0	0	0	0	0	0	0	0	0	0	0	0	0	0	0	0	0	0	0	0	0	0	0	0	0	0	0	0	k__Bacteria;p__Bacteroidetes;c__Flavobacteriia;o__Flavobacteriales;f__Flavobacteriaceae;g__Capnocytophaga
OTU_589	0	0	0	0	0	0	0	0	0	0	0	0	0	0	0	0	0	0	0	0	0	0	0	0	0	0	0	0	0	0	0	0.000144055	0	0	0	0	k__Bacteria;p__Proteobacteria;c__Betaproteobacteria;o__Hydrogenophilales;f__Hydrogenophilaceae;g__Hydrogenophilus;s__
OTU_590	0	0	0	0	0	0	0	0	0	0	0	0	0	0	0	0	0	0	0	0	0	0	0	0	0	0	0	0	0	0	0.000201677	0	5.76219e-05	0	0	0	k__Bacteria;p__Bacteroidetes;c__Bacteroidia;o__Bacteroidales;f__Bacteroidales_S24-7_group;g__;s__
OTU_591	0	0	0	0	0	0	0	0	0	0	0	0	0	0	0	0	0	0	0	0	0	0	0	0	0	0	0	0	0	0	0.000720274	0	0.000115244	0	2.8811e-05	0	k__Bacteria;p__Bacteroidetes;c__Bacteroidia;o__Bacteroidales;f__Prevotellaceae;g__Alloprevotella;s__
OTU_592	0	0	0	0	0	0	0	0	0	0	0	0	0	0	0	0	0	0	0	0	0	0	0	0	0	0	0	0	0	0	2.8811e-05	0.000144055	0.000115244	0	2.8811e-05	0	k__Bacteria;p__Bacteroidetes;c__Sphingobacteriia;o__Sphingobacteriales;f__env.OPS_17;g__;s__
OTU_593	0	0	5.76219e-05	2.8811e-05	2.8811e-05	5.76219e-05	0	0	0	0	2.8811e-05	0	2.8811e-05	0	0	2.8811e-05	0	0	0	5.76219e-05	5.76219e-05	0	0	0	0	0	0.000115244	5.76219e-05	0.000115244	8.64329e-05	0.000172866	5.76219e-05	0.000432165	2.8811e-05	0.000374543	2.8811e-05	k__Bacteria;p__Firmicutes;c__Clostridia;o__Clostridiales;f__Lachnospiraceae;g__Lachnospiraceae_UCG-004;s__
OTU_594	0	0	0	0	0	0	0	0	0	0	0	0	0	0	0	0	0	0	0	0	0	0	0	0	2.8811e-05	0.000144055	2.8811e-05	0	5.76219e-05	0	0	0	0	0	0	0	k__Bacteria;p__Proteobacteria;c__Deltaproteobacteria;o__Myxococcales;f__Nannocystaceae;g__Nannocystis;s__
OTU_595	0	0	0	0	0	0	0	0	0	0	0	0	0	0	0	0	0	0	0	0	0	0	0	0	0	0	0	0	0	0	0	0	0	0	0.000172866	0	k__Bacteria;p__Proteobacteria;c__Deltaproteobacteria;o__Bradymonadales;f__;g__;s__
OTU_596	0	0	0	0	0	0	0	2.8811e-05	2.8811e-05	0	0	0	0	0	0	0	2.8811e-05	0	2.8811e-05	2.8811e-05	2.8811e-05	0	0	0	0	8.64329e-05	0.000172866	2.8811e-05	0.000172866	8.64329e-05	0	5.76219e-05	0	8.64329e-05	0.000172866	0	k__Bacteria;p__Firmicutes;c__Clostridia;o__Clostridiales;f__Ruminococcaceae;g__unidentified_Ruminococcaceae;s__[Clostridium]_leptum
OTU_597	0	0	2.8811e-05	0	0	0	0	0	0	0	5.76219e-05	0	0	0	0	0	0	0	0	2.8811e-05	0	8.64329e-05	0	2.8811e-05	0	0	0	0	0	0	0	0	0	0	0	0	Unknown
OTU_598	0	0	0	0	0	0	0	0	0	0	2.8811e-05	0	0	0	0	0	0	0	0	0	0	0	0	0	5.76219e-05	8.64329e-05	8.64329e-05	0	8.64329e-05	0	0	0	0	0	0	0	k__Bacteria;p__Proteobacteria;c__Alphaproteobacteria;o__Parvularculales;f__Parvularculaceae;g__Amphiplicatus;s__
OTU_599	0	0	0	0	0	0	0	0	0	0	0	0	0	0	0	0	0	0	0	0	0	0	0	0	0	0	0	0	0	0	0	2.8811e-05	0.000115244	0	0.00028811	0	k__Bacteria;p__Firmicutes;c__Clostridia;o__Clostridiales;f__Lachnospiraceae;g__Lachnospiraceae_UCG-010;s__
OTU_600	0	0	0	0	0	0	0	0	0	0	0	0	0	0	0	0	0	0	0	0	0	0	0	0	0	0	0	0	0	0	0	0	5.76219e-05	0	0.000144055	0	k__Bacteria;p__Firmicutes
OTU_601	0	0	0	0	0	0	0	0	0	0	0	0	0	0	0	0	0	0	0	0	0	0	0	0	0	0	0	0	0	0	0	2.8811e-05	0	0	0.000230488	0	k__Bacteria;p__Firmicutes;c__Clostridia;o__Clostridiales;f__Lachnospiraceae;g__Lachnospiraceae_NK3A20_group;s__
OTU_602	0	0	0	0	0	0	0	0	0	0	0	0	0	0	0	0	0	0	0	0	0	0	0	0	0	2.8811e-05	0.000201677	0	5.76219e-05	0	0	0	0	2.8811e-05	0	0	k__Bacteria;p__Proteobacteria;c__Gammaproteobacteria;o__Xanthomonadales;f__Xanthomonadaceae;g__Luteimonas
OTU_603	0	0	0	0	0	0	0	0	0	0	0	0	0	0	0	0	0	0	0	0	0	0	0	0	2.8811e-05	0	0	0	2.8811e-05	0	0	0.000691463	2.8811e-05	0	0	0	k__Bacteria;p__Actinobacteria;c__unidentified_Actinobacteria;o__Kineosporiales;f__Kineosporiaceae;g__Angustibacter;s__
OTU_604	0	0	0	0	0	0	0	0	0	0	0	0	0	0	0	0	0	0	0	0	0	0	0	0	0	0	0	0	0	0	2.8811e-05	0.000230488	0.000115244	0	5.76219e-05	0	k__Bacteria;p__Proteobacteria;c__Deltaproteobacteria;o__Oligoflexales;f__0319-6G20;g__;s__
OTU_605	0	0	0	0	0	0	0	0	0	0	0	0	0	0	0	0	0	0	0	0	0	0	0	0	0.000201677	5.76219e-05	0.000201677	2.8811e-05	8.64329e-05	0	0	0	0	0	0	0	k__Bacteria;p__Proteobacteria;c__Betaproteobacteria;o__Burkholderiales;f__Comamonadaceae;g__Simplicispira;s__Simplicispira_limi
OTU_606	0	0	0	0	0	0	0	0	0	0	0	0	0	0	0	0	0	0	0	0	0	0	0	0	0	0.000115244	5.76219e-05	0	0	0	2.8811e-05	2.8811e-05	0	2.8811e-05	0.000172866	0	k__Bacteria;p__Proteobacteria;c__Gammaproteobacteria;o__Pasteurellales;f__Pasteurellaceae;g__Aggregatibacter;s__Aggregatibacter_segnis
OTU_607	0	0	0	0	0	0	0	0	0	0	0	0	0	0	0	0	0	0	0	0	0	0	0	0	2.8811e-05	5.76219e-05	2.8811e-05	5.76219e-05	5.76219e-05	0	0	5.76219e-05	0	0	0	0	k__Bacteria;p__Proteobacteria;c__Gammaproteobacteria;o__Pseudomonadales;f__Moraxellaceae;g__Moraxella
OTU_608	0	0	0	0	2.8811e-05	0	0	0	0	0	0	2.8811e-05	0	0	2.8811e-05	0	0	0	0	0	0	0	0	0	0	0	0	0	2.8811e-05	0.000201677	2.8811e-05	0	0	0	0	8.64329e-05	k__Bacteria;p__Nitrospirae;c__Nitrospira;o__Nitrospirales;f__Nitrospiraceae;g__unidentified_Nitrospiraceae;s__Nitrospira_japonica
OTU_609	0	0	0	0	0	0	0	0	0	0	0	0	0	0	0	0	0	0	0	0	0	0	0	0	0	0	0	0	0.000259299	0	0	0	0	0	0	0	k__Bacteria;p__Firmicutes;c__Bacilli;o__Lactobacillales;f__Carnobacteriaceae;g__Desemzia
OTU_610	0	2.8811e-05	0	0	0	0	0	0	0	0	2.8811e-05	0	0	0	0	0	0	0	0	0	0	5.76219e-05	2.8811e-05	0	0	0	0	0	0	8.64329e-05	0	0	0	0	0	0	k__Bacteria;p__Proteobacteria;c__Gammaproteobacteria;o__Enterobacteriales;f__Enterobacteriaceae;g__Providencia;s__Providencia_vermicola
OTU_611	0	0	0	0	0	0	0	0	0	0	0	0	0	0	0	0	0	0	0	0	0	0	0	0	8.64329e-05	8.64329e-05	5.76219e-05	0	5.76219e-05	0	0	0	0	0	0	0	k__Bacteria;p__Gemmatimonadetes;c__unidentified_Gemmatimonadetes;o__Gemmatimonadales;f__Gemmatimonadaceae;g__;s__
OTU_612	0	0	0	0	0	0	0	0	0	0	0	0	0	0	0	0	0	0	0	0	0	0	0	0	0.000172866	0.000144055	0.000115244	2.8811e-05	0.000201677	0	0	0	0	0	0	0	k__Bacteria;p__Acidobacteria;c__Holophagae;o__Subgroup_10;f__ABS-19;g__;s__
OTU_613	0	0	0	0	0	0	0	0	0	0	0	0	0	2.8811e-05	0	0	0	0	0	0	0	0	0	0	0	0	0.000144055	0	0.000144055	0	0	0	0	0	0	0	k__Bacteria;p__Firmicutes;c__Clostridia;o__Clostridiales;f__Lachnospiraceae;g__;s__
OTU_614	0	0	0	0	0	0	0	0	0	0	0	0	0	0	0	0	0	0	0	0	0	0	0	0	8.64329e-05	2.8811e-05	2.8811e-05	2.8811e-05	5.76219e-05	0	0	0	0	0	0	0	k__Bacteria;p__Proteobacteria;c__Alphaproteobacteria;o__Rhodospirillales;f__unidentified_Rhodospirillales;g__Candidatus_Alysiosphaera;s__
OTU_615	0	0	0	0	0	0	0	0	0	0	0	0	0	0	0	0	0	0	0	0	0	0	0	0	0	0	0	0	0	0	0.000144055	0	0	0	2.8811e-05	0	k__Bacteria;p__Proteobacteria;c__Alphaproteobacteria;o__Rhodospirillales;f__Acetobacteraceae;g__Roseomonas;s__
OTU_616	0	0	0	0	0	0	0	0	0	0	0	0	0	0	0	0	0	0	0	0	0	0	0	0	0	2.8811e-05	5.76219e-05	5.76219e-05	0.000172866	0	0	0	0	0	0	0	k__Bacteria;p__Firmicutes;c__Clostridia;o__Clostridiales;f__Lachnospiraceae
OTU_617	0	0	0	0	0	0	0	0	0	0	0	0	0	0	0	0	0	0	0	0	0	0	0	0	2.8811e-05	5.76219e-05	5.76219e-05	0	0.000115244	0	0	0	0	0	0	0	k__Bacteria;p__Actinobacteria;c__unidentified_Actinobacteria;o__Pseudonocardiales;f__Pseudonocardiaceae;g__Amycolatopsis;s__Amycolatopsis_saalfeldensis
OTU_618	0	0	0	2.8811e-05	2.8811e-05	0	0	0	0	0	0	2.8811e-05	0	5.76219e-05	2.8811e-05	2.8811e-05	0	0	8.64329e-05	0	0	0	2.8811e-05	2.8811e-05	5.76219e-05	0.000115244	0.000201677	0	0.000144055	0	0	0	2.8811e-05	0	0	0	k__Bacteria;p__Firmicutes;c__Clostridia;o__Clostridiales;f__Lachnospiraceae;g__;s__
OTU_619	0	0	0	0	0	0	0	0	0	0	0	0	0	0	0	0	0	0	0	0	0	0	0	0	0.000144055	8.64329e-05	0.000115244	0	5.76219e-05	0	0	0	0	5.76219e-05	0	0	k__Bacteria;p__Proteobacteria;c__Betaproteobacteria;o__Hydrogenophilales;f__Hydrogenophilaceae;g__Thiobacillus;s__
OTU_620	0	0	0	0	0	0	0	2.8811e-05	0	0	0	0	0	0	0	0	0	0	0	0	0	0	0	0	5.76219e-05	2.8811e-05	2.8811e-05	2.8811e-05	2.8811e-05	0.000144055	2.8811e-05	0	0.000172866	8.64329e-05	0	0.000201677	k__Bacteria;p__Proteobacteria;c__Betaproteobacteria;o__Burkholderiales;f__Alcaligenaceae;g__;s__
OTU_621	0	0	0	0	0	0	0	0	0	0	0	0	0	0	0	0	0	0	0	0	0	0	0	0	0	0	0	0	0	0	0	0	0	0.000777896	5.76219e-05	0	k__Bacteria;p__Proteobacteria;c__Gammaproteobacteria
OTU_622	0	0	0	0	0	0	0	0	0	0	0	0	0	0	0	0	0	0	0	0	0	0	0	0	0.000115244	5.76219e-05	0.000144055	0	8.64329e-05	0	0	0	0	0	0	0	k__Bacteria;p__Actinobacteria;c__unidentified_Actinobacteria;o__Propionibacteriales;f__Propionibacteriaceae;g__Tessaracoccus;s__
OTU_623	0	0	0	0	0	0	0	0	0	0	0	0	0	0	0	0	0	0	0	0	0	0	0	0	5.76219e-05	5.76219e-05	0.000115244	0	8.64329e-05	0	0	0	0	0	0	0	k__Bacteria;p__Proteobacteria;c__Deltaproteobacteria;o__Myxococcales;f__Haliangiaceae;g__Haliangium;s__
OTU_624	0	0	0	0	0	0	0	0	0	0	0	0	0	0	0	0	0	0	0	0	0	0	0	0	8.64329e-05	2.8811e-05	8.64329e-05	0	5.76219e-05	0	0	0	0	0	0	0	k__Bacteria;p__Proteobacteria;c__Gammaproteobacteria;o__unidentified_Gammaproteobacteria;f__unidentified_Gammaproteobacteria;g__;s__
OTU_625	0	0	0	0	0	0	0	0	0	0	0	0	0	0	0	0	0	0	0	0	0	0	0	0	5.76219e-05	2.8811e-05	8.64329e-05	5.76219e-05	2.8811e-05	0	0	0	0	0	0	0	k__Bacteria;p__Actinobacteria;c__unidentified_Actinobacteria;o__Propionibacteriales;f__Propionibacteriaceae
OTU_626	0	0	0	0	2.8811e-05	0	0.000144055	0	0	0	0	0	0	0	0	0	0	0	0	0	0	0	0	0	0	0	0	0	0	0	0	0	0	0	0	0	k__Bacteria;p__Firmicutes;c__Bacilli;o__Bacillales;f__Paenibacillaceae;g__Aneurinibacillus;s__Aneurinibacillus_migulanus
OTU_627	0	0	0	0	0	0	0	0	0	0	0	0	0	0	0	0	0	0	0	0	0	0	0	0	2.8811e-05	0	0	0	0	0	0	0	0.000518597	0	0	0	k__Bacteria;p__Actinobacteria;c__Coriobacteriia;o__Coriobacteriales;f__Coriobacteriaceae;g__Senegalimassilia;s__
OTU_628	0	0	0	0	0	0	0	0	0	0	0	0	0	0	0	0	0	0	0	0	0	0	0	0	0	0	0	0	0	0	0.000115244	0	5.76219e-05	8.64329e-05	5.76219e-05	0	k__Bacteria;p__Proteobacteria;c__Alphaproteobacteria;o__Rhizobiales;f__Xanthobacteraceae;g__Labrys;s__Labrys_methylaminiphilus
OTU_629	0	0	0	0	0	0	0	2.8811e-05	0	0	0	0	0	0	0	0	0	0	0	0	0	0	0	0	0	0	0	0	0	0	0	0	0.000201677	0	0	0	k__Bacteria;p__Bacteroidetes;c__Bacteroidia;o__Bacteroidales;f__Bacteroidaceae;g__Bacteroides;s__Bacteroides_cellulosilyticus
OTU_630	0	0	0	0	0	0	0	0	0	0	0	0	0	0	0	0	0	0	0	0	0	0	0	0	0	0	0	0	0	0	0.000172866	0	0	0	0	0	k__Bacteria;p__Proteobacteria;c__Gammaproteobacteria;o__Pseudomonadales;f__Moraxellaceae;g__Alkanindiges;s__
OTU_631	0	0	0	0	0	0	0	0	0	0	0	0	0	0	0	0	0	0	0	0	0	0	0	0	0	0	0	0	0	0	0	0	0	2.8811e-05	0.000115244	0	k__Bacteria;p__Proteobacteria;c__Alphaproteobacteria;o__unidentified_Alphaproteobacteria;f__unidentified_Alphaproteobacteria;g__;s__
OTU_632	0	0	0.000144055	0	0	0	0	0	0	0	0	0	0	0	0	0	0	0	0	0	0	0	0	0	0	0	0	0	0	0	0	0	0	0	0	0	k__Bacteria;p__Proteobacteria;c__Gammaproteobacteria;o__Enterobacteriales;f__Enterobacteriaceae
OTU_633	0	0	0	0	0	2.8811e-05	0	0	0	0	0	0	2.8811e-05	0	0	0	0	0	0	2.8811e-05	0	0	0	2.8811e-05	0	0	0	0	0	0	0	0	0	0	0	0	k__Bacteria;p__Actinobacteria;c__Coriobacteriia;o__Coriobacteriales;f__Coriobacteriaceae;g__Parvibacter;s__
OTU_634	0	0	0	0	0.000172866	2.8811e-05	2.8811e-05	0	0	0	0	0	0	0	0	0	0	0	0	0	0	0	0	0	0	0	0	0	0	0	0	0	0	0	0	0	k__Bacteria;p__Proteobacteria;c__Gammaproteobacteria
OTU_635	0	0	0	0	0	0	0	0	0	0	0	0	0	0	0	0	0	0	0	0	0	0	0	0	0.00028811	0.000201677	0.00028811	8.64329e-05	0.000172866	0	0	0	2.8811e-05	0	0	2.8811e-05	k__Bacteria;p__Proteobacteria;c__Betaproteobacteria;o__Rhodocyclales;f__Rhodocyclaceae
OTU_636	0	0	0	0	0	0	5.76219e-05	0	0	0	0	0	0	0	0	0	0	0	0	0	0	0	0	0	0	0	0	0	0	8.64329e-05	0	0	0	0	0	8.64329e-05	k__Bacteria;p__Bacteroidetes;c__Bacteroidia;o__Bacteroidales;f__Prevotellaceae;g__Prevotellaceae_UCG-001;s__
OTU_637	0	0	0	0	5.76219e-05	2.8811e-05	2.8811e-05	8.64329e-05	0	2.8811e-05	0	0	0	0	2.8811e-05	0	0	0	0	0	0	0	0	0	0	0	2.8811e-05	0	0	0	0.000115244	0	5.76219e-05	2.8811e-05	2.8811e-05	5.76219e-05	k__Bacteria;p__Firmicutes;c__Clostridia;o__Clostridiales;f__Ruminococcaceae;g__Ruminococcaceae_UCG-005;s__
OTU_638	0	0	0	0	0	0	0	0	0	0	0	0	0	0	0	0	0	0	0	0	0	0	0	0	0	0	0	0	0	0	0	0.000115244	0.000115244	0.000259299	0	0	k__Bacteria;p__Proteobacteria
OTU_639	0	0	0	0	0	0	0	0	0	0	0	0	0	0	0	0	0	0	0	0	0	0	0	0	0	0	0	0	0	0	0	0.000144055	0	0	0	0	k__Bacteria;p__Chloroflexi;c__Ardenticatenia;o__;f__;g__;s__
OTU_640	0	5.76219e-05	0	0	0	0	0	0	0	0	0	0	0	0	0	0	0	0	0	2.8811e-05	0	0	0	0	0	0	0	0	0	2.8811e-05	2.8811e-05	2.8811e-05	0	0	0	0	k__Bacteria;p__Proteobacteria;c__Deltaproteobacteria;o__Desulfovibrionales;f__Desulfovibrionaceae;g__Desulfovibrio
OTU_641	0	0	0	0	0	0	0	0	0	0	0	0	0	0	0	0	0	0	0	0	0	0	0	0	0	0	0	0	0	0	0.000230488	0	0	0	0	0	k__Bacteria;p__Cyanobacteria;c__Chloroplast;o__unidentified_Chloroplast;f__unidentified_Chloroplast;g__unidentified_Chloroplast;s__Dinophysis_acuminata
OTU_642	0	0	0	0	0	0	0	0	0	0	0	0	0	0	0	0	0	0	0	0	0	0	0	0	8.64329e-05	2.8811e-05	5.76219e-05	0	2.8811e-05	0	0	0	0	0	0	0	k__Bacteria;p__Bacteroidetes;c__Bacteroidetes_VC2.1_Bac22;o__;f__;g__;s__
OTU_643	0	0	0	0	0	0	0	0	0	0	0	0	0	0	0	0	0	0	0	0	0	0	0	0	0	0	0	0	0	0	0	5.76219e-05	0.000172866	0	0	0	k__Bacteria;p__Actinobacteria;c__unidentified_Actinobacteria;o__Micrococcales;f__Microbacteriaceae
OTU_644	0	0	8.64329e-05	0	0	0	2.8811e-05	0	0	0	0	0	0	0	0	0	0	0	0	0	0	0	0	0	0	0	0	0	0	5.76219e-05	0	0	0	0	0	5.76219e-05	k__Bacteria;p__Bacteroidetes;c__Bacteroidia;o__Bacteroidales;f__Bacteroidaceae;g__Bacteroides
OTU_645	0	0	0	0	0	0	0	0	0	0	0	0	0	0	0	0	0	0	0	0	0	0	0	0	0	0	0	0	0	0	5.76219e-05	0	0	0.000115244	0.000115244	0	k__Bacteria;p__Proteobacteria;c__Gammaproteobacteria;o__Thiotrichales;f__Thiotrichaceae;g__Beggiatoa;s__
OTU_646	0	0	0	0	0	0	0	0	0	0	0	0	0	0	0	0	0	0	0	0	0	0	0	0	0	0	0	0	0	0	0.000144055	5.76219e-05	2.8811e-05	0	2.8811e-05	0	k__Bacteria;p__Actinobacteria;c__unidentified_Actinobacteria;o__Corynebacteriales
OTU_647	0	0	0	0	0	0	2.8811e-05	0	0	0	0	2.8811e-05	0	0	0	0	0	0	0	0	0	0	0	0	2.8811e-05	0	0	0	2.8811e-05	0.000201677	0	8.64329e-05	0	0	0	0.000230488	k__Bacteria;p__Proteobacteria;c__Alphaproteobacteria;o__Rhizobiales;f__Xanthobacteraceae;g__;s__
OTU_648	0.00028811	0.000345732	8.64329e-05	0.00723155	0.000144055	8.64329e-05	0.0021032	0.00345732	0.00164223	0.000720274	0.000432165	0.000432165	2.8811e-05	2.8811e-05	8.64329e-05	2.8811e-05	2.8811e-05	0	0	0.000115244	2.8811e-05	0	2.8811e-05	0	0	0	0	0	0	0	0.136103	0.155983	0.0134547	0.0189864	0.0348325	0	k__Bacteria;p__Proteobacteria;c__Gammaproteobacteria;o__Enterobacteriales;f__Enterobacteriaceae;g__Erwinia
OTU_649	0	0	0	0	0	0	0	0	0	0	0	0	0	0	0	0	0	0	0	0	0	0	0	0	0	0	0	0	0	0	0.000259299	2.8811e-05	0	0	0	0	k__Bacteria;p__Firmicutes;c__Clostridia;o__Clostridiales;f__Peptococcaceae;g__Peptococcus;s__
OTU_650	0	0	0	0	0	0	0	0	0	0	0	0	0	5.76219e-05	0.000403354	2.8811e-05	2.8811e-05	0	0	0	0	0	0	0	0	0	0	0	0	0	0	0	0	0	0	0	k__Bacteria
OTU_651	0	0	0	0	0	0	0	0	0	0	2.8811e-05	0	0	0	0	0	0	0	0	0	0	0	0	0	0.000172866	8.64329e-05	0.000172866	8.64329e-05	8.64329e-05	0	0	0	0	0	0	0.000230488	k__Bacteria;p__Proteobacteria;c__Alphaproteobacteria;o__Caulobacterales;f__Hyphomonadaceae;g__Hirschia;s__
OTU_652	0	0	0	0	0	0	0	0	0	0	0	0	0	0	0	0	0	0	0	0	0	0	0	0	0	0	0	0	0	0	0	0.000115244	5.76219e-05	0.000115244	2.8811e-05	0	k__Bacteria;p__Firmicutes;c__Bacilli;o__Lactobacillales;f__Streptococcaceae;g__Streptococcus;s__Streptococcus_intermedius
OTU_653	0	0	0	0	0	0	0	0	0	0	0	0	0	0	0	0	0	0	0	0	0	0	0	0	8.64329e-05	8.64329e-05	8.64329e-05	0	2.8811e-05	0	0	0	0	0	0	0	k__Bacteria;p__Proteobacteria;c__Alphaproteobacteria;o__Parvularculales;f__Parvularculaceae;g__Amphiplicatus;s__
OTU_654	0	0	0	0	0	0	0	0	0	0	0	0	0	0	0	0	0	0	0	0	0	0	0	0	0	0	0	0	0	2.8811e-05	0	2.8811e-05	0	0	0.000230488	0	k__Bacteria;p__Proteobacteria;c__Alphaproteobacteria;o__Rickettsiales;f__Mitochondria;g__;s__
OTU_655	0	0	0	0	0	0	0	0	0	0	0	0	0	0	0	0	0	0	0	0	0	0	0	0	0	0	0	0	0	0	8.64329e-05	5.76219e-05	0	0	2.8811e-05	0	k__Bacteria;p__Actinobacteria;c__unidentified_Actinobacteria;o__Micromonosporales;f__Micromonosporaceae
OTU_656	0	0	0	0	0	0	0	0	0	0	0	0	0	0	0	0	0	0	0	0	0	0	0	0	0	0	8.64329e-05	0	5.76219e-05	0	0	0	0	0	0	0	k__Bacteria;p__Firmicutes;c__Clostridia;o__Clostridiales;f__Lachnospiraceae
OTU_657	0	0	8.64329e-05	2.8811e-05	0	0	0	0	0	0	0	0	0	0	0	0	0	0	0	0	0	0	0	0	0	0	0	0	0	0	0	0	0	0	0	0	k__Bacteria;p__Fusobacteria;c__Fusobacteriia;o__Fusobacteriales;f__Leptotrichiaceae;g__Leptotrichia;s__Leptotrichia_trevisanii
OTU_658	0	0	0	0	0	0	0	0	0	0	0	0	0	0	0	0	0	0	0	0	0	0	0	0	0	0	0	0	0	0	8.64329e-05	2.8811e-05	5.76219e-05	8.64329e-05	0	0	k__Bacteria;p__Proteobacteria;c__Gammaproteobacteria;o__Legionellales;f__Legionellaceae;g__Legionella
OTU_659	0	0	0	0	0	0	0	0	0	0	0	0	0	0	0	0	0	0	0	0	0	0	0	0	2.8811e-05	0	2.8811e-05	0	0	0	0	0	0	0	0	0.000374543	k__Bacteria;p__Proteobacteria;c__Alphaproteobacteria;o__Rhizobiales;f__A0839;g__;s__
OTU_660	0	0	0	0	0	0	0	0	0	0	0	0	0	0	0	0	0	0	0	0	0	0	0	0	0	0	0	0	0	0	0.000201677	0	0	0	0	0	k__Bacteria;p__Bacteroidetes;c__Bacteroidia;o__Bacteroidales;f__p-2534-18B5_gut_group;g__;s__
OTU_661	0	0	0	0	0	0	0	0	0	0	0	0	0	0	0	0	0	0	0	0	0	0	0	0	8.64329e-05	0	5.76219e-05	5.76219e-05	5.76219e-05	0	0	0	0	0	0	0	k__Bacteria;p__Actinobacteria;c__Acidimicrobiia;o__Acidimicrobiales;f__;g__;s__
OTU_662	0	0	0	0	0	0	0	0	0	0	0	0	0	0	0	0	0	0	0	0	0	0	0	0	0	0	2.8811e-05	0	0	2.8811e-05	0.000172866	5.76219e-05	0.000230488	2.8811e-05	5.76219e-05	0.000115244	k__Bacteria;p__Firmicutes;c__Clostridia;o__Clostridiales;f__Ruminococcaceae;g__Ruminococcaceae_UCG-003;s__
OTU_663	0	0	0	0	0	0	0	0	0	0	0	0	0	0	0	0	0	0	0	0	0	0	0	0	0	0	0	0	0	0	0.000144055	0.000115244	0	0	0	0	k__Bacteria;p__Bacteroidetes;c__Sphingobacteriia;o__Sphingobacteriales;f__Chitinophagaceae;g__Taibaiella;s__
OTU_664	0	0	0	0	0	0	0	0	0	0	0	0	0	0	0	0	0	0	0	0	0	0	0	0	0	0	0	0	0	0	0.000201677	5.76219e-05	5.76219e-05	0	2.8811e-05	0	k__Bacteria;p__Firmicutes;c__Clostridia;o__Clostridiales;f__Ruminococcaceae
OTU_665	0	0	0	0	2.8811e-05	2.8811e-05	0	0.000115244	0	2.8811e-05	0	0	2.8811e-05	0	2.8811e-05	5.76219e-05	0	0	0	2.8811e-05	0	0	0	0	0	0	0	0	8.64329e-05	0	0.000230488	8.64329e-05	0.000691463	2.8811e-05	0.000230488	0	k__Bacteria;p__Firmicutes;c__Clostridia;o__Clostridiales;f__Lachnospiraceae;g__Lachnoclostridium
OTU_666	0	0	0	0	2.8811e-05	0	0	0	0	0	0	0	0	0	0	0	0	0	0	0	0	0	0	0	0	0	0	0	0	0.000172866	0	0	8.64329e-05	0	0	0.000144055	k__Bacteria;p__Bacteroidetes;c__Bacteroidia;o__Bacteroidales;f__Bacteroidales_S24-7_group;g__;s__
OTU_667	0	0	0	0	0	0	0	0	0	0	0	0	0	0	0	0	0	0	0	0	0	0	0	0	0	8.64329e-05	0	0	0	0	0	0	0	0	0.000144055	0	k__Bacteria;p__Proteobacteria;c__Gammaproteobacteria;o__Aeromonadales;f__Succinivibrionaceae;g__Succinivibrio;s__
OTU_668	0	0	0	0	0	0	0	0	0	0	0	0	0	0	0	0	0	0	0	0	0	0	0	0	0	0	0	0	0	0	2.8811e-05	5.76219e-05	0	0.000374543	8.64329e-05	0	k__Bacteria;p__Proteobacteria;c__Gammaproteobacteria
OTU_669	0	0	0	0	0	0	0	0	0	0	0	0	0	0	0	0	0	0	0	0	0	0	0	0	0	0	0	0	0	0	0.000201677	0	0	0	0.000345732	0	k__Bacteria;p__Spirochaetes;c__unidentified_Spirochaetes;o__Spirochaetales;f__Spirochaetaceae;g__Treponema_2
OTU_670	0	0	0	0	0	0	0	0	0	0	0	0	0	0	0	0	0	0	0	0	0	0	0	0	0	0	5.76219e-05	0	8.64329e-05	0	0	0	0	0	0	0	k__Bacteria;p__Firmicutes;c__Clostridia;o__Clostridiales;f__Lachnospiraceae;g__Lachnospiraceae_NK4A136_group;s__
OTU_671	0	2.8811e-05	0	0	0	0	0.000115244	0	0	0	0	0	0	0	0	0	0	0	0	0	0	0	0	0	0	0	0	0	0	0	0	0	0	0	0	0.000259299	k__Bacteria;p__Firmicutes;c__Erysipelotrichia;o__Erysipelotrichales;f__Erysipelotrichaceae;g__Erysipelatoclostridium;s__
OTU_672	0	0	0	2.8811e-05	0	0	2.8811e-05	5.76219e-05	0	2.8811e-05	0	0	0	0	0	0	0	0	0	0	0	0	0	0	2.8811e-05	0	0	0	0	5.76219e-05	0.000518597	8.64329e-05	5.76219e-05	0	8.64329e-05	0	k__Bacteria;p__Firmicutes;c__Clostridia;o__Clostridiales;f__Ruminococcaceae;g__Ruminococcaceae_UCG-005;s__
OTU_673	0	0	0	0	0	0	0	0	0	0	0	0	0	0	0	0	0	0	0	0	0	0	0	0	2.8811e-05	2.8811e-05	0.000115244	0	0	2.8811e-05	0	0	0	0	0	0	k__Bacteria;p__Proteobacteria;c__Alphaproteobacteria;o__Rhodobacterales;f__Rhodobacteraceae
OTU_674	0	0	0	2.8811e-05	0	0	0.000230488	0	0	0	0	0	0	0	0	0	0	0	0	0	0	0	0	0	0	0	2.8811e-05	2.8811e-05	0	0	0	0	0	0	0	0	k__Bacteria;p__Actinobacteria;c__unidentified_Actinobacteria;o__Pseudonocardiales;f__Pseudonocardiaceae;g__Saccharopolyspora;s__
OTU_675	0	0	0	0	0	0	0	0	0	0	0	0	0	0	0	0	0	0	0	0	0	0	0	0	5.76219e-05	0	0	0	0	0	0	2.8811e-05	0	0.000518597	0	0	k__Bacteria;p__Actinobacteria;c__unidentified_Actinobacteria;o__Corynebacteriales;f__Corynebacteriaceae;g__Corynebacterium;s__
OTU_676	0	0	0	0	0	0	0	0	0	0	0	0	0	0	0	2.8811e-05	0	0	0	0	0	0	0	0	0	2.8811e-05	2.8811e-05	0	2.8811e-05	0	0	8.64329e-05	0.000403354	0	8.64329e-05	2.8811e-05	k__Bacteria;p__Firmicutes;c__Clostridia;o__Clostridiales;f__Lachnospiraceae;g__[Eubacterium]_ventriosum_group;s__
OTU_677	0	0	0	0	0	0	0	0	0	0	0	0	0	0	0	0	0	0	0	0	0	0	0	0	0	0	0	0	0	0	0.000374543	5.76219e-05	0	2.8811e-05	2.8811e-05	0	k__Bacteria;p__Proteobacteria;c__Gammaproteobacteria;o__Pseudomonadales;f__Moraxellaceae;g__Moraxella;s__Moraxella_atlantae
OTU_678	2.8811e-05	0	0	2.8811e-05	0	0	0	5.76219e-05	0	0	0	0	0	0	0	0	2.8811e-05	0	0	0	0	0	0	0	0	5.76219e-05	0	8.64329e-05	0.000115244	0	0	2.8811e-05	0	0	0	0	k__Bacteria;p__Proteobacteria;c__Gammaproteobacteria;o__Alteromonadales;f__Alteromonadaceae;g__Alishewanella;s__
OTU_679	0	0	0	0	0	0	0	0	0	0	0	0	0	0	0	0	0	0	0	0	0	0	0	0	8.64329e-05	5.76219e-05	5.76219e-05	0	2.8811e-05	0	0	0	0	0	0	0	k__Bacteria;p__Proteobacteria;c__Gammaproteobacteria;o__Xanthomonadales;f__;g__;s__
OTU_680	5.76219e-05	0	5.76219e-05	2.8811e-05	0	0	0	0	0	0	0	0	0	0	2.8811e-05	0	0	0	0	0	0	0	0	0	0	0	0	0	0	0	0	0	0	0	0	0	Unknown
OTU_681	0	0	0	0	0	0	0	0	0	0	0	0	0	0	0	0	0	0	0	0	0	0	0	0	0	0	0	0	0	0	0	0	0	0	0	0.000259299	k__Bacteria;p__Gemmatimonadetes;c__unidentified_Gemmatimonadetes;o__Gemmatimonadales;f__Gemmatimonadaceae;g__Gemmatimonas;s__
OTU_682	0	0	0	0	0	0	0	0	2.8811e-05	0	0	0	0	0	0	0	0	0	0	0	0	0	0	0	0	0	0	0	0	0	0	5.76219e-05	0	8.64329e-05	0	0	k__Bacteria;p__Proteobacteria;c__Alphaproteobacteria;o__Rhodospirillales;f__Rhodospirillaceae
OTU_683	0	0	5.76219e-05	2.8811e-05	2.8811e-05	0	0	0	0	2.8811e-05	0	0	0	0	0	0	0	0	0	0	0	0	0	0	0	5.76219e-05	0	0	0	0	0	0	0	2.8811e-05	0	0	k__Bacteria;p__Fusobacteria;c__Fusobacteriia;o__Fusobacteriales;f__Leptotrichiaceae;g__Leptotrichia;s__
OTU_684	0	0	0	0	0	0	0	0	0	0	0	0	0	0	0	0	0	0	0	0	0	0	0	0	0	0	0	0	0	0	0.000230488	0.000115244	0.000115244	0	0	0	k__Bacteria;p__Firmicutes;c__Erysipelotrichia;o__Erysipelotrichales;f__Erysipelotrichaceae;g__;s__
OTU_685	0	0	0	0	0	0	0	0	0	0	0	0	0	0	0	0	0	0	0	0	0	0	0	0	5.76219e-05	0	8.64329e-05	2.8811e-05	0	0.000144055	0	2.8811e-05	2.8811e-05	0	0	2.8811e-05	k__Bacteria;p__Acidobacteria;c__Subgroup_17;o__;f__;g__;s__
OTU_686	0	0	0	0	0	0	0	0	0	0	0	0	0	0	0	0	0	0	0	0	0	0	0	0	0	0	0	0	0	0	0	0	0	0	0.000144055	0	k__Bacteria;p__Firmicutes;c__Clostridia;o__Clostridiales;f__Christensenellaceae;g__Christensenellaceae_R-7_group;s__
OTU_687	0	0	0	0.000115244	5.76219e-05	0	0	0	0	0	0	0	0	0	2.8811e-05	0	0	0	0	0	0	0	0	0	0	0	0	0	0	0	0	0	0	0	0	0	k__Bacteria
OTU_688	0	0	0	0	0	0	0	0	0	0	0	0	0	0	0	0	0	0	0	0	0	0	0	0	0	0	0	0	0	0	0.000230488	0	5.76219e-05	2.8811e-05	0	0	k__Bacteria;p__Tenericutes;c__Mollicutes;o__Mollicutes_RF9;f__;g__;s__
OTU_689	0	0	0	0	0	0	0	0	0	0	0	0	0	0	0	0	0	0	0	0	0	0	0	0	0.000144055	5.76219e-05	2.8811e-05	2.8811e-05	0	0	0	0	0	0	0	0	k__Bacteria;p__Proteobacteria;c__Alphaproteobacteria;o__Rhodospirillales;f__Rhodospirillaceae;g__Defluviicoccus;s__
OTU_690	0	0	0	0	0	0	0	0	0	0	0	0	0	0	0	0	0	0	2.8811e-05	0	0	0	0	0	0	0	0	0	0	5.76219e-05	0	5.76219e-05	0	0	8.64329e-05	0	k__Bacteria;p__Gemmatimonadetes;c__unidentified_Gemmatimonadetes;o__Gemmatimonadales;f__Gemmatimonadaceae;g__;s__
OTU_691	0	0	0	0	0	0	0	0	0	0	0	0	0	0	0	0	0	0	0	0	0	0	0	0	0	0	0	0	0	2.8811e-05	0	2.8811e-05	0	0	0.000115244	0.000115244	k__Bacteria;p__Proteobacteria;c__Gammaproteobacteria;o__Xanthomonadales;f__Xanthomonadaceae;g__Dyella;s__Dyella_koreensis
OTU_692	0	0	0	0	0	0	0	0	0	0	0	0	0	0	0	0	0	0	0	0	0	0	0	0	0	0	0	0	0	0	2.8811e-05	2.8811e-05	0	5.76219e-05	2.8811e-05	0	k__Bacteria;p__Actinobacteria;c__unidentified_Actinobacteria;o__Corynebacteriales;f__Nocardiaceae;g__Rhodococcus;s__Rhodococcus_fascians
OTU_693	0	0	0	0	0	0	0	0	0	0	0	0	0	0	0	0	0	0	0	0	0	0	0	0	2.8811e-05	8.64329e-05	0	2.8811e-05	2.8811e-05	0	0	0	2.8811e-05	2.8811e-05	0	0	k__Bacteria;p__Firmicutes;c__Clostridia;o__Clostridiales;f__Lachnospiraceae;g__Lachnospiraceae_NK4A136_group;s__
OTU_694	0	0	2.8811e-05	0	0	0	0	0	0	0	0	0	0	0	0	0	0	0	0	0	0	0	0	0	0	0	0	0	0	0	0	2.8811e-05	0.000345732	0	2.8811e-05	2.8811e-05	k__Bacteria;p__Bacteroidetes;c__Bacteroidia;o__Bacteroidales;f__Bacteroidales_S24-7_group;g__;s__
OTU_695	0	0	0	0	2.8811e-05	0	0	0	0	0	8.64329e-05	2.8811e-05	0	2.8811e-05	0	0	0	2.8811e-05	0	0	5.76219e-05	0	0	0	0	0	0	0	0	0	0	0	0	0	0	0	k__Bacteria;p__Bacteroidetes;c__Bacteroidia;o__Bacteroidales
OTU_696	0	0	0	2.8811e-05	0	0	0	0	0	0	0	5.76219e-05	0	0	0	0	0	0	0	0	0	0	0	0	0	0	0	0	0	0	0	0	0	0	0	0	k__Bacteria;p__Tenericutes;c__Mollicutes;o__Anaeroplasmatales;f__Anaeroplasmataceae;g__Anaeroplasma;s__
OTU_697	0	0	0	0	0	0	0	0	0	0	0	0	0	0	0	0	0	0	0	0	0	0	0	0	5.76219e-05	8.64329e-05	0.000201677	5.76219e-05	0.000144055	0	0	0	0	0	0	0	k__Bacteria;p__Actinobacteria;c__unidentified_Actinobacteria;o__Frankiales;f__Geodermatophilaceae;g__unidentified_Geodermatophilaceae;s__Sporichthya_sp._MIC2051
OTU_698	0	0	0	0	0	0	0	0	0	0	0	0	0	0	0	0	0	0	0	0	0	0	0	0	8.64329e-05	5.76219e-05	0.000115244	2.8811e-05	5.76219e-05	0	0	0	0	0	0	0.000144055	k__Bacteria;p__Proteobacteria;c__Gammaproteobacteria;o__Xanthomonadales;f__Xanthomonadaceae;g__;s__
OTU_699	0	0	0	0	0	0	0	0	0	0	0	0	0	0	0	0	0	0	0	0	0	0	0	0	0	0	0	0	0	0	0	5.76219e-05	0.000115244	0.000144055	8.64329e-05	0	k__Bacteria;p__Proteobacteria;c__Alphaproteobacteria;o__;f__;g__;s__
OTU_700	0	0	0	0	0	0	0	0	0	0	0	0	0	0	0	0	0	0	0	0	0	0	0	0	0	0	0	0	0	0	0	0.000230488	5.76219e-05	0	0	0	k__Bacteria;p__Actinobacteria;c__unidentified_Actinobacteria;o__Propionibacteriales;f__Nocardioidaceae;g__Nocardioides;s__Nocardioides_sp._MSL_24
OTU_701	0	0	0	0	0	0	0	0	0	0	0	0	0	0	0	0	0	0	0	0	0	0	0	0	0	2.8811e-05	2.8811e-05	5.76219e-05	0	0	0	5.76219e-05	5.76219e-05	0	0	2.8811e-05	k__Bacteria;p__Proteobacteria;c__Alphaproteobacteria;o__Rickettsiales;f__Mitochondria;g__;s__
OTU_702	0	5.76219e-05	5.76219e-05	2.8811e-05	0	0	5.76219e-05	0	0	2.8811e-05	0	0	0	0	0	0	0	0	0	0	0	0	0	0	0	0	0	0	0	0	5.76219e-05	5.76219e-05	0.000345732	0.000172866	0.000144055	8.64329e-05	k__Bacteria;p__Bacteroidetes;c__Bacteroidia;o__Bacteroidales;f__Porphyromonadaceae;g__Parabacteroides;s__Parabacteroides_distasonis
OTU_703	0	0	0	0	0	0	0	0	0	0	0	0	0	0	0	0	0	0	0	0	0	0	0	0	0	0	0	0	0	0	0	5.76219e-05	0	2.8811e-05	0.000172866	0	k__Bacteria;p__Firmicutes;c__Clostridia;o__Clostridiales;f__Ruminococcaceae
OTU_704	0	0	0	0	0	0	0	0	0	0	0	0	0	0	0	0	0	0	0	0	0	0	0	0	5.76219e-05	2.8811e-05	0.000115244	0	0.000172866	0	0	0	0	0	0	0	k__Bacteria;p__Proteobacteria;c__Gammaproteobacteria;o__Xanthomonadales;f__;g__;s__
OTU_705	0	0	0	0	0	0	0	0	0	0	0	0	0	0	0	0	0	0	0	0	0	0	0	0	0	0	0	0	0	0	0	0	5.76219e-05	0.000345732	0	0	k__Bacteria;p__Proteobacteria;c__Gammaproteobacteria;o__Alteromonadales;f__Colwelliaceae;g__Colwellia
OTU_706	0	0	0	0	0	0	0	0	0	0	0	0	0	0	0	0	0	0	0	0	0	0	0	0	0.000144055	8.64329e-05	8.64329e-05	2.8811e-05	8.64329e-05	0	0	0	0	0	0	0	k__Bacteria;p__Acidobacteria;c__Holophagae;o__Subgroup_7;f__unidentified_Subgroup_7;g__unidentified_Subgroup_7;s__Acidobacteria_bacterium_enrichment_culture_clone_CV-04
OTU_707	0	0	0	0	0	0	0	0	0	0	0	0	0	0	0	0	0	0	0	0	0	0	0	0	0	0	0	0	0	0	0.000115244	8.64329e-05	5.76219e-05	0.000749085	0.000201677	0	k__Bacteria;p__Proteobacteria;c__Gammaproteobacteria;o__Alteromonadales;f__Alteromonadaceae;g__Marinobacter;s__Marinobacter_salsuginis
OTU_708	0	0	0	0	0	0	0	0	0	0	0	0	0	0	0	0	0	0	0	0	0	0	0	0	0	0	0	0	0	0	0.000374543	5.76219e-05	2.8811e-05	0	0	0	k__Bacteria;p__Bacteroidetes;c__Bacteroidia;o__Bacteroidales;f__Prevotellaceae;g__Prevotella_1;s__
OTU_709	2.8811e-05	0	0	0	0	0	0	0	0	0	0	0	0	0	0	0	0	0	0	0	0	0	0	0	5.76219e-05	0	5.76219e-05	0	2.8811e-05	0	0	0	0	0	0	0	k__Bacteria;p__Firmicutes;c__Clostridia;o__Clostridiales;f__Clostridiaceae_1;g__Sarcina;s__
OTU_710	0	0	0	0	0	0	0	0	0	0	0	0	0	0	0	0	0	0	0	0	0	0	0	0	0	0	0	0	0	0	0	0	0	8.64329e-05	0.000115244	0	k__Archaea;p__.DHVEG-6.;c__;o__;f__;g__;s__
OTU_711	0	0	0	0	0	0	0	0	0	0	0	0	0	0	0	0	0	0	0	0	0	0	0	0	0	0	0	0	0	0	0	0.000144055	0	0	0	0	k__Bacteria;p__Proteobacteria;c__Gammaproteobacteria
OTU_712	0	0	0	0	0	0	0	0	0	0	0	0	0	0	0	0	0	0	0	0	0	0	0	0	5.76219e-05	5.76219e-05	0.000115244	2.8811e-05	5.76219e-05	5.76219e-05	0	0	5.76219e-05	2.8811e-05	2.8811e-05	0	k__Bacteria;p__Proteobacteria;c__Gammaproteobacteria;o__Aeromonadales;f__Succinivibrionaceae;g__Succinivibrionaceae_UCG-002;s__
OTU_713	0	0	0	0	0	0	0	0	0	0	0	0	0	0	0	0	0	0	0	0	0	0	0	0	0	0	0	0	0	0	0	0	0.000172866	0.000489787	0	0	k__Bacteria;p__Actinobacteria;c__Acidimicrobiia;o__Acidimicrobiales;f__OM1_clade;g__;s__
OTU_714	0	0	0	0	0	0	0	0	0	0	0	0	0	0	0	0	0	0	0	0	0	0	0	0	0	0	0	0	0	0	0.000374543	0	5.76219e-05	0	0	0	k__Bacteria;p__Bacteroidetes;c__Bacteroidia;o__Bacteroidales;f__Prevotellaceae;g__Alloprevotella;s__
OTU_715	0	0	0	2.8811e-05	0	2.8811e-05	0.000144055	0	0	0	0	0	0	0	0	0	0	0	0	0	0	0	0	0	0	0	0	0	0	0	0	0	0	0	0	0	k__Bacteria;p__Bacteroidetes;c__Bacteroidia;o__Bacteroidales;f__Bacteroidales_S24-7_group;g__;s__
OTU_716	0	0	2.8811e-05	0	0	0	0	0	0	0	0	0	0	0	0	0	0	0	0	0	0	0	0	0	0	0	2.8811e-05	0	0	0.000115244	0	0	0	0	0	0.000316921	k__Bacteria;p__Proteobacteria;c__Betaproteobacteria;o__Burkholderiales;f__Alcaligenaceae;g__Parasutterella;s__
OTU_717	0	0	0	0	0	0	0	0	0	0	0	0	0	0	0	0	0	0	0	0	0	0	0	0	8.64329e-05	0.000115244	0	0	0	5.76219e-05	0	0	0	0	0	8.64329e-05	k__Bacteria;p__Proteobacteria;c__Alphaproteobacteria;o__Rhodospirillales;f__Rhodospirillaceae;g__Defluviicoccus;s__
OTU_718	0	0	0	0.000115244	0	0	0	0	0	0	0	0	0	2.8811e-05	2.8811e-05	0	0	0	0	2.8811e-05	0	0	0	0	0	0	0	2.8811e-05	2.8811e-05	0	0	0	0	0	0	0	k__Bacteria;p__Firmicutes;c__Clostridia;o__Clostridiales;f__Lachnospiraceae;g__;s__
OTU_719	0	8.64329e-05	2.8811e-05	2.8811e-05	5.76219e-05	0	0	0	0	0	0	0	0	0	0	0	0	0	0	0	0	0	0	0	0	0	0	0	0	0	0	0	0	0	0	0	k__Bacteria
OTU_720	0	0	0	0	0	0	0	0	0	0	0	0	0	0	0	0	0	0	0	0	0	0	0	0	2.8811e-05	0	0	0	0	0	2.8811e-05	0.000172866	0	0	2.8811e-05	0	k__Bacteria;p__Proteobacteria;c__Deltaproteobacteria;o__Bradymonadales;f__;g__;s__
OTU_721	0	0	0	0	0	0	0	0	0	0	0	0	0	0	0	0	0	0	0	0	0	0	0	0	0	0	0	0	0	0	0	0	0	0	0.000172866	0	Unknown
OTU_722	0	0	2.8811e-05	2.8811e-05	0	0	0	2.8811e-05	0	0	0	2.8811e-05	0	0	2.8811e-05	0	0	0	2.8811e-05	0	0	5.76219e-05	0	0	0	0	0	0	0	0	0	0	0	0	0	0	k__Bacteria;p__Proteobacteria;c__Deltaproteobacteria;o__Desulfovibrionales;f__Desulfovibrionaceae;g__Desulfovibrio
OTU_723	0	0	0	0	0	0	0	0	0	0	0	0	0	0	0	0	0	0	0	0	0	0	0	0	0	0	0	0	0	0	0.000230488	0	0.000144055	0	2.8811e-05	0	k__Bacteria;p__Firmicutes;c__Erysipelotrichia;o__Erysipelotrichales;f__Erysipelotrichaceae
OTU_724	0	0	0	0	0	0	0	0	0	0	0	0	0	0	0	0	0	0	0	0	0	0	0	0	0	0	0	0	0	0	0.000115244	0	0	0	2.8811e-05	0	k__Bacteria;p__Firmicutes;c__Clostridia;o__Clostridiales;f__Clostridiaceae_1;g__Clostridium_sensu_stricto_6;s__Clostridium_bornimense
OTU_725	0	0	0	0	0	0	0	0	0	0	0	0	0	0	0	0	0	0	0	0	0	0	0	0	0	0	0	0	0	0	0	0.000201677	0	0	0	0	k__Bacteria;p__Firmicutes;c__Bacilli;o__Lactobacillales;f__Aerococcaceae;g__Facklamia;s__
OTU_726	0	0	0	0	0	0	0	0	0	0	0	0	0	0	0	0	0	0	0	0	0	0	0	0	0	0	0	0	0	0	0.000259299	0	0.000115244	0	2.8811e-05	0	k__Bacteria;p__Firmicutes;c__Clostridia;o__Clostridiales
OTU_727	0	0	0	0	0	0	0	0	0	0	0	0	0	0	0	0	0	0	0	0	0	0	0	0	2.8811e-05	8.64329e-05	2.8811e-05	2.8811e-05	2.8811e-05	5.76219e-05	0	0	0	0	0	0	k__Bacteria;p__Firmicutes;c__Clostridia;o__Clostridiales;f__Lachnospiraceae
OTU_728	0	0	0	0	0	0	0	0	0	0	0	0	0	0	0	0	0	0	0	0	0	0	0	0	0	0	0	0	0	0	2.8811e-05	0	0	0	0.000144055	0	k__Bacteria;p__Firmicutes;c__Clostridia;o__Clostridiales;f__Lachnospiraceae
OTU_729	0	0	0	0	0	0	0	0	0	0	0	0	0	0	0	0	0	0	0	0	0	0	0	0	0	5.76219e-05	0.000201677	0	0.000115244	0	0	0	0	0	0	0	k__Bacteria;p__Firmicutes;c__Clostridia;o__Clostridiales;f__Lachnospiraceae;g__Tyzzerella_3;s__
OTU_730	0	0	0	0	0	0	0	0	0	0	0	0	0	0	0	0	0	0	0	0	0	0	0	0	0	0	5.76219e-05	0	2.8811e-05	0	0	0.000144055	0	0	0	0	k__Bacteria;p__Firmicutes;c__Clostridia;o__Clostridiales;f__Peptostreptococcaceae;g__Peptoclostridium;s__[Clostridium]_hiranonis
OTU_731	0	0	0	0	0	0	0	0	0	0	0	0	0	0	0	0	0	0	0	0	0	0	0	0	0.000144055	0.000115244	0.000115244	5.76219e-05	0	0	0	0	0	0	0	0	k__Bacteria;p__Gemmatimonadetes;c__unidentified_Gemmatimonadetes;o__Gemmatimonadales;f__Gemmatimonadaceae;g__;s__
OTU_732	0	0	0	0	0	0	0	0	0	0	0	0	0	0	0	0	2.8811e-05	0	0	0	0	0	0	0	0	0	0	0	0	5.76219e-05	0	2.8811e-05	0	0	0	0.000259299	k__Bacteria;p__Proteobacteria;c__Gammaproteobacteria;o__Xanthomonadales;f__Xanthomonadaceae;g__Dokdonella;s__
OTU_733	0	0	0	0	0	0	0	0	0	0	0	0	0	0	0	0	0	0	0	0	0	0	0	0	0	0	0	0	0	0	0	8.64329e-05	0.000115244	0.000432165	0	0	k__Bacteria;p__Proteobacteria;c__Alphaproteobacteria
OTU_734	0	0	0	0	0	0	0	0	0	0	0	0	0	0	0	0	0	0	0	0	0	0	0	0	0.000115244	5.76219e-05	5.76219e-05	2.8811e-05	5.76219e-05	0	0	0	0	0	0	0	k__Bacteria;p__Proteobacteria;c__Betaproteobacteria;o__SC-I-84;f__;g__;s__
OTU_735	0	0	0	0	0	0	0	0	0	0	0	0	0	0	0	0	0	0	0	0	0	0	0	0	0	0	0	0	0	0	0	0	0	0	0	0.000374543	k__Bacteria;p__Proteobacteria;c__Alphaproteobacteria;o__Rhizobiales;f__A0839
OTU_736	0	0	2.8811e-05	0	0	0	0	0	0	2.8811e-05	0	0	0	0	0	0	0	0	0	0	0	0	0	0	0	0	2.8811e-05	0	0	0	0	0	0	0	0	0	k__Bacteria;p__Firmicutes;c__Clostridia;o__Clostridiales;f__Ruminococcaceae;g__Anaerotruncus;s__
OTU_737	0	0	0	0	0	0	0	0.000115244	0	2.8811e-05	0	0	0	0	0	0	0	0	0	0	0	0	0	0	0	0	0	0	0	2.8811e-05	0.000374543	0	0.000172866	2.8811e-05	0.000115244	0	k__Bacteria;p__Firmicutes;c__Clostridia;o__Clostridiales;f__Ruminococcaceae;g__Ruminococcaceae_UCG-014;s__
OTU_738	0	0	0	0	0	0	2.8811e-05	0	0	0	0	0	0	0	2.8811e-05	0	5.76219e-05	0	0	0	0	0	2.8811e-05	0	0	0	0	0	0	0	0	0.000115244	0	2.8811e-05	0	0	k__Bacteria;p__Bacteroidetes;c__Bacteroidia;o__Bacteroidales;f__Prevotellaceae;g__Prevotellaceae_Ga6A1_group;s__
OTU_739	0	0	0	0	0	0	0	0	0	0	0	0	0	0	0	0	0	0	0	0	0	0	0	0	0	0	0	2.8811e-05	2.8811e-05	0	0.000115244	0.000172866	0	8.64329e-05	0	0	k__Bacteria;p__Actinobacteria;c__unidentified_Actinobacteria;o__Actinomycetales;f__Actinomycetaceae;g__Actinomyces
OTU_740	0	0	2.8811e-05	0	0	0	0	0	0	2.8811e-05	0	0	0	0	0	0	0	0	0	0	0	0	0	0	2.8811e-05	0	2.8811e-05	0	0	0	0	2.8811e-05	0	8.64329e-05	0	2.8811e-05	k__Bacteria;p__Firmicutes;c__Clostridia;o__Clostridiales;f__Ruminococcaceae;g__[Eubacterium]_coprostanoligenes_group;s__
OTU_741	0	2.8811e-05	0	0	0	0	0	0	0	0	0	0	2.8811e-05	0	0	0	0	0	0	0	0	0	0	0	0	2.8811e-05	5.76219e-05	0	5.76219e-05	0	0	0	0	0	0	0	k__Bacteria;p__Firmicutes;c__Clostridia;o__Clostridiales;f__Lachnospiraceae;g__Acetatifactor;s__
OTU_742	0	0	0	0	0	0	0	0	0	0	0	0	0	0	0	0	0	0	0	0	0	0	0	0	0	0	0	0	0	0	0	0.000230488	0	0	0	0	k__Bacteria;p__Actinobacteria;c__unidentified_Actinobacteria;o__Pseudonocardiales;f__Pseudonocardiaceae;g__Amycolatopsis
OTU_743	0	0	0	0	0	0	0	0	0	0	0	0	0	0	0	0	0	0	0	0	0	0	0	0	8.64329e-05	5.76219e-05	8.64329e-05	2.8811e-05	5.76219e-05	0	0	0	0	0	0	0	k__Bacteria;p__Actinobacteria;c__Acidimicrobiia;o__Acidimicrobiales
OTU_744	0	0	0	0	0	0	0	0	0	0	0	0	0	0	0	0	0	0	0	0	0	0	0	0	0	0	0	0	0	0	0	0	0	0	0	0.000230488	k__Bacteria;p__Cyanobacteria;c__unidentified_Cyanobacteria;o__SubsectionIII;f__FamilyI
OTU_745	0	0	0	0	0	0	0	0	0	0	0	0	0	0	0	0	0	0	0	0	0	0	0	0	8.64329e-05	2.8811e-05	0	0	2.8811e-05	0	0	0	0	0	0	0.000115244	k__Bacteria;p__Proteobacteria;c__Alphaproteobacteria;o__Rhizobiales
OTU_746	0	0	0	0	0	0	0	0	0	0	0	0	0	0	0	0	0	0	0	0	0	0	0	0	5.76219e-05	5.76219e-05	5.76219e-05	0	2.8811e-05	0	0	0	0	0	0	0	k__Bacteria;p__Proteobacteria;c__Alphaproteobacteria;o__Rhodospirillales;f__Rhodospirillaceae;g__Defluviicoccus;s__
OTU_747	0	0	0	0	0	0	0	0	0	0	0	0	0	0	0	0	0	0	0	0	0	0	0	0	2.8811e-05	8.64329e-05	5.76219e-05	2.8811e-05	0	0	0	0	0	0	0	0	k__Bacteria;p__Proteobacteria;c__Alphaproteobacteria;o__Rhizobiales;f__Hyphomicrobiaceae;g__Pedomicrobium;s__
OTU_748	0	0	0	0	0	0	0	0	0	0	0	0	0	0	0	0	0	0	0	0	0	0	0	0	0	0	0.000144055	0	0.000374543	0	0	0	0	0	0	0	k__Bacteria;p__Firmicutes;c__Erysipelotrichia;o__Erysipelotrichales;f__Erysipelotrichaceae;g__Allobaculum;s__
OTU_749	0	0	0	0	0	0	0	0	0	0	0	2.8811e-05	0	0	0	0	0	0	0	0	0	0	0	0	0	0	0	0	0	2.8811e-05	2.8811e-05	0	0.00028811	2.8811e-05	0.000144055	0	k__Bacteria;p__Firmicutes;c__Clostridia;o__Clostridiales;f__Ruminococcaceae;g__Ruminococcus_1;s__Ruminococcus_sp._UNK.MGS-30
OTU_750	0	0	0	0	0	0	0	0	0	0	0	0	0	0	0	0	0	0	0	0	0	0	0	0	0	0	0	0	0	0	0.000115244	8.64329e-05	5.76219e-05	0.000777896	2.8811e-05	0	k__Bacteria;p__Proteobacteria;c__Alphaproteobacteria;o__Rhodobacterales;f__Rhodobacteraceae;g__Sulfitobacter;s__Sulfitobacter_guttiformis
OTU_751	0	0	0	0	0	0	0	0	0	0	0	0	0	0	0	0	0	0	0	0	0	0	0	0	8.64329e-05	2.8811e-05	5.76219e-05	2.8811e-05	0	0	0	0	0	0	0	0	k__Bacteria;p__Proteobacteria;c__Deltaproteobacteria;o__Desulfobacterales;f__Desulfobulbaceae;g__[Desulfobacterium]_catecholicum_group
OTU_752	0	0	0	0	2.8811e-05	0	2.8811e-05	2.8811e-05	2.8811e-05	0	0	0	0	0	0	0	0	0	0	0	2.8811e-05	0	0	0	0	0	8.64329e-05	0	2.8811e-05	0	0	0	0	0	0	0	k__Bacteria;p__Firmicutes;c__Clostridia;o__Clostridiales;f__Ruminococcaceae;g__Ruminococcaceae_UCG-014;s__
OTU_753	0	0	0	0	0	0	0	0	0	0	0	0	0	0	0	0	0	0	0	0	0	0	0	0	0	2.8811e-05	5.76219e-05	0	5.76219e-05	0	2.8811e-05	0	2.8811e-05	0	0	0	k__Bacteria;p__Actinobacteria;c__unidentified_Actinobacteria;o__Micrococcales;f__Micrococcaceae;g__Rothia
OTU_754	0	0	0	0	0	0	0	0	0	0	0	0	0	0	0	0	0	0	0	0	0	0	0	0	2.8811e-05	2.8811e-05	2.8811e-05	0	2.8811e-05	0	0	0	0	0	0	0	k__Bacteria;p__Proteobacteria;c__Deltaproteobacteria;o__Myxococcales;f__Haliangiaceae;g__Haliangium;s__
OTU_755	0	0	0	0	0	0	0	0	0	0	0	0	0	0	0	0	0	0	0	0	0	0	0	0	0	0	0	0	0	0	5.76219e-05	0.000115244	5.76219e-05	0	0	0	k__Bacteria;p__Actinobacteria;c__unidentified_Actinobacteria;o__Propionibacteriales;f__Nocardioidaceae;g__Nocardioides
OTU_756	0	0	0	0	0	0	0	0	0	0	0	0	0	0	0	0	0	0	0	0	0	0	0	0	0	0	0	0	0	0	0	0	0	0	0.000115244	0	k__Bacteria;p__Firmicutes;c__Clostridia;o__Clostridiales;f__Christensenellaceae;g__Christensenellaceae_R-7_group;s__
OTU_757	0	0	2.8811e-05	0	0	0	0	0	0	0	0	0	0	0	0	0	0	0	0	0	0	0	2.8811e-05	2.8811e-05	0	0	0	0	0	0	0	2.8811e-05	0.000115244	0	8.64329e-05	0	k__Bacteria;p__Firmicutes;c__Clostridia;o__Clostridiales;f__Ruminococcaceae;g__;s__
OTU_758	2.8811e-05	0	0	0	2.8811e-05	2.8811e-05	0	0	0	0	0	0	5.76219e-05	0	0	0	0	0	0	0	2.8811e-05	0	0	0	0	0	0	0	0	0	0	0	0	0	0	2.8811e-05	k__Bacteria;p__Firmicutes;c__Clostridia;o__Clostridiales;f__Ruminococcaceae;g__Ruminococcaceae_UCG-010;s__
OTU_759	0	0	0	0	0	2.8811e-05	0	0	0	0	0	0	0	0	0	0	0	0	0	0	0	0	0	0	0	0	0	0	0	0	0.000172866	0	0	0	0	0	k__Bacteria;p__Bacteroidetes;c__Bacteroidia;o__Bacteroidales;f__Porphyromonadaceae
OTU_760	0	0	0	0	0	0	0	0	0	0	0	0	0	0	0	0	0	0	0	0	0	0	0	0	0	0	0	0	0	8.64329e-05	0	0	0	0	0	0.000259299	k__Bacteria;p__Bacteroidetes;c__Sphingobacteriia;o__Sphingobacteriales;f__Chitinophagaceae;g__;s__
OTU_761	8.64329e-05	0	0	0	0	0	0	0	0	0	0	0	0	0	0	0	0	0	0	0	0	0	0	0	0	0	0	0	0	0	0	0	0	0	0	0	k__Bacteria;p__Firmicutes;c__Clostridia;o__Clostridiales;f__Eubacteriaceae
OTU_762	0	0	0	0	0	0	0	0	0	0	0	0	0	0	0	0	0	0	0	0	0	0	0	0	2.8811e-05	0	0	0.000345732	8.64329e-05	0	0	0	0	0	5.76219e-05	0	k__Bacteria;p__Actinobacteria;c__unidentified_Actinobacteria;o__Bifidobacteriales;f__Bifidobacteriaceae;g__Bifidobacterium;s__Bifidobacterium_asteroides
OTU_763	0	0	0	0	0	0	0	0	0	0	0	0	0	0	0	0	0	0	0	0	0	0	0	0	0.000374543	0.000172866	0.000374543	5.76219e-05	0.000144055	0	0	0	0	0	2.8811e-05	8.64329e-05	k__Bacteria;p__Proteobacteria;c__Alphaproteobacteria;o__Rhizobiales;f__Hyphomicrobiaceae;g__Hyphomicrobium;s__
OTU_764	0	0	0	0	0	0	0	0	0	0	0	0	0	0	0	0	0	0	0	0	0	0	0	0	5.76219e-05	8.64329e-05	0	0	5.76219e-05	0	0	0	0	0	0	0	k__Bacteria;p__Actinobacteria;c__Acidimicrobiia;o__Acidimicrobiales;f__;g__;s__
OTU_765	0	0	0	0	0	0	0	0	0	0	0	0	0	0	0	0	0	0	0	0	0	0	0	0	0	0	0	0	0	0	0	0	0	0	0.000172866	0	k__Bacteria;p__Ignavibacteriae;c__Ignavibacteria;o__Ignavibacteriales;f__BSV26;g__;s__
OTU_766	2.8811e-05	0	0	0	0	0	2.8811e-05	0	0	0	0	0	0	0	0	0	0	0	2.8811e-05	0	0	0	0	0	0	0	5.76219e-05	0	5.76219e-05	0	0	0	0	0	0	0	k__Bacteria;p__Firmicutes;c__Clostridia;o__Clostridiales;f__Ruminococcaceae;g__Ruminococcaceae_UCG-005;s__
OTU_767	0	0	0	0	5.76219e-05	0	0	0	0	0	0	0	0	0	0	0	0	0	0	0	0	0	0	0	0	0	0	0	0	0	0	0	0	0	0	0	k__Bacteria
OTU_768	0	0	0	0	0	0	0	0	0	0	0	0	0	0	0	0	0	0	0	0	0	0	0	0	2.8811e-05	5.76219e-05	5.76219e-05	0.000172866	0.000144055	0	0	0	0	0	0	0	k__Bacteria;p__Firmicutes;c__Bacilli;o__Lactobacillales;f__Lactobacillaceae;g__Lactobacillus;s__Lactobacillus_kullabergensis
OTU_769	0	0	0	2.8811e-05	0	2.8811e-05	0	0	0	0	2.8811e-05	0	2.8811e-05	0	0	0	0	0	0	0	0	2.8811e-05	0	0	0	0	0	0	0	0	0	0	0	0	0	0	k__Bacteria;p__Proteobacteria;c__Betaproteobacteria;o__Burkholderiales;f__Comamonadaceae;g__Pseudorhodoferax;s__
OTU_770	0	0	0	2.8811e-05	0	0	0	2.8811e-05	0	2.8811e-05	0	0	0	0	0	0	0	0	0	0	0	0	0	0	0	0	0	0	0	0	0	0	0	0	0	0	k__Bacteria;p__Proteobacteria;c__Alphaproteobacteria;o__Rhodospirillales;f__Rhodospirillaceae
OTU_771	0	0	0	0	0	0	0	0	0	0	0	0	0	0	0	0	0	0	0	0	0	0	0	0	2.8811e-05	5.76219e-05	0	0	5.76219e-05	0	0	0	0	0	5.76219e-05	0	k__Bacteria;p__Proteobacteria;c__Alphaproteobacteria;o__Rhodospirillales;f__B79;g__;s__
OTU_772	0	0	2.8811e-05	0	0	0	0	0	0	0	0	0	0	0	0	0	0	0	0	0	0	0	0	0	0	2.8811e-05	0	0	0	0	8.64329e-05	5.76219e-05	0	0	0	0	k__Bacteria;p__Proteobacteria;c__Gammaproteobacteria;o__Pseudomonadales;f__Pseudomonadaceae;g__Pseudomonas;s__Pseudomonas_psychrotolerans
OTU_773	0	0	0	5.76219e-05	0	0	0	0	0	0	0	0	0	0	0	0	0	0	0	0	0	0	0	0	0	0	0	0	0	0	2.8811e-05	0	0.000115244	0	2.8811e-05	0	k__Bacteria;p__Firmicutes;c__Clostridia;o__Clostridiales;f__Lachnospiraceae;g__Tyzzerella_3;s__
OTU_774	0	0	0	0	0	0	0	0	0	0	0	0	0	0	0	0	0	0	0	0	0	0	0	0	0.000144055	0.000144055	0.000201677	5.76219e-05	5.76219e-05	0	0	0	0	0	0	0	k__Bacteria;p__Proteobacteria;c__Gammaproteobacteria;o__Thiotrichales;f__Piscirickettsiaceae;g__;s__
OTU_775	0	0	0	0	0	2.8811e-05	0	0	0	0	0	0	0	0	0	0	0	0	5.76219e-05	0	0	2.8811e-05	0	0	0	0	0	0	0	0	0	0	0.000172866	0	2.8811e-05	0	k__Bacteria;p__Firmicutes;c__Clostridia;o__Clostridiales;f__Ruminococcaceae;g__Candidatus_Soleaferrea;s__Ruminococcaceae_bacterium_GD6
OTU_776	0	0	0	0	0	0	0	0	0	0	0	0	0	0	0	0	0	0	0	0	0	0	0	0	0	5.76219e-05	2.8811e-05	0	2.8811e-05	0	0	0	0	0	0	0	k__Bacteria;p__Proteobacteria;c__Gammaproteobacteria;o__Methylococcales;f__Methylococcaceae;g__Methylocaldum;s__
OTU_777	0	0	0	0	0	0	2.8811e-05	0	0	0	2.8811e-05	0	0	0	0	0	0	0	0	0	0	0	0	0	0	0	0	0	0	0	5.76219e-05	0	0	0	0	0	k__Bacteria;p__Proteobacteria;c__Alphaproteobacteria;o__Rhodospirillales;f__Acetobacteraceae;g__Roseomonas;s__
OTU_778	0	0	0	0	0	0	0	0	0	0	0	0	0	0	0	0	0	0	0	0	0	0	0	0	2.8811e-05	2.8811e-05	5.76219e-05	0	0	0	0	0	0	0	0	0	k__Bacteria;p__Actinobacteria;c__Acidimicrobiia;o__Acidimicrobiales
OTU_779	0	0	0	0	0	0	0	0	0	0	0	0	0	0	0	0	0	0	0	0	0	0	0	0	8.64329e-05	5.76219e-05	0.000115244	2.8811e-05	5.76219e-05	0	0	0	0	0	0	0	k__Bacteria;p__Proteobacteria;c__Betaproteobacteria;o__Methylophilales;f__Methylophilaceae;g__Methylotenera
OTU_780	0	0	0	0	0	0	0	0	0	0	0	0	0	0	0	0	0	0	0	0	0	0	0	0	5.76219e-05	0	0	2.8811e-05	5.76219e-05	0	0	0	0	0	0	2.8811e-05	k__Bacteria;p__Proteobacteria;c__Alphaproteobacteria;o__Rickettsiales;f__unidentified_Rickettsiales;g__Candidatus_Odyssella;s__
OTU_781	0	0	0	0	0	0	0	0	0	0	0	0	0	0	2.8811e-05	0	0	0	0	0	0	0	0	0	0	2.8811e-05	0	0	0	0	0	0	5.76219e-05	0	0	0	k__Bacteria;p__Proteobacteria;c__Betaproteobacteria;o__Neisseriales;f__Neisseriaceae;g__;s__
OTU_782	0	0	2.8811e-05	0	0	0	0	0	0	0	0	0	0	0	0	0	0	0	0	0	0	0	0	0	0	0	8.64329e-05	0	2.8811e-05	0	0	0	0	0	0	0	k__Bacteria;p__Firmicutes;c__Clostridia;o__Clostridiales;f__Lachnospiraceae;g__unidentified_Lachnospiraceae;s__Clostridium_sp._Culture-27
OTU_783	0	0	0	0	0	0	0	0	0	0	0	0	0	0	0	0	0	0	0	0	0	0	0	0	0	0	0	0	0	2.8811e-05	0.000374543	0	0.000115244	0	0	0	k__Bacteria;p__Firmicutes;c__Negativicutes;o__Selenomonadales;f__Acidaminococcaceae;g__Phascolarctobacterium;s__
OTU_784	0	0	0	0	0	0	0	8.64329e-05	0	0	0	0	0	0	0	0	0	0	0	0	0	0	0	0	0	0	2.8811e-05	0	0	0	0	0	0	0	0	0	k__Bacteria;p__Cyanobacteria;c__Melainabacteria;o__Gastranaerophilales;f__;g__;s__
OTU_785	0	0	0	0	2.8811e-05	0	0	2.8811e-05	0	0	0	0	0	0	0	0	0	0	5.76219e-05	0	0	0	0	0	0	0	0	0	0	0	0	0	0	0	0	0	k__Bacteria;p__Firmicutes;c__Clostridia;o__Clostridiales;f__Family_XIII
OTU_786	0	0	0	0	0	0	0	0	0	0	0	0	0	0	0	0	0	0	0	0	0	0	0	0	0.000144055	5.76219e-05	8.64329e-05	0	5.76219e-05	0	0	0	0	0	0	0	k__Bacteria;p__Proteobacteria;c__Gammaproteobacteria;o__Xanthomonadales;f__JTB255_marine_benthic_group;g__;s__
OTU_787	0	0	5.76219e-05	0	2.8811e-05	0	0	0	0	2.8811e-05	0	0	0	0	0	0	0	0	0	0	0	0	0	0	0	0	0	0	0	0	0	0	0	0.000547408	0	0	k__Bacteria;p__Firmicutes;c__Erysipelotrichia;o__Erysipelotrichales;f__Erysipelotrichaceae;g__[Clostridium]_innocuum_group;s__
OTU_788	0	0	0	0	0	0	0	0	0	0	0	0	0	0	0	0	0	0	0	0	0	0	0	0	0	0	0	0	0	0	8.64329e-05	0	5.76219e-05	0	0	0	k__Bacteria;p__Firmicutes;c__Clostridia;o__Clostridiales;f__Ruminococcaceae;g__Ruminococcaceae_UCG-013;s__
OTU_789	0	0	0	0	0	0	0	0	0	0	0	0	0	0	0	0	0	0	0	0	0	0	0	0	0	0	0	2.8811e-05	0	0	0	0	0	0	0.000115244	0	k__Bacteria;p__Proteobacteria;c__Betaproteobacteria;o__SC-I-84;f__;g__;s__
OTU_790	2.8811e-05	2.8811e-05	0	0	5.76219e-05	2.8811e-05	0	0	0	0	5.76219e-05	0	2.8811e-05	0	0	0	0	0	0	0	0	0	0	0	0	0	0	0	0	0	0	0	0	0	0	0	k__Bacteria;p__Bacteroidetes;c__Bacteroidia;o__Bacteroidales;f__Bacteroidales_S24-7_group;g__;s__
OTU_791	0	0	0	0	0	0	0	0	0	0	0	0	0	0	0	0	0	0	0	0	0	0	0	0	0	5.76219e-05	0	0	2.8811e-05	0	0	0	0	0	0	0	k__Bacteria;p__Proteobacteria;c__Gammaproteobacteria;o__Oceanospirillales;f__Oleiphilaceae;g__Oleiphilus;s__
OTU_792	0	0	0	0	0	0	0	0	0	0	0	0	0	0	0	0	0	0	0	0	0	0	0	0	0.000230488	0.000201677	0.000172866	0	0.000172866	0	0	0	0	0	0	0	k__Bacteria;p__Proteobacteria;c__Betaproteobacteria;o__SC-I-84;f__;g__;s__
OTU_793	0	0	0	0	0	0	0	0	0	2.8811e-05	0	0	0	0	0	0	0	0	0	0	0	0	0	0	0	0	2.8811e-05	0	0	0	5.76219e-05	0	0.000144055	0	2.8811e-05	0	k__Bacteria;p__Firmicutes;c__Clostridia;o__Clostridiales;f__Lachnospiraceae;g__Roseburia;s__
OTU_794	0	0	0	0	0	0	0	0	0	0	0	0	0	0	0	0	0	0	0	0	0	0	0	0	0	0	0	0	0	0	0	0	0.000172866	2.8811e-05	0	0	k__Bacteria;p__Proteobacteria;c__Gammaproteobacteria;o__Xanthomonadales;f__;g__;s__
OTU_795	0	0	0	0	0	0	0	0	0	0	0	0	0	0	0	0	0	0	0	0	0	0	0	0	0.000144055	2.8811e-05	0.000201677	0	2.8811e-05	5.76219e-05	0	5.76219e-05	5.76219e-05	0	0	2.8811e-05	k__Bacteria;p__Chloroflexi;c__Caldilineae;o__Caldilineales;f__Caldilineaceae
OTU_796	0	0	0	0	0	0	0	0	0	0	0	0	0	0	0	0	0	0	0	0	0	0	0	0	0	0	0	0	0	0	0.000460976	5.76219e-05	8.64329e-05	0	0	0	k__Bacteria;p__Firmicutes;c__Erysipelotrichia;o__Erysipelotrichales;f__Erysipelotrichaceae;g__Erysipelotrichaceae_UCG-004;s__
OTU_797	0	0	0	0	0	0	0	0	0	0	0	0	0	0	0	0	0	0	0	0	0	0	0	0	0	0	0	0	0	0	0	8.64329e-05	0	0	0	0	k__Bacteria;p__Bacteroidetes;c__Sphingobacteriia;o__Sphingobacteriales;f__;g__;s__
OTU_798	0	0	0	0	0	0	0	0	0	0	0	0	0	0	0	0	0	0	0	0	0	0	0	0	0	0	0	0	0	0	0.000576219	5.76219e-05	2.8811e-05	0	0	0	k__Bacteria;p__Bacteroidetes;c__Bacteroidia;o__Bacteroidales;f__Porphyromonadaceae;g__;s__
OTU_799	0	0	0	0	0	0	0	0	0	0	0	0	0	0	0	0	0	0	0	0	0	0	0	0	8.64329e-05	5.76219e-05	5.76219e-05	0	0.000172866	0	0	0	0	0	0	0	k__Bacteria;p__Proteobacteria;c__Gammaproteobacteria;o__Cellvibrionales;f__Halieaceae;g__OM60(NOR5)_clade;s__
OTU_800	0	0	0	0	0	0	0	0	0	0	0	0	0	0	0	0	0	0	0	0	0	0	0	0	0	0	0	0	0	0	0	2.8811e-05	2.8811e-05	0	8.64329e-05	0	k__Bacteria;p__Firmicutes;c__Clostridia;o__Clostridiales;f__Ruminococcaceae;g__Ruminococcaceae_UCG-010;s__
OTU_801	0	0	0	0	0	0	0	0	0	0	0	0	0	0	0	0	0	0	0	0	0	0	0	0	0	0	0	0	0	0	0	0	0.000230488	0	0	0	Unknown
OTU_802	0	0	0	0	0	0	0	0	0	0	0	0	0	0	0	0	0	0	0	0	0	0	0	0	5.76219e-05	2.8811e-05	5.76219e-05	0	8.64329e-05	0	0	0	0	0	0	0	k__Bacteria;p__Proteobacteria;c__Betaproteobacteria;o__Rhodocyclales;f__Rhodocyclaceae;g__Zoogloea
OTU_803	0	0	0	0	0	0	8.64329e-05	0	2.8811e-05	0	0	0	0	0	0	2.8811e-05	0	0	0	0	0	0	0	0	0	0	2.8811e-05	2.8811e-05	0	5.76219e-05	0	0	0	0	0	8.64329e-05	k__Bacteria;p__Proteobacteria;c__Alphaproteobacteria;o__Rhizobiales;f__Xanthobacteraceae
OTU_804	0	0	0	0	0	0	0	0	0	0	0	0	0	0	0	0	0	0	0	0	0	0	0	0	0	0	0	0	0	0	0	0	0	0	0.000115244	0	k__Bacteria;p__Cyanobacteria;c__Chloroplast
OTU_805	0	0	0	0	0	0	0	0	0	0	0	0	0	0	0	0	0	0	0	0	0	0	0	0	0	0	0	0	0	0	0	0	0	0	5.76219e-05	0	k__Bacteria;p__Firmicutes;c__Clostridia;o__Clostridiales;f__Lachnospiraceae
OTU_806	0	0	0	0	0	0	0	0	0	0	0	0	0	0	0	0	0	0	0	0	0	0	0	0	0	0	0	0	0	0	8.64329e-05	8.64329e-05	0	8.64329e-05	0	0	k__Bacteria;p__Saccharibacteria
OTU_807	0	0	0	0	0	0	0	0	0	0	0	0	0	0	0	0	0	0	0	0	0	0	0	0	0	0	8.64329e-05	0	8.64329e-05	0	0	0	0	0	0	0	k__Bacteria;p__Firmicutes;c__Clostridia;o__Clostridiales;f__Lachnospiraceae;g__;s__
OTU_808	8.64329e-05	2.8811e-05	5.76219e-05	2.8811e-05	8.64329e-05	2.8811e-05	2.8811e-05	2.8811e-05	2.8811e-05	2.8811e-05	0	5.76219e-05	2.8811e-05	2.8811e-05	2.8811e-05	5.76219e-05	5.76219e-05	2.8811e-05	0	0	2.8811e-05	2.8811e-05	2.8811e-05	0	0	0	0	0	0	2.8811e-05	2.8811e-05	2.8811e-05	0	0	0	0.000172866	k__Bacteria;p__Firmicutes;c__Clostridia;o__Clostridiales;f__Ruminococcaceae;g__[Eubacterium]_coprostanoligenes_group;s__
OTU_809	0	0	0	0	0	0	0	0	0	0	0	0	0	0	0	0	0	0	0	0	0	0	0	0	0	0	0	0	0	0	2.8811e-05	0.000201677	0	0.000316921	8.64329e-05	0	k__Bacteria
OTU_810	2.8811e-05	0	8.64329e-05	2.8811e-05	2.8811e-05	0	0	0	0	0	0	0	0	0	0	0	0	0	0	0	0	0	0	0	0	2.8811e-05	2.8811e-05	2.8811e-05	2.8811e-05	0	0	0	0	0	0	0	k__Bacteria;p__Proteobacteria;c__Betaproteobacteria;o__Burkholderiales;f__Burkholderiaceae;g__Lautropia;s__
OTU_811	0	0	0	0	0	0	0	0	0	0	0	0	0	0	0	0	0	0	0	0	0	0	0	0	0	0	2.8811e-05	5.76219e-05	0	0	8.64329e-05	0	0	0	0	0	k__Bacteria;p__Actinobacteria;c__unidentified_Actinobacteria;o__Bifidobacteriales;f__Bifidobacteriaceae;g__Gardnerella;s__
OTU_812	0	0	0	0	0	0	0	0	0	0	0	0	0	0	0	0	0	0	0	0	0	0	0	0	0	0	0	0	0	0	8.64329e-05	0.000374543	0.000172866	0.00259299	0.000374543	0	k__Bacteria;p__Proteobacteria;c__Alphaproteobacteria;o__Rhodobacterales;f__Rhodobacteraceae
OTU_813	0	0	0	0	0	0	0	0	0	0	0	0	0	0	0	0	0	0	0	0	0	0	0	0	0	0	0	0	0	0	0.000201677	0	5.76219e-05	0	0	0	k__Bacteria;p__Bacteroidetes;c__Bacteroidia;o__Bacteroidales;f__Rikenellaceae;g__Rikenellaceae_RC9_gut_group;s__
OTU_814	0	0	0	0	0	2.8811e-05	0	0	0	0	0	0	0	0	0	0	0	0	0	0	0	0	0	0	0	0	0	0	0	0	0	0	0	0	0	0.000172866	k__Bacteria;p__Proteobacteria;c__Alphaproteobacteria;o__Rhizobiales;f__Methylobacteriaceae;g__Meganema;s__
OTU_815	0	0	0	0	0	0	0	0	0	0	0	0	0	0	0	0	0	0	0	0	0	0	0	0	0	0	0	0	0	0	0	0.000144055	0	0	2.8811e-05	0	k__Bacteria;p__Fusobacteria;c__Fusobacteriia;o__Fusobacteriales;f__Fusobacteriaceae;g__Fusobacterium
OTU_816	0	0	0	0	0	0	0	0	0	0	0	0	0	0	0	0	0	0	0	0	0	0	0	0	0	0	0	0	0	0	0.000115244	2.8811e-05	5.76219e-05	0	2.8811e-05	0	k__Bacteria;p__Firmicutes;c__Clostridia;o__Clostridiales;f__Lachnospiraceae;g__Acetitomaculum;s__
OTU_817	2.8811e-05	0	5.76219e-05	0	0	0	0	0	0	0	0	0	0	0	0	0	0	0	0	0	0	0	0	0	0	0	0	0	0	0.000115244	0	2.8811e-05	0	0	0	8.64329e-05	k__Bacteria;p__Bacteroidetes;c__Bacteroidia;o__Bacteroidales;f__Bacteroidales_S24-7_group;g__;s__
OTU_818	0	0	0	0	0	0	0	0	0	0	0	0	0	0	0	0	0	0	0	0	0	0	0	0	2.8811e-05	2.8811e-05	5.76219e-05	0	0	0	0	0	0	0	0	0	k__Bacteria;p__Proteobacteria;c__Alphaproteobacteria;o__Rhodospirillales;f__JG37-AG-20;g__;s__
OTU_819	0	0	0	0	0	0	0	0	0	0	0	0	0	0	0	0	0	0	0	0	0	0	0	0	0	0	0	0	0	0	0.000864329	0.000144055	5.76219e-05	2.8811e-05	0	0	k__Bacteria;p__Cyanobacteria;c__Chloroplast;o__unidentified_Chloroplast;f__unidentified_Chloroplast;g__unidentified_Chloroplast
OTU_820	0	0	0	0	0	0	0	0	0	0	0	0	0	0	0	0	0	0	0	0	0	0	0	0	0	0	0	0	0	0	0	0	0	0	0.000144055	0	k__Bacteria;p__Proteobacteria;c__Deltaproteobacteria;o__Myxococcales;f__Phaselicystidaceae;g__Phaselicystis;s__
OTU_821	0	0	0	0	0	0	0	0	0	0	0	0	0	0	0	0	0	0	0	0	0	0	0	0	8.64329e-05	0	8.64329e-05	2.8811e-05	0.000144055	0	0	0	0	0	0	0	k__Bacteria;p__Proteobacteria;c__Gammaproteobacteria;o__Oceanospirillales;f__Halomonadaceae;g__Halomonas;s__Candidatus_Halomonas_phosphatis
OTU_822	0	0	0	0	0	0	2.8811e-05	2.8811e-05	0	0	0	0	0	0	0	0	0	0	0	0	0	0	0	0	0	0	0	0	0	0	2.8811e-05	0	0	8.64329e-05	2.8811e-05	0	k__Bacteria;p__Firmicutes;c__Clostridia;o__Clostridiales;f__Family_XI;g__Ezakiella;s__[Bacteroides]_coagulans
OTU_823	0	0	5.76219e-05	0	0	0	0	0	0	0	0	0	0	0	0	0	0	0	0	0	0	0	0	0	0	0	0	0	0	0	0	0	0	0	0	0	k__Bacteria;p__Firmicutes;c__Clostridia;o__Clostridiales;f__Ruminococcaceae;g__Ruminococcaceae_UCG-010;s__
OTU_824	0	5.76219e-05	0	0	0	2.8811e-05	0	0	0	0	0	0	0	0	0	0	0	0	0	0	0	0	0	0	0.000115244	5.76219e-05	0.000144055	2.8811e-05	8.64329e-05	2.8811e-05	0	0	0	0	0	8.64329e-05	k__Bacteria;p__Proteobacteria;c__Betaproteobacteria;o__Burkholderiales;f__Comamonadaceae
OTU_825	0	0	0	0	0	0	0.000115244	0	2.8811e-05	0	0	0	0	0	0	0	0	0	0	0	0	0	0	0	0	0	0	0	0	0	0	0	0	0	0	0	k__Bacteria
OTU_826	0	0	0	0	0	0	0	0	0	0	0	0	0	0	0	0	0	0	0	0	0	0	0	0	0	0	0	0	0	0	0	0.000115244	0	0	0	0	k__Bacteria;p__Proteobacteria;c__Alphaproteobacteria;o__Rickettsiales;f__Mitochondria
OTU_827	0	0	0	0	0	0	0	0	0	0	0	0	0	0	0	0	0	0	0	0	0	0	0	0	0	0	0	0	0	0	0	2.8811e-05	0	0	0.000144055	0	k__Bacteria;p__Firmicutes;c__Clostridia;o__Clostridiales;f__Ruminococcaceae;g__Anaerotruncus;s__
OTU_828	0	0	0	0	0	0	0	0	0	0	0	0	0	0	0	0	0	0	0	0	0	0	0	0	0	0	0	0	0	0	2.8811e-05	0	5.76219e-05	0.000403354	0	0	k__Bacteria;p__Proteobacteria;c__Gammaproteobacteria;o__Oceanospirillales;f__Oceanospirillaceae;g__Thalassolituus;s__
OTU_829	0	0	0	0	0	0	0	0	0	0	0	0	0	0	0	0	0	0	0	0	0	0	0	0	5.76219e-05	0	0.000172866	0	5.76219e-05	2.8811e-05	0	2.8811e-05	0	0.000115244	0	0.000259299	k__Bacteria;p__Proteobacteria;c__Alphaproteobacteria;o__Rhodospirillales;f__Acetobacteraceae;g__Roseomonas
OTU_830	0	2.8811e-05	2.8811e-05	0	0	0	0	0	0	0	0	0	0	0	0	2.8811e-05	0	0	0	2.8811e-05	0	0	0	0	0	0	0	0	0	0	0	0	0	0	0	0	k__Bacteria;p__Gemmatimonadetes;c__unidentified_Gemmatimonadetes;o__Gemmatimonadales;f__Gemmatimonadaceae;g__;s__
OTU_831	2.8811e-05	0	0	0	0	0	0	0	0	2.8811e-05	2.8811e-05	0	0	0	5.76219e-05	0	0	0	0	2.8811e-05	0	0	0	0	2.8811e-05	0	0.000144055	2.8811e-05	0.000201677	0	0	0	8.64329e-05	0	0	0	k__Bacteria;p__Firmicutes;c__Clostridia;o__Clostridiales;f__Lachnospiraceae;g__Lachnospiraceae_FCS020_group;s__
OTU_832	0	0	0	0	0	0	0	2.8811e-05	0	0	0	0	0	0	0	0	0	0	0	0	0	0	2.8811e-05	0	0	0	0	0	0	0	0	0	0	0	0	0.000316921	k__Bacteria;p__Proteobacteria;c__Gammaproteobacteria;o__Chromatiales;f__Chromatiaceae;g__Rheinheimera
OTU_833	0	0	0	0	0	0	0	0	0	0	0	0	0	0	0	0	0	0	0	0	0	0	0	0	0.000115244	2.8811e-05	5.76219e-05	0.000144055	5.76219e-05	0	0	0	0	0	0	0	k__Bacteria;p__Proteobacteria;c__Betaproteobacteria;o__Neisseriales;f__Neisseriaceae;g__Snodgrassella;s__
OTU_834	0	0	0	0	0	0	0	0	0	0	0	0	0	0	0	0	0	0	0	0	0	0	0	0	0	0	2.8811e-05	0	5.76219e-05	0	0	0	0	0	0	0	k__Bacteria;p__Firmicutes;c__Clostridia;o__Clostridiales;f__Clostridiales_vadinBB60_group;g__;s__
OTU_835	0	0	2.8811e-05	0	0	0	0	0	0	0	0	0	0	0	0	0	0	0	0	0	0	0	0	0	0	0	0	0	0	0.000144055	0	0	0	0	0	0.000115244	k__Bacteria;p__Bacteroidetes;c__Bacteroidia;o__Bacteroidales;f__Bacteroidales_S24-7_group;g__;s__
OTU_836	0	0	0	0	0	0	0	0	0	0	0	0.000115244	0	0	0	0	0	0	0	0	0	0	0	0	0	0	0	0	0	0	0	0	0	0	0	0	k__Bacteria;p__Actinobacteria;c__unidentified_Actinobacteria;o__Micrococcales;f__Micrococcaceae
OTU_837	0	0	0	0	0	0	0	0	0	0	0	0	0	0	0	0	0	0	0	0	0	0	0	0	0	0	0	0	0	0	0.000144055	0	0	0	8.64329e-05	0	k__Bacteria;p__Verrucomicrobia;c__Verrucomicrobiae;o__Verrucomicrobiales;f__Verrucomicrobiaceae;g__Persicirhabdus;s__
OTU_838	0	0	0	0	0	0	0	0	0	0	0	0	0	0	0	0	0	0	0	0	0	0	0	0	2.8811e-05	5.76219e-05	5.76219e-05	2.8811e-05	0	0	0	0	0	0	0	0	k__Bacteria;p__Proteobacteria;c__Deltaproteobacteria;o__Bdellovibrionales;f__Bdellovibrionaceae;g__;s__
OTU_839	0	0	0	0	0	0	0	0	0	0	0	0	0	0	0	0	0	0	0	0	0	0	0	0	0	0	0	0	0	0	0.000144055	0	2.8811e-05	0	0	0	k__Bacteria;p__Firmicutes;c__Erysipelotrichia;o__Erysipelotrichales;f__Erysipelotrichaceae;g__Erysipelotrichaceae_UCG-004;s__
OTU_840	0	0	0	0	0	0	0	0	0	0	0	0	0	0	0	0	0	0	0	0	0	0	0	0	0	0	0	0	0	0	0	8.64329e-05	0.000230488	0	2.8811e-05	0	k__Bacteria;p__Firmicutes;c__Clostridia;o__Clostridiales;f__Ruminococcaceae
OTU_841	0	0	0	0	0	0	0	0	0	0	0	0	0	0	0	0	0	0	0	0	0	0	0	0	0	0.000144055	2.8811e-05	5.76219e-05	8.64329e-05	0	0	0	0	0	0	0	k__Bacteria;p__Proteobacteria;c__Gammaproteobacteria;o__Pasteurellales;f__Pasteurellaceae;g__Actinobacillus;s__[Haemophilus]_parasuis
OTU_842	0	0	0	0	0	0	0	0	0	0	0	0	0	0	0	0	0	0	0	0	2.8811e-05	0	2.8811e-05	0	8.64329e-05	0.000115244	8.64329e-05	5.76219e-05	0	0	2.8811e-05	8.64329e-05	2.8811e-05	0	0	5.76219e-05	k__Bacteria;p__Proteobacteria;c__Alphaproteobacteria;o__Rhizobiales;f__Hyphomicrobiaceae;g__Devosia;s__
OTU_843	0	0	0	0	2.8811e-05	0	0	0	0	5.76219e-05	0	0	0	0	0	0	0	0	0	0	0	0	0	0	0	0	0	0	0	0	5.76219e-05	0	0	0	0	0	k__Bacteria;p__Tenericutes;c__Mollicutes;o__Mollicutes_RF9;f__;g__;s__
OTU_844	0	0	0	0	0	0	0	0	0	0	0	0	0	0	0	0	0	0	0	0	0	0	0	0	0	0	0	0	0	0.000230488	0	0	0	0	0	5.76219e-05	k__Bacteria;p__Proteobacteria;c__Epsilonproteobacteria;o__Campylobacterales;f__Helicobacteraceae;g__Helicobacter;s__Helicobacter_mastomyrinus
OTU_845	0	0	0	0	0	0	0	0	0	5.76219e-05	0	0	0	0	0	0	0	0	0	0	0	0	0	0	0	0	0	0	0	0	0	0	5.76219e-05	0	0	0	k__Bacteria;p__Bacteroidetes;c__Sphingobacteriia;o__Sphingobacteriales;f__Chitinophagaceae
OTU_846	0	5.76219e-05	0	5.76219e-05	2.8811e-05	0	0	0	0	0	0	2.8811e-05	0	0	0	0	0	5.76219e-05	0	0	0	0	0	0	0	0	0	0	0	0	0	0	0	0	0	0	k__Bacteria;p__Proteobacteria;c__Alphaproteobacteria;o__Rhodospirillales;f__Acetobacteraceae;g__Endobacter;s__
OTU_847	0	0	0	0	0	0	0	0	0	0	0	0	0	0	0	0	0	0	0	0	0	0	0	0	0	0	0	0	0	0	0	0	0	0	8.64329e-05	0	k__Bacteria;p__Chloroflexi;c__Chloroflexia;o__Chloroflexales;f__Roseiflexaceae;g__Roseiflexus;s__
OTU_848	0	0	0	0	0	0	0	0	0	0	0	0	0	0	0	0	0	0	0	0	0	0	0	0	0	0	0	0	0	0	0	5.76219e-05	0	0	8.64329e-05	0	k__Bacteria;p__Synergistetes;c__Synergistia;o__Synergistales;f__Synergistaceae;g__Cloacibacillus;s__
OTU_849	0	0	0	0	0	0	0	0	0	0	0	0	0	0	0	0	0	0	0	0	0	0	0	0	0	2.8811e-05	0.000115244	0	8.64329e-05	0	0	2.8811e-05	0.000806707	0	0.000316921	0	k__Bacteria;p__Firmicutes;c__Clostridia;o__Clostridiales;f__Lachnospiraceae
OTU_850	0	0	0	0	0	0	0	0	0	0	5.76219e-05	0	0	0	0	0	0	0	0	0	0	0	0	0	2.8811e-05	0	0	0	0	0.000201677	0	5.76219e-05	0	0	0	8.64329e-05	k__Bacteria;p__Proteobacteria;c__Alphaproteobacteria;o__Rhodospirillales;f__unidentified_Rhodospirillales;g__Reyranella;s__
OTU_851	0	0	0	0	0	0	0	2.8811e-05	0	0	0	0	0	0	0	0	0	0	0	0	0	0	0	0	0	8.64329e-05	5.76219e-05	0	5.76219e-05	0	0	0	0	0	0	0	k__Bacteria;p__Proteobacteria;c__Alphaproteobacteria;o__Caulobacterales;f__Caulobacteraceae;g__Brevundimonas;s__Brevundimonas_alba
OTU_852	0	0	0	0	0	0	0	0	0	0	0	0	0	0	0	0	0	0	0	0	0	0	0	0	8.64329e-05	2.8811e-05	2.8811e-05	0	5.76219e-05	0	0	0	0	0	0	2.8811e-05	k__Bacteria;p__Proteobacteria;c__Gammaproteobacteria;o__Arenicellales;f__Arenicellaceae;g__;s__
OTU_853	0	0	0	0	0	0	0	0	0	0	0	0	0	0	0	0	0	0	0	0	0	0	0	0	0	0	0	0	0	0	0	5.76219e-05	5.76219e-05	2.8811e-05	0	0	k__Bacteria;p__Proteobacteria;c__Gammaproteobacteria;o__Cellvibrionales;f__Porticoccaceae
OTU_854	0	0	0	0	0	0	0	0	0	0	0	0	0	0	0	0	0	0	0	0	0	0	0	0	0	0	0	0	0	0	0	0	0	0	0.000230488	0	k__Bacteria
OTU_855	0	0	0	5.76219e-05	0	0	0	0	0	2.8811e-05	0	2.8811e-05	0	0	0	0	0	0	0	0	0	0	0	0	0	0	0	0	0	5.76219e-05	0	0	0	2.8811e-05	0	0	k__Bacteria;p__Firmicutes;c__Erysipelotrichia;o__Erysipelotrichales;f__Erysipelotrichaceae;g__Erysipelatoclostridium;s__Erysipelatoclostridium_ramosum
OTU_856	0	0	0	0	0	0	0	5.76219e-05	0	2.8811e-05	0	0	0	0	0	0	0	0	0	0	0.000115244	0	0	0	0	0.000115244	8.64329e-05	2.8811e-05	0.000172866	0	0	0	0	0	0	0	k__Bacteria;p__Firmicutes;c__Clostridia;o__Clostridiales;f__Lachnospiraceae
OTU_857	0	0	0	0	0	0	0	0	0	0	0	0	8.64329e-05	0	0	0	0	0	0	0	0	5.76219e-05	0	0	0	0	0	0	0	0	0	5.76219e-05	0	0	0	0	k__Bacteria;p__Actinobacteria;c__Coriobacteriia;o__Coriobacteriales;f__Coriobacteriaceae;g__Olsenella;s__
OTU_858	0	0	0	0	0	0	0	0	0	0	0	0	0	0	0	0	0	0	0	0	0	0	0	0	0	0	0	0	0	0	0	0	5.76219e-05	0.000259299	2.8811e-05	0	k__Bacteria;p__Proteobacteria;c__Betaproteobacteria;o__Rhodocyclales;f__Rhodocyclaceae;g__Azoarcus;s__
OTU_859	0	0	0	0	0	0	0	0	0	0	0	0	0	0	0	0	0	0	0	0	0	0	0	0	0	0	0	0	0	0	2.8811e-05	0	0.000172866	0	0	2.8811e-05	k__Bacteria;p__Bacteroidetes;c__Sphingobacteriia;o__Sphingobacteriales;f__Sphingobacteriaceae;g__Mucilaginibacter
OTU_860	2.8811e-05	2.8811e-05	2.8811e-05	0	0	0	0	0	0	0	2.8811e-05	0	0	0	0	0	0	0	0	0	0	0	0	2.8811e-05	0	0	0	0	0	0	0	0	0	0	0	0	k__Bacteria;p__Firmicutes;c__Negativicutes;o__Selenomonadales;f__Veillonellaceae;g__Megasphaera;s__
OTU_861	0	0	0	0	0	0	0	0	0	0	0	0	0	0	0	0	0	0	0	0	0	0	0	0	0	0	0	0	0	0	0	0	0	0	8.64329e-05	0	k__Bacteria;p__Bacteroidetes;c__Flavobacteriia;o__Flavobacteriales;f__Flavobacteriaceae;g__Chryseobacterium
OTU_862	0	0	0	0	0	0	0	0	0	0	0	0	0	0	0	0	0	0	0	0	0	0	0	0	8.64329e-05	2.8811e-05	0.000115244	2.8811e-05	2.8811e-05	0	0	0	0	0	0	0	k__Bacteria;p__Proteobacteria;c__Betaproteobacteria;o__Burkholderiales;f__Comamonadaceae
OTU_863	0	0	0	0	0	0	0	0	0	0	0	0	0	0	0	0	0	0	0	0	0	0	0	0	0	0	0	0	0	0	0	0	0	0	8.64329e-05	0	k__Bacteria;p__Bacteroidetes;c__Bacteroidia;o__Bacteroidales;f__Porphyromonadaceae;g__Odoribacter;s__
OTU_864	0	0	0	0	0	0	0	0	0	0	0	0	0	0	0	0	0	0	0	0	0	0	0	0	0	0	0.000201677	0	8.64329e-05	0	0	0	0	0	0	0	k__Bacteria;p__Bacteroidetes;c__Bacteroidia;o__Bacteroidales;f__Bacteroidales_S24-7_group;g__;s__
OTU_865	0	0	0	0	0	0	0	0	0	0	0	0	0	0	0	0	0	0	0	0	0	0	0	0	2.8811e-05	5.76219e-05	8.64329e-05	2.8811e-05	2.8811e-05	0	0	0	0	0	0	0	k__Bacteria;p__Proteobacteria;c__Gammaproteobacteria;o__Xanthomonadales;f__Xanthomonadaceae
OTU_866	0	0	0	0	0	0	0	0	0	0	0	0	0	0	0	0	0	0	0	0	0	0	0	0	0	0	0	0	0	0	0.000115244	0	0	0	0	0	k__Bacteria;p__Bacteroidetes;c__Cytophagia;o__Cytophagales;f__Cytophagaceae;g__Sporocytophaga;s__
OTU_867	0	0	0	0	2.8811e-05	0	0	0	0	0	0	0	0	0	0	0	0	0	0	0	0	0	0	0	0	0	0	0	0	0	0	0.000374543	8.64329e-05	0.000115244	8.64329e-05	0	k__Bacteria;p__Proteobacteria;c__Alphaproteobacteria;o__Rhizobiales;f__Bradyrhizobiaceae;g__Tardiphaga;s__
OTU_868	0	0	0	0	0	0	8.64329e-05	0	0	0	0	0	0	0	0	0	0	0	0	0	0	0	0	0	0	0	2.8811e-05	0	2.8811e-05	2.8811e-05	0	0	0	0	0	0	k__Bacteria;p__Proteobacteria;c__Gammaproteobacteria;o__Xanthomonadales;f__Xanthomonadaceae;g__Ignatzschineria;s__
OTU_869	0	0	0	0	0	0	0	0	0	0	0	0	0	0	0	0	0	0	0	0	0	0	0	0	0	0	0	0	0	0	0.000345732	0	0	0	0	0	k__Bacteria;p__Bacteroidetes;c__Bacteroidia;o__Bacteroidales;f__Prevotellaceae;g__Prevotella;s__Prevotella_sp._BV3P1
OTU_870	0	0	0	0	0	0	0	0	0	0	0	0	0	0	0	0	0	0	0	0	0	0	0	0	0	0	0	0	0	0	5.76219e-05	0	0	0	0	0	k__Bacteria;p__Firmicutes;c__Erysipelotrichia;o__Erysipelotrichales;f__Erysipelotrichaceae
OTU_871	0	0	0	0	0	0	0	0	0	0	0	0	0	0	0.000144055	0	2.8811e-05	0	0	0	0	0	0	0	0	0	0	0	0	0	0	0	0	0	0	0	k__Bacteria
OTU_872	0	2.8811e-05	2.8811e-05	5.76219e-05	0	0	0	0	0	0	0	0	0	0	0	0	0	2.8811e-05	0	0	0	0	0	0	2.8811e-05	0	0	0	0	0	0	0	0	0	0	0	k__Bacteria;p__Proteobacteria;c__Betaproteobacteria;o__Burkholderiales;f__Burkholderiaceae;g__Cupriavidus
OTU_873	0	0	5.76219e-05	0	2.8811e-05	2.8811e-05	5.76219e-05	0	0	0	5.76219e-05	5.76219e-05	5.76219e-05	0	0	0	0	0	0	0	0	0	0	0	0	2.8811e-05	2.8811e-05	2.8811e-05	2.8811e-05	0	0	0	0	0	0	0	k__Bacteria;p__Firmicutes;c__Clostridia;o__Clostridiales;f__Lachnospiraceae;g__Coprococcus_1;s__
OTU_874	0	0	0	0	0	0	0	0	0	0	5.76219e-05	0	0	0	0	0	0	0	0	0	0	0	0	0	5.76219e-05	5.76219e-05	2.8811e-05	2.8811e-05	0	0	0	0	0	0	0	0	k__Bacteria;p__Proteobacteria;c__Deltaproteobacteria;o__Myxococcales;f__Haliangiaceae;g__Haliangium;s__
OTU_875	0	0	0	0	0	0	0	0	0	0	0	0	0	0	0	0	0	0	0	0	0	0	0	0	5.76219e-05	2.8811e-05	5.76219e-05	0	0	0	0	0	0	0	0	0	k__Bacteria;p__Proteobacteria;c__Deltaproteobacteria;o__Myxococcales
OTU_876	0	0	0	0	0	0	0	5.76219e-05	0	0	0	0	0	0	0	0	0	0	0	0	0	0	0	0	0	0	0	0	0	0	8.64329e-05	0	0	0	0	0	k__Bacteria;p__Firmicutes;c__Clostridia;o__Clostridiales;f__Ruminococcaceae
OTU_877	0	0	0	0	0	0	0	0	0	0	0	0	0	0	0	0	0	0	0	0	0	0	0	0	0	0	0	0	0	0	0	2.8811e-05	0	5.76219e-05	0.000115244	0	k__Bacteria;p__Proteobacteria
OTU_878	2.8811e-05	0	2.8811e-05	8.64329e-05	0	0	0	0	0	0	0	0	0	0	0	0	0	0	0	0	0	0	0	0	0	0	0	0	0	0	0.000259299	0.000230488	2.8811e-05	0.000115244	0	0	k__Bacteria;p__Actinobacteria;c__unidentified_Actinobacteria;o__Corynebacteriales;f__Corynebacteriaceae;g__Corynebacterium_1;s__Corynebacterium_imitans
OTU_879	0	0	0	0	0	0	0	0	0	0	0	0	0	0	0	0	0	0	0	0	0	0	0	0	2.8811e-05	0	0	0	0	0	0	2.8811e-05	0	0	8.64329e-05	0	k__Bacteria;p__Actinobacteria;c__unidentified_Actinobacteria;o__Frankiales;f__Frankiaceae;g__Jatrophihabitans;s__
OTU_880	0	0	0	0	0	0	0	0	0	0	0	0	0	0	0	0	0	0	0	0	0	0	0	0	0	0	0	0	0	0	2.8811e-05	0	0	0	5.76219e-05	0	k__Bacteria;p__Firmicutes;c__Clostridia;o__Clostridiales;f__Ruminococcaceae;g__Ruminococcaceae_UCG-013;s__
OTU_881	0	0	0	0	0	0	0	0	0	0	0	0	0	0	0	0	0	0	0	0	0	0	0	0	0	0	0	0	0	0	0.00028811	8.64329e-05	0.00028811	0	8.64329e-05	0	k__Bacteria;p__Firmicutes;c__Clostridia;o__Clostridiales;f__Lachnospiraceae;g__Lachnospiraceae_UCG-010;s__
OTU_882	0	0	0	0	0	0	0	0	0	0	0	0	0	0	0	0	0	0	0	0	0	0	0	0	0	0	0	0	0	0	0	0	0	0	0.000115244	0	k__Bacteria;p__Bacteroidetes;c__Cytophagia;o__Cytophagales;f__Cytophagaceae
OTU_883	0	0	0	0	0	0	0	0	0	0	0	0	0	0	0	0	0	0	0	0	0	0	0	0	0	0	0	0	0	0	0	0	8.64329e-05	0.00028811	0	0	k__Bacteria;p__Bacteroidetes;c__Sphingobacteriia;o__Sphingobacteriales;f__Saprospiraceae;g__Phaeodactylibacter;s__Phaeodactylibacter_xiamenensis
OTU_884	0	0	0	0	0	0	0	0	0	0	0	0	0	0	0	0	0	0	0	0	0	5.76219e-05	0	0	0	5.76219e-05	0	2.8811e-05	0	0	5.76219e-05	0	2.8811e-05	2.8811e-05	0	0	k__Bacteria;p__Proteobacteria;c__Gammaproteobacteria;o__Enterobacteriales;f__Enterobacteriaceae;g__Morganella;s__
OTU_885	2.8811e-05	0	0	0	0	0	0	0	0	0	0	0	0	0	0	0	0	0	0	0	0	0	0	0	0	0	0	0	0	0.000230488	0	0	0	0	0	8.64329e-05	k__Bacteria;p__Bacteroidetes;c__Bacteroidia;o__Bacteroidales;f__Prevotellaceae;g__Prevotella;s__Prevotella_bivia
OTU_886	0	0	0	0	0	0	0	0	0	0	0	0	0	0	0	0	0	0	0	0	0	0	0	0	0	0	0	0	0	0	0	0	5.76219e-05	0.000345732	0	0	k__Bacteria;p__Proteobacteria;c__Alphaproteobacteria;o__Caulobacterales;f__Hyphomonadaceae;g__Maricaulis;s__Maricaulis_maris
OTU_887	0	0	0	0	0	0	0	0	0	0	0	0	0	0	0	0	0	0	0	0	0	0	0	0	0.000115244	2.8811e-05	8.64329e-05	0	8.64329e-05	0	0	0	0	0	0	0	k__Bacteria;p__Proteobacteria;c__Alphaproteobacteria;o__Rhodobacterales;f__Rhodobacteraceae
OTU_888	0	0	0	0	2.8811e-05	0	0	0	0	0	0	0	0	0	0	0	0	0	0	0	0	0	0	0	0	0	0	0	0	0	0.000201677	5.76219e-05	0	2.8811e-05	0.000172866	0	k__Bacteria;p__Proteobacteria;c__Alphaproteobacteria;o__SAR11_clade;f__Surface_1
OTU_889	0	0	0	0	0	0	0	0	0	0	0	0	0	0	0	0	0	0	0	0	0	0	0	0	0	0	0	0	0	0	0	0.000115244	2.8811e-05	5.76219e-05	0	0	k__Bacteria;p__Proteobacteria;c__Deltaproteobacteria;o__Bdellovibrionales;f__Bdellovibrionaceae;g__;s__
OTU_890	0	0	0	0	0	0	0	0	0	0	0	0	0	0	0	0	0	0	0	0	0	0	0	0	0.000115244	8.64329e-05	0.000172866	2.8811e-05	8.64329e-05	0	0	0	0	0	0	0	k__Bacteria;p__Proteobacteria;c__Gammaproteobacteria;o__Pseudomonadales;f__Pseudomonadaceae;g__Pseudomonas
OTU_891	2.8811e-05	0	0	2.8811e-05	0	0	0	0	0	0	0	0	0	0	0	0	0	0	0	0	0	5.76219e-05	0	0	0	0	0	0	0	0	0	0	5.76219e-05	2.8811e-05	5.76219e-05	2.8811e-05	k__Bacteria;p__Proteobacteria;c__Alphaproteobacteria;o__Rhodospirillales;f__MSB-1E8;g__;s__
OTU_892	0	0	0	0	0	0	0	0	0	0	0	0	0	0	0	0	0	0	0	0	0	0	0	0	0	0	5.76219e-05	0	0	0	0	0	0	0	0	0	k__Bacteria;p__Proteobacteria;c__Gammaproteobacteria;o__Xanthomonadales
OTU_893	0	0	0	0	0	0	0	0	0	0	0	0	0	0	0	0	0	0	0	0	0	0	0	0	5.76219e-05	0	0	0	0	0	0	0	0	0	0	0	k__Bacteria;p__Proteobacteria;c__Alphaproteobacteria;o__;f__;g__;s__
OTU_894	0	0	0	0	0	0	0	0	0	0	0	0	0	0	0	0	0	0	0	0	0	0	0	0	0	0	0	0	0	0	0	0	0.000115244	0	8.64329e-05	0	k__Bacteria;p__Proteobacteria;c__Betaproteobacteria;o__Burkholderiales;f__Alcaligenaceae;g__Sutterella
OTU_895	0	0	0	0	0	0	0	0	0	0	0	0	0	0	0	0	0	0	0	0	0	0	0	0	0	0	5.76219e-05	0	0	0	0	2.8811e-05	0	0	0	2.8811e-05	k__Bacteria;p__Firmicutes;c__Clostridia;o__Clostridiales;f__Ruminococcaceae;g__Ruminococcaceae_UCG-002;s__
OTU_896	0	0	0	0	0	0	8.64329e-05	2.8811e-05	0	0	0	0	0	0	0	0	0	0	0	0	0	0	0	0	0	2.8811e-05	0	0	2.8811e-05	0	0	0	0	0	0	0	k__Bacteria;p__Proteobacteria;c__Gammaproteobacteria;o__Pseudomonadales;f__Moraxellaceae;g__Moraxella
OTU_897	0	0	0	0	0	0	0	8.64329e-05	0	0	0	0	0	0	0	0	0	5.76219e-05	0	0	0	0	0	0	0	0	0	0	0	0	0	0	0	0	0	0	k__Bacteria
OTU_898	0	0	0	0	0	0	0	0	0	0	0	0	0	0	0	0	0	0	0	0	0	0	0	0	0	0	0	0	0	0	0	0	5.76219e-05	0	8.64329e-05	0	k__Bacteria;p__Firmicutes;c__Clostridia;o__Clostridiales;f__Peptococcaceae;g__Peptococcus;s__
OTU_899	0	0	0	0	0	0	0	0	0	0	0	2.8811e-05	0	0	0	0	0	0	0	0	0	0	0	0	0	0	0	0	0	0	8.64329e-05	0	0	0	0	0	k__Bacteria;p__Firmicutes;c__Clostridia;o__Clostridiales;f__Family_XI;g__Peptoniphilus
OTU_900	0	0	0	0	0	0	0	2.8811e-05	0	0	0	0	0	0	0	0	5.76219e-05	0	0	0	0	0	0	0	0	0	2.8811e-05	0	0	0	0	0	0	0	0	0	k__Bacteria;p__Firmicutes;c__Clostridia;o__Clostridiales;f__Ruminococcaceae;g__Ruminiclostridium;s__
OTU_901	0	0	0	2.8811e-05	0	0	0	0	0	0	0	0	0	0	0	0	0	0	0	0	2.8811e-05	0	0	0	0	5.76219e-05	0	2.8811e-05	0	5.76219e-05	0	5.76219e-05	0	0	0	5.76219e-05	k__Bacteria;p__Proteobacteria;c__Betaproteobacteria;o__SC-I-84
OTU_902	0	0	0	0	0	0	0	0	0	0	0	0	0	0	0	0	0	0	0	0	0	0	0	0	2.8811e-05	0	5.76219e-05	0	0	0	0	0	0	0	0	0	k__Bacteria;p__Proteobacteria;c__Alphaproteobacteria;o__Rhodospirillales;f__Acetobacteraceae;g__;s__
OTU_903	0	0	0	0	0	0	0.000115244	0	2.8811e-05	0	0	0	0	0	0	0	0	0	0	0	0	0	0	0	0	0	0	0	0	0	0	0	0	0	0	0	k__Bacteria
OTU_904	0	0	0	0	0	0	0	0	0	0	0	0	0	0	0	0	0	0	0	0	0	0	0	0	0	0	0	0	0	5.76219e-05	0	2.8811e-05	0	0	0	0.000201677	k__Bacteria;p__Proteobacteria;c__Alphaproteobacteria;o__Rhodospirillales;f__DA111;g__;s__
OTU_905	0	0	0	0	0	0	0	0	0	0	0	0	0	0	0	0	0	0	0	0	0	0	0	0	0	0	0	0	0	0	0	0.000172866	0	2.8811e-05	5.76219e-05	0	k__Bacteria;p__Proteobacteria;c__Alphaproteobacteria;o__Rhodobacterales;f__Rhodobacteraceae
OTU_906	0.00089314	0.00486905	0.0023625	0.00538765	0.00178628	0.00201677	0.00337088	0.165807	0.00573338	0.271111	0.0100838	0.0994843	0.0106024	0.00167104	0.00193034	0.0036878	0.0381745	0.018295	0.000115244	0.000979573	5.76219e-05	5.76219e-05	0.000172866	5.76219e-05	5.76219e-05	5.76219e-05	8.64329e-05	5.76219e-05	5.76219e-05	0.000201677	0.00279466	0.00167104	0.000921951	0.00121006	0.00175747	0.000115244	k__Bacteria;p__Proteobacteria;c__Gammaproteobacteria;o__Enterobacteriales;f__Enterobacteriaceae;g__Erwinia
OTU_907	0	0	0	0	0	0	0	0	0	0	0	0	0	0	0	0	0	0	0	0	0	0	0	0	0	0	0	0	0	0	0	5.76219e-05	5.76219e-05	0.000345732	5.76219e-05	0	k__Bacteria;p__Proteobacteria;c__Alphaproteobacteria;o__Sphingomonadales;f__Erythrobacteraceae;g__Erythrobacter
OTU_908	0	0	0	0	0	0	0	0	0	0	0	0	0	0	0	0	0	0	0	0	0	0	0	0	0	0	0	0	0	0	0	0	0	0	8.64329e-05	0	k__Bacteria;p__Acidobacteria;c__Subgroup_6;o__;f__;g__;s__
OTU_909	0	0	0	0	0	0	0	5.76219e-05	0	0	0	2.8811e-05	0	0	0	0	0	0	0	0	0	0	0	0	0	0	0	0	5.76219e-05	0	0	0	0	0	0	0	k__Bacteria;p__Firmicutes;c__Clostridia;o__Clostridiales;f__Ruminococcaceae;g__Anaerotruncus;s__
OTU_910	0	2.8811e-05	0	2.8811e-05	0	0	0	0	2.8811e-05	2.8811e-05	0	2.8811e-05	0	0	0	0	2.8811e-05	2.8811e-05	0	0	0	0	0	0	0	0	0	0	0	0	0	0	0	8.64329e-05	5.76219e-05	0	k__Bacteria;p__Bacteroidetes;c__Flavobacteriia;o__Flavobacteriales;f__Flavobacteriaceae;g__Cloacibacterium;s__
OTU_911	0	0	0	0	0	0	0	0	0	0	0	0	0	0	0	0	0	0	0	0	0	0	0	0	0	0	0	0	0	2.8811e-05	0	0	0	2.8811e-05	8.64329e-05	0	k__Bacteria;p__Proteobacteria;c__Alphaproteobacteria;o__Rhizobiales
OTU_912	0	0	0	0	0	0	0	0	0	0	0	0	0	0	0	0	0	0	0	0	0	0	0	0	0	0	0	0	0	0	0.000144055	0	2.8811e-05	2.8811e-05	0	0	k__Bacteria;p__Firmicutes;c__Erysipelotrichia;o__Erysipelotrichales;f__Erysipelotrichaceae;g__Catenisphaera;s__
OTU_913	0	0	0	0	0	0	0	0	2.8811e-05	0	0	0	0	0	0	0	0	0	0	0	0	0	0	0	0	0	2.8811e-05	0	2.8811e-05	0	0	0	0.000230488	0	0	0	k__Bacteria;p__Firmicutes;c__Clostridia;o__Clostridiales;f__Family_XIII;g__Family_XIII_UCG-001;s__
OTU_914	0	0	0	0	0	2.8811e-05	0	5.76219e-05	0	0	0	0	0	0	0	0	0	0	0	0	0	0	0	0	0	0	0	0	0	0	0	0	0	0	0	0	k__Bacteria;p__Firmicutes;c__Clostridia;o__Clostridiales;f__Ruminococcaceae;g__Anaerotruncus;s__
OTU_915	0	0	8.64329e-05	5.76219e-05	5.76219e-05	0	0	0	0	0	0	0	0	0	0	0	0	0	0	0	0	0	0	0	0	0	0	0	0	0	0	0	0	0	0	0	k__Bacteria
OTU_916	0	0	0	0	0	2.8811e-05	0	0	0	0	0	2.8811e-05	0	0	0	0	0	0	2.8811e-05	0	0	0	0	0	0	2.8811e-05	2.8811e-05	0	0	0.000201677	0	0	0	2.8811e-05	0	0	k__Bacteria;p__Proteobacteria;c__Gammaproteobacteria;o__Xanthomonadales;f__unidentified_Xanthomonadales;g__Steroidobacter;s__
OTU_917	0	0	0	0	0	0	0	0	0	0	0	0	0	0	0	0	0	0	0	0	0	0	0	0	5.76219e-05	8.64329e-05	5.76219e-05	5.76219e-05	2.8811e-05	0	0	0	0	0	0	0	k__Bacteria;p__Actinobacteria;c__Thermoleophilia;o__Gaiellales;f__Gaiellaceae;g__Gaiella;s__
OTU_918	0	0	0	0	0	0	0	0	0	0	0	0	0	0	0	0	0	0	0	0	0	0	0	0	2.8811e-05	2.8811e-05	2.8811e-05	0	2.8811e-05	0	0	0	0	0	0	0	k__Bacteria;p__Proteobacteria;c__Alphaproteobacteria;o__Sneathiellales;f__Sneathiellaceae;g__Sneathiella;s__
OTU_919	0	0	0	0	0	0	0	0	0	0	0	0	0	0	0	0	0	0	0	0	0	0	0	0	5.76219e-05	0.000144055	0	0	0	0	0	0	0	0	0	0	k__Bacteria;p__Firmicutes;c__Clostridia;o__Clostridiales;f__Eubacteriaceae;g__;s__
OTU_920	0	0	0	0	0	0	0	0	0	0	0	0	0	0	0	0	0	0	0	0	0	0	0	0	0	0	0	0	0	0	0	0	8.64329e-05	0	2.8811e-05	0	k__Bacteria;p__Actinobacteria;c__Coriobacteriia;o__Coriobacteriales;f__Coriobacteriaceae;g__;s__
OTU_921	0	0	0	0	0	0	0	0	0	0	0	0	0	0	0	0	0	0	0	0	0	0	0	0	0	0	0	0	0	0	0	0	0	0	8.64329e-05	0	k__Bacteria;p__Firmicutes;c__Clostridia;o__Clostridiales;f__Lachnospiraceae;g__Moryella;s__
OTU_922	0	0	0	0	0	0	0	0	0	0	0	0	0	0	0	0	0	0	0	0	0	0	0	0	0	0	0	0	0	0	0	5.76219e-05	5.76219e-05	0.000115244	0	0	k__Bacteria;p__Proteobacteria;c__Betaproteobacteria;o__Hydrogenophilales;f__Hydrogenophilaceae;g__;s__
OTU_923	0	0	0	0	0	0	0	0	0	0	0	0	0	0	0	0	0	0	0	0	0	0	0	0	0	0	0	0	0	0	0	0	0	0	5.76219e-05	0	k__Bacteria;p__Firmicutes;c__Clostridia;o__Clostridiales;f__Peptostreptococcaceae;g__Peptoclostridium;s__Clostridia_bacterium_enrichment_culture_clone_D2CL_Bac_16S_Clone18
OTU_924	0	0	0	0	0	0	0	0	0	0	0	0	0	0	0	0	0	0	0	0	0	0	0	0	0	0	0	0	0	0	0	0	0	8.64329e-05	0.000115244	0	k__Bacteria;p__Proteobacteria;c__Gammaproteobacteria;o__Alteromonadales;f__Alteromonadaceae
OTU_925	0	0	0	0	0	0	0	0	0	0	0	0	0	0	0	0	0	0	0	0	0	0	0	0	0	0	0	0	0	0	0	2.8811e-05	8.64329e-05	0.000316921	0	0	k__Bacteria;p__Proteobacteria;c__Alphaproteobacteria
OTU_926	0	0	0	0	0	0	0	0	0	0	0	0	0	0	0	0	0	0	0	0	0	0	0	0	0	2.8811e-05	0	0	0	5.76219e-05	0	0	0	0	0	0.000316921	k__Bacteria;p__Thermomicrobia;c__unidentified_Thermomicrobia;o__AKYG1722;f__;g__;s__
OTU_927	0	0	0	0	0	0	0	0	0	0	0	0	0	0	0	0	0	0	0	0	0	0	0	0	0	0	0	0	0	0	0	0	5.76219e-05	0.000259299	0	0	k__Bacteria;p__Proteobacteria;c__Alphaproteobacteria;o__ss1-B-07-44;f__;g__;s__
OTU_928	0	0	0	0	0	0	0	0	0	0	0	0	0	0	0	0	0	0	0	0	0	0	0	0	0	0	0	0	0	0	0	0	0	0.000115244	0.000115244	0	k__Bacteria;p__Bacteroidetes;c__Flavobacteriia;o__Flavobacteriales;f__Cryomorphaceae;g__Crocinitomix;s__
OTU_929	0	0	0	0	0	0	0	0	0	0	0	0	0	0	0	0	0	0	0	0.000144055	0	0	0	0	0	0	0	0	0	0	0	0	0	0	0	0	k__Bacteria
OTU_930	0	0	0	0	0	0	0	0	0	0	0	0	0	0	0	0	0	0	0	0	0	0	0	0	0	0	0	0	0	0	8.64329e-05	0	0	0	0	0	k__Bacteria;p__Chloroflexi;c__Chloroflexia;o__Chloroflexales;f__Roseiflexaceae;g__Roseiflexus;s__
OTU_931	0	0	0	0	0	0	0	0	0	0	0	0	0	0	0	0	0	0	0	0	0	0	0	0	0	0	0	0	0	0	0.000172866	0	0	0	0	0	k__Bacteria;p__Cyanobacteria;c__Chloroplast;o__unidentified_Chloroplast;f__unidentified_Chloroplast;g__unidentified_Chloroplast;s__Corethron_pennatum
OTU_932	0	0	0	0	0	0	0	0	0	0	0	0	0	0	0	0	0	0	0	0	0	0	0	0	0	0	0	0	0	0	0	0	0	0	8.64329e-05	0	k__Bacteria;p__Firmicutes;c__Bacilli;o__Lactobacillales;f__Streptococcaceae;g__Streptococcus;s__Streptococcus_sp._NUM_1428
OTU_933	0	0	0	0	0	0	0	0	0	0	0	0	0	0	0	0	0	0	0	0	0	0	0	0	0	0	0	0	0	0	8.64329e-05	0	0	0	5.76219e-05	0	k__Bacteria;p__Proteobacteria;c__Betaproteobacteria;o__Burkholderiales;f__Burkholderiaceae;g__Burkholderia-Paraburkholderia
OTU_934	0	0	0	0	0	0	0	0	0	0	0	0	0	0	0	0	0	0	0	0	0	0	0	0	0	0	0	0	0	0	0	8.64329e-05	0	0	0	0	k__Bacteria;p__Proteobacteria;c__Gammaproteobacteria
OTU_935	0	0	0	0	0	0	0	0	0	0	0	0	0	0	0	0	0	0	0	0	0	0	0	0	0	0	0	0	0	0	0	8.64329e-05	0	0	0	0	k__Bacteria;p__Proteobacteria;c__Gammaproteobacteria;o__unidentified_Gammaproteobacteria;f__unidentified_Gammaproteobacteria
OTU_936	0	0	0	0	0	0	0	0	0	0	0	0	0	0	0	0	0	0	0	0	0	0	0	0	0	0	0	0	0	0	0	0	0	0	8.64329e-05	0	k__Archaea;p__.DHVEG-6.;c__;o__;f__;g__;s__
OTU_937	0	0	0	0	0	0	0	0	0	0	0	0	0	0	0	0	0	0	0	0	0	0	0	0	0	0	0	0	0	0	0	0	0.000144055	0.000345732	0	0	k__Bacteria;p__Proteobacteria;c__Gammaproteobacteria;o__Alteromonadales;f__Alteromonadaceae;g__Aestuariibacter;s__
OTU_938	0	0	0	0	0	0	0	0	0	0	0	0	0	0	0	0	0	0	0	0	0	0	0	0	0	2.8811e-05	8.64329e-05	0	8.64329e-05	0	0	0	0	0	0	0	k__Bacteria;p__Firmicutes;c__Clostridia;o__Clostridiales;f__Clostridiales_vadinBB60_group;g__;s__
OTU_939	0	2.8811e-05	0	0	0	2.8811e-05	0	0	0	0	0	0	0	0	0	0	0	0	0	0	0	0	0	0	0	0	0	0	0	0	0	0	0	0	0	0	k__Bacteria
OTU_940	2.8811e-05	0	0	2.8811e-05	0	0	0	0	2.8811e-05	0	0	0	0	0	0	0	0	0	0	0	0	2.8811e-05	0	0	0	2.8811e-05	2.8811e-05	0	2.8811e-05	2.8811e-05	5.76219e-05	0	0.000115244	0	5.76219e-05	0	k__Bacteria;p__Firmicutes;c__Negativicutes;o__Selenomonadales;f__Veillonellaceae;g__Megamonas;s__
OTU_941	0	0	0	0	0	0	0	0	0	0	0	0	0	0	0	0	0	0	0	0	0	0	0	0	0	0	0	0	0	0	0.000201677	0	0	0	0	0	k__Bacteria;p__Proteobacteria;c__Epsilonproteobacteria;o__Campylobacterales;f__Campylobacteraceae;g__Campylobacter;s__Campylobacter_ureolyticus
OTU_942	0	0	0	0	0	0	0	0	0	0	0	0	0	0	0	0	0	0	0	0	0	0	0	0	8.64329e-05	0.000115244	0.000115244	0	8.64329e-05	0	0	0	0	0	0	0	k__Bacteria;p__Proteobacteria;c__Betaproteobacteria;o__Rhodocyclales;f__Rhodocyclaceae;g__Thauera;s__Thauera_terpenica
OTU_943	0	0	0	0	0	0	0	0	0	0	0	0	0	0	0	0	0	0	0	0	0	0	0	0	0	0	0	0	0	0	0	5.76219e-05	2.8811e-05	2.8811e-05	0	0	k__Bacteria
OTU_944	0	0	0	0	0	0	0	0	0	0	0	0	0	0	0	0	0	0	0	0	0	0	0	0	5.76219e-05	2.8811e-05	5.76219e-05	0	5.76219e-05	0	0	0	0	0	0	0	k__Bacteria;p__Actinobacteria;c__Acidimicrobiia;o__Acidimicrobiales;f__unidentified_Acidimicrobiales;g__Candidatus_Microthrix;s__
OTU_945	0	0	0	0	0	0	0	0	0	0	0	0	0	0	0	0	0	0	0	0	0	0	0	0	0	8.64329e-05	5.76219e-05	0	0.000144055	0	2.8811e-05	0	0	0	2.8811e-05	0	k__Bacteria;p__Firmicutes;c__Clostridia;o__Clostridiales;f__Clostridiaceae_1;g__Clostridium_sensu_stricto_1;s__Clostridium_butyricum
OTU_946	0	0	0	0	0	0	0	0	0	0	0	0	0	0	0	0	0	0	0	0	0	0	0	0	0	0	0	0	0	0	0	0	5.76219e-05	0.000172866	0	0	k__Bacteria;p__Proteobacteria;c__Deltaproteobacteria;o__Bdellovibrionales;f__Bdellovibrionaceae;g__;s__
OTU_947	0	0	0	0	2.8811e-05	0	0	0	0	0	0	0	0	0	0	0	0	2.8811e-05	0	0	0	0	0	0	0	0	0	0	0	8.64329e-05	0	5.76219e-05	0	0	0	8.64329e-05	k__Bacteria;p__Gemmatimonadetes;c__unidentified_Gemmatimonadetes;o__Gemmatimonadales;f__Gemmatimonadaceae;g__;s__
OTU_948	0	0	0	0	0	0	0	0	0	0	0	0	0	0	0	0	0	0	0	0	0	0	0	0	0	0	0	0	0	0	0	5.76219e-05	8.64329e-05	0.000374543	0	0	k__Bacteria;p__Proteobacteria;c__Gammaproteobacteria;o__Thiotrichales;f__Piscirickettsiaceae;g__Methylophaga
OTU_949	0	0	0	0	0	0	0	0	0	0	0	0	0	0	0	0	0	0	0	0	0	0	0	0	0.000115244	2.8811e-05	5.76219e-05	0	2.8811e-05	0	0	0	0	0	0	0	k__Bacteria;p__Proteobacteria;c__Betaproteobacteria;o__Burkholderiales;f__Comamonadaceae
OTU_950	0	0	0	0	0	0	0	0	0	0	0	0	0	0	0	0	0	0	0	0	0	0	0	0	0	0	0	2.8811e-05	0	0	0	0	0	0	0	0.000144055	Unknown
OTU_951	0	0	0	0	0	0	0	0	0	0	0	0	0	0	0	0	0	0	0	0	0	0	0	0	0	0	0	0	0	0	0	0	0.000144055	8.64329e-05	0.000115244	0	k__Bacteria;p__Bacteroidetes;c__Cytophagia;o__Cytophagales;f__Flammeovirgaceae;g__Flexithrix;s__
OTU_952	0	0	0	0	0	0	0	0	0	0	0	0	0	0	0	0	0	0	0	0	0	0	0	0	0	0	0	0	0	5.76219e-05	0	0	0	0	0	0.000259299	k__Bacteria;p__Bacteroidetes;c__Cytophagia;o__Cytophagales;f__Cytophagaceae;g__;s__
OTU_953	0	0	0	0	0	0	0	0	0	0	0	0	0	0	0	0	0	0	0	0	0	0	0	0	5.76219e-05	5.76219e-05	8.64329e-05	0	5.76219e-05	0	0	0	0	2.8811e-05	0	2.8811e-05	k__Bacteria;p__Proteobacteria;c__Alphaproteobacteria;o__Caulobacterales;f__Hyphomonadaceae;g__Woodsholea;s__
OTU_954	0	0	0	0	0	0	0	0	0	0	0	0	0	0	0	0	0	0	0	0	0	0	0	0	0	0	0	0	0	0	8.64329e-05	2.8811e-05	0	0	0	0	k__Bacteria;p__Firmicutes;c__Clostridia;o__Clostridiales;f__Ruminococcaceae
OTU_955	0	0	0	0	0	0	0	0	0	0	0	0	0	0	0	0	0	0	0	0	0	0	0	0	0	0	0	0	0	0	0.000576219	2.8811e-05	0	0	0	0	k__Bacteria;p__Cyanobacteria;c__Chloroplast;o__unidentified_Chloroplast;f__unidentified_Chloroplast;g__unidentified_Chloroplast;s__Virgulinella_fragilis
OTU_956	0	0	0	0	0	0	0	0	0	0	0	0	0	0	0	0	0	0	0	0	0	0	0	0	0	0	0	0	0	0	0	0.000144055	0	0	8.64329e-05	0	k__Bacteria;p__Proteobacteria;c__Gammaproteobacteria;o__Oceanospirillales;f__SS1-B-06-26;g__;s__
OTU_957	0	0	0	0	0	0	0	0	0	0	0	0	0	0	0	0	0	0	0	0	0	0	0	0	0	0	0	0	0	0	5.76219e-05	0	0	0	0	0	k__Bacteria;p__Firmicutes;c__Clostridia;o__Clostridiales;f__Christensenellaceae;g__Christensenellaceae_R-7_group;s__
OTU_958	0	0	0	0	0	0	0	0	0	0	0	0	0	0	0	0	0	0	0	0	0	0	0	0	0	0	0	0	0	0	5.76219e-05	0	0	0	0	0	k__Bacteria;p__Firmicutes;c__Erysipelotrichia;o__Erysipelotrichales;f__Erysipelotrichaceae;g__Erysipelotrichaceae_UCG-004;s__
OTU_959	0	0	0	0	0	0	0	0	0	0	0	0	0	0	0	0	0	0	0	0	0	0	0	0	0	0	0	0	0	0	0	8.64329e-05	0	0	0	0	k__Bacteria;p__Gracilibacteria;c__unidentified_Gracilibacteria;o__unidentified_Gracilibacteria;f__unidentified_Gracilibacteria;g__unidentified_Gracilibacteria
OTU_960	0	0	2.8811e-05	0	0	2.8811e-05	0	0	0	0	0	0	0	0	2.8811e-05	0	0	0	0	0	0	0	0	0	0	0	0	0	0	0	0	5.76219e-05	0	0	0	2.8811e-05	k__Bacteria;p__Actinobacteria;c__unidentified_Actinobacteria;o__Propionibacteriales;f__Nocardioidaceae;g__Kribbella;s__
OTU_961	0	0	0	0	0	0	0	0	0	0	0	0	0	0	0	0	0	0	0	0	0	0	0	0	0	0	0	0	0	0	5.76219e-05	0	5.76219e-05	2.8811e-05	0.000115244	0	k__Archaea;p__.DHVEG-6.;c__;o__;f__;g__;s__
OTU_962	0	0	0	0	0	0	0	0	0	0	0	0	0	0	0	0	0	0	0	0	0	0	0	0	2.8811e-05	2.8811e-05	2.8811e-05	5.76219e-05	2.8811e-05	0	0	0	0	0	0	0	k__Bacteria;p__Acidobacteria;c__Subgroup_17;o__;f__;g__;s__
OTU_963	0	0	5.76219e-05	0	5.76219e-05	0	2.8811e-05	0	0	0	0	0	0	0	0	0	0	0	0	0	0	0	0	0	0	0	0	0	0	5.76219e-05	8.64329e-05	0	0.00028811	0.000172866	2.8811e-05	5.76219e-05	k__Bacteria;p__Firmicutes;c__Erysipelotrichia;o__Erysipelotrichales;f__Erysipelotrichaceae;g__;s__
OTU_964	0	0	0	0	0	0	0	0	0	0	0	0	0	0	0	0	0	0	0	0	0	0	0	0	0	5.76219e-05	0	0	0	0	0	0	0	0	0	0	k__Bacteria;p__Gemmatimonadetes;c__unidentified_Gemmatimonadetes;o__Gemmatimonadales;f__Gemmatimonadaceae
OTU_965	0	0	0	0	0	0	2.8811e-05	2.8811e-05	0	0	0	0	2.8811e-05	2.8811e-05	0	0	0	0	0	0	2.8811e-05	0	0	0	0	0	0	0	0	0	0	0	0	0	0	0	k__Bacteria;p__Firmicutes;c__Clostridia;o__Clostridiales;f__Ruminococcaceae;g__Anaerotruncus;s__
OTU_966	0	0	0	0	0	0	0	0	0	0	0	0	0	0	0	0	0	0	0	0	0	0	0	0	0.000115244	0	0	2.8811e-05	0	0	0	0	0	0	0	0	k__Bacteria;p__Proteobacteria;c__Gammaproteobacteria;o__Xanthomonadales;f__Xanthomonadaceae;g__Thermomonas;s__Xanthomonas_axonopodis
OTU_967	0	0	0	0	0	0	0	0	0	0	0	0	0	0	0	0	0	0	0	0	0	0	0	0	2.8811e-05	0	0	0	0	0	5.76219e-05	0	0	8.64329e-05	0.000115244	0	k__Bacteria;p__Proteobacteria;c__Gammaproteobacteria;o__Alteromonadales;f__Alteromonadaceae;g__Marinobacter
OTU_968	0	0	0	0	0	0	0	0	0	0	0	0	0	0	0	0	0	0	0	0	0	0	0	0	0	0	0	0	0	0	5.76219e-05	5.76219e-05	0	2.8811e-05	0	0	k__Archaea;p__Thaumarchaeota;c__unidentified_Thaumarchaeota;o__unidentified_Thaumarchaeota;f__unidentified_Thaumarchaeota;g__Candidatus_Nitrosopumilus;s__
OTU_969	0	0	0	0	0	0	0	0	0	0	0	0	0	0	0	0	0	0	0	0	0	0	0	0	0	0	0	0	0	0	0	0.000144055	0	0	0	0	k__Bacteria;p__Proteobacteria;c__Alphaproteobacteria;o__Sphingomonadales;f__Sphingomonadaceae
OTU_970	0	0	5.76219e-05	0	0	0	0	0	0	0	0	0	0	0	0	0	0	0	0	0	0	2.8811e-05	0	0	2.8811e-05	0	0	0	0	5.76219e-05	0	0	0	0	0	0	k__Bacteria;p__Bacteroidetes;c__Bacteroidia;o__Bacteroidales;f__Bacteroidales_S24-7_group;g__;s__
OTU_971	0	0	0	0	0	0	0	0	0	0	0	0	0	0	0	0	0	0	0	0	0	0	0	0	0	0	0	0	0	0	0	8.64329e-05	0	0	0	0	k__Bacteria;p__Firmicutes;c__Clostridia;o__Clostridiales;f__Ruminococcaceae;g__[Eubacterium]_coprostanoligenes_group;s__
OTU_972	0	0	0	0	0	0	0	0	0	0	0	0	0	0	0	0	0	0	0	0	0	0	0	0	0	0	0	0	0	5.76219e-05	0	0	0	0	0	0	k__Bacteria;p__Acidobacteria;c__Subgroup_22;o__;f__;g__;s__
OTU_973	0	0	0	0	0	0	0	0	0	0	0	0	0	0	0	0	0	0	0	0	0	0	0	0	0	0	0	0	0	0	5.76219e-05	2.8811e-05	0	0.000144055	0	0	k__Bacteria;p__Actinobacteria;c__unidentified_Actinobacteria;o__Propionibacteriales;f__Nocardioidaceae;g__Nocardioides
OTU_974	0	0	0	0	0	0	0	0	0	0	0	0	0	0	0	0	0	0	0	0	0	0	0	0	0	0	0	0	0	2.8811e-05	0	0	0	0	0	5.76219e-05	k__Bacteria;p__Bacteroidetes;c__Bacteroidia;o__Bacteroidales;f__Rikenellaceae;g__Alistipes;s__
OTU_975	0	0	0	0	0	0	0	0	0	0	0	0	0	0	0	0	0	0	0	0	0	0	0	0	0	0	0	0	0	0	0	0	0.000115244	0	5.76219e-05	0	k__Bacteria;p__Proteobacteria;c__Gammaproteobacteria;o__PYR10d3;f__;g__;s__
OTU_976	0	0	8.64329e-05	5.76219e-05	0	0	0	0	2.8811e-05	0	2.8811e-05	0	0	0	0	0	0	0	0	0	0	0	0	0	0	0	0	0	0	0	0	8.64329e-05	0	2.8811e-05	0	0	k__Bacteria;p__Fusobacteria;c__Fusobacteriia;o__Fusobacteriales;f__Fusobacteriaceae;g__Fusobacterium;s__
OTU_977	0	0	0	0	0	0	0	0	2.8811e-05	0	0	0	2.8811e-05	0	0	0	5.76219e-05	0	0	0	0	0	0	0	0	0	5.76219e-05	0	8.64329e-05	0	0	0	0	0	0	0	k__Bacteria;p__Firmicutes;c__Clostridia;o__Clostridiales;f__Lachnospiraceae;g__Roseburia;s__
OTU_978	0	0	0	0	0	0	0	5.76219e-05	0	0	0	0	0	0	0	0	0	0	0	0	2.8811e-05	0	0	0	0	0	0	0	0	0	5.76219e-05	0	5.76219e-05	0	0	0	k__Bacteria;p__Firmicutes;c__Clostridia;o__Clostridiales;f__Ruminococcaceae;g__Anaerotruncus;s__
OTU_979	0	0	0	0	0	0	0	0	5.76219e-05	0	0	0	0	0	0	0	0	0	0	0	0	0	0	0	0	0	0	0	0	0	0	0	0	0	0	0	k__Bacteria;p__Proteobacteria
OTU_980	0	0	0	0	0	2.8811e-05	0	0	2.8811e-05	2.8811e-05	0	0	0	0	0	0	0	0	0	0	0	0	0	0	2.8811e-05	2.8811e-05	2.8811e-05	0	5.76219e-05	2.8811e-05	0	0.000144055	0	0.000144055	0	0	k__Bacteria;p__Proteobacteria;c__Alphaproteobacteria;o__Rhizobiales;f__Phyllobacteriaceae;g__Mesorhizobium
OTU_981	0	0	0	0	0	0	0	0	0	0	0	0	0	0	0	0	0	0	0	0	0	0	0	0	0	0	0	0	0	0	0	0	0	0.000259299	0	0	k__Bacteria;p__Proteobacteria;c__Alphaproteobacteria;o__Rhizobiales;f__OCS116_clade;g__;s__
OTU_982	0	0	0	0	0	0	0	0	0	0	0	0	0	0	0	0	0	0	0	0	0	0	0	0	0	0	0	0	0	0	0	0.000115244	0	0	0	0	k__Bacteria;p__Firmicutes;c__Bacilli;o__Lactobacillales;f__Streptococcaceae;g__Streptococcus;s__Streptococcus_pyogenes
OTU_983	0	0	0	0	0	0	0	0	0	0	0	0	0	0	0	0	0	0	0	0	0	0	0	0	0	0	2.8811e-05	0	0	0	0	0	0	0	0	0	k__Bacteria;p__Proteobacteria;c__Deltaproteobacteria;o__Myxococcales;f__Haliangiaceae;g__Haliangium;s__
OTU_984	0	0	0	0	0	0	0	0	2.8811e-05	0	0	0	0	0	0	0	0	0	0	0	0	0	2.8811e-05	0	0	0	0	0	0	0	0	2.8811e-05	2.8811e-05	0	0	0	k__Bacteria;p__Bacteroidetes;c__Bacteroidia;o__Bacteroidales;f__Bacteroidaceae;g__Bacteroides;s__
OTU_985	0	0	0	0	0	0	0	0	0	0	0	0	0	0	0	0	0	0	0	0	0	0	0	0	5.76219e-05	2.8811e-05	2.8811e-05	0	2.8811e-05	0	0	0	0	0	0	0	k__Bacteria;p__Proteobacteria;c__Alphaproteobacteria;o__Rhodospirillales;f__Acetobacteraceae;g__Stella;s__
OTU_986	0	0	0	0	0	0	0	0	0	0	0	0	0	0	0	0	0	0	0	0	0	0	0	0	5.76219e-05	2.8811e-05	8.64329e-05	0	5.76219e-05	0	0	0	0	0	0	0	k__Bacteria;p__Ignavibacteriae;c__Ignavibacteria;o__Ignavibacteriales;f__PHOS-HE36;g__;s__
OTU_987	0	0	0	0	0	0	0	0	0	0	0	0	0	0	0	0	0	0	0	0	0	0	0	0	2.8811e-05	2.8811e-05	5.76219e-05	0	2.8811e-05	0	0	0	0	0	0	0	k__Bacteria;p__Proteobacteria;c__Betaproteobacteria;o__Nitrosomonadales;f__Nitrosomonadaceae;g__Nitrosomonas;s__
OTU_988	0	0	0	0	0	0	0	0	0	0	0	0	0	0	0	0	0	0	0	0	0	0	0	0	0	0	0	0	0	0	2.8811e-05	0	0.000115244	8.64329e-05	0	0	k__Bacteria;p__Bacteroidetes;c__Flavobacteriia;o__Flavobacteriales;f__Flavobacteriaceae;g__Jejuia;s__Jejuia_pallidilutea
OTU_989	0	0	0	0	0	0	0	0	0	0	0	0	0	0	0	0	0	0	0	0	0	0	0	0	0	0	0	0	0	0	0	2.8811e-05	0	0.000230488	0	0	k__Bacteria;p__Proteobacteria;c__Alphaproteobacteria;o__Rickettsiales;f__Mitochondria;g__unidentified_Mitochondria;s__
OTU_990	0	0	0	0	0	0	0	0	0	0	0	0	0	0	0	0	0	0	0	0	0	0	0	0	0	0.000115244	8.64329e-05	2.8811e-05	0	0	0	0	0	0	0	0	k__Bacteria;p__Gemmatimonadetes;c__unidentified_Gemmatimonadetes;o__Gemmatimonadales;f__Gemmatimonadaceae
OTU_991	0	0	0	0	0	0	0	0	0	0	0	0	0	0	0	0	0	0	0	0	0	0	0	0	0	0	0	0	0	0	0.000144055	0	5.76219e-05	0	5.76219e-05	0	k__Bacteria;p__Bacteroidetes;c__Bacteroidia;o__Bacteroidales;f__Bacteroidales_S24-7_group;g__;s__
OTU_992	0	0	0	0	0	0	0	0	0	0	0	0	0	0	0	0	0	0	0	0	0	0	0	0	0	0	0	0	0	0	5.76219e-05	5.76219e-05	0	0	0	0	k__Bacteria;p__Firmicutes;c__Clostridia;o__Clostridiales;f__Ruminococcaceae;g__Candidatus_Soleaferrea;s__
OTU_993	0	0	0	0	0	0	0	0	0	0	0	0	0	0	0	0	0	0	0	0	0	0	0	0	0	0	0	0	0	0	0.000144055	0	5.76219e-05	0	8.64329e-05	0	k__Bacteria;p__Firmicutes;c__Erysipelotrichia;o__Erysipelotrichales;f__Erysipelotrichaceae;g__Erysipelotrichaceae_UCG-004;s__
OTU_994	0	0	0	0	0	0	0	0	0	0	0	0	0	0	0	0	0	0	0	0	0	0	0	0	0	0	0	0	0	0	0	2.8811e-05	5.76219e-05	0.000230488	5.76219e-05	0	k__Bacteria;p__Proteobacteria;c__Gammaproteobacteria;o__Oceanospirillales;f__Halomonadaceae;g__Halomonas
OTU_995	0	0	0	0	0	0	0	0	0	0	0	0	0	0	0	0	0	0	0	0	0	0	0	0	0	0	0	0	0	0	2.8811e-05	0	0	0	5.76219e-05	0	k__Bacteria;p__Proteobacteria;c__Gammaproteobacteria;o__Xanthomonadales
OTU_996	0	0	0	0	0	0	0	0	0	0	0	0	0	0	0	0	0	0	0	0	0	0	0	0	0	0	0	0	0	0	5.76219e-05	5.76219e-05	0	0	0	0	k__Bacteria;p__Proteobacteria;c__Alphaproteobacteria;o__Rhizobiales;f__Xanthobacteraceae
OTU_997	0	0	0	0	0	0	0	0	0	0	0	0	0	0	0	0	0	0	0	0	0	0	0	0	0	0	0	0	0	0	0	0	0	0	0	0	k__Bacteria;p__Firmicutes;c__Clostridia;o__Clostridiales;f__Peptococcaceae;g__Peptococcus;s__
OTU_998	0	0	0	0	0	0	0	0	0	0	0	2.8811e-05	0	0	0	2.8811e-05	0	0	0	0	0	0	0	0	0	0	0	0	0	8.64329e-05	0	2.8811e-05	0	8.64329e-05	0	0.000201677	k__Bacteria;p__Gemmatimonadetes;c__unidentified_Gemmatimonadetes;o__Gemmatimonadales;f__Gemmatimonadaceae
OTU_999	0	0	0	5.76219e-05	0	0	0	0	0	0	0	0	0	0	0	0	0	0	0	0	0	0	0	0	0	0	0	0	0	0	0	0	8.64329e-05	2.8811e-05	0.000144055	0	k__Bacteria;p__Proteobacteria;c__Betaproteobacteria;o__Burkholderiales;f__Alcaligenaceae;g__Sutterella;s__
OTU_1000	0	0	0	0	0	0	0	0	0	0	0	0	0	0	0	0	0	0	0	0	0	0	0	0	5.76219e-05	5.76219e-05	8.64329e-05	0	8.64329e-05	0	2.8811e-05	0	0	0	0	0.000172866	k__Bacteria;p__Actinobacteria;c__Acidimicrobiia;o__Acidimicrobiales;f__Acidimicrobiaceae;g__CL500-29_marine_group;s__
OTU_1001	0	0	0	0	0	0	0	0	0	0	0	0	0	0	0	0	0	0	0	0	0	0	0	0	0	0	0	0	0	0	0	0	0	0	2.8811e-05	0	k__Bacteria;p__Proteobacteria;c__Gammaproteobacteria
OTU_1002	0	0	0	0	0	0	0	0	0	0	0	0	0	0	0	0	0	0	0	0	0	0	0	0	0	0	0	0	0	0	0	0	0	0	8.64329e-05	0	k__Archaea;p__.DHVEG-6.;c__;o__;f__;g__;s__
OTU_1003	0	0	0	0	0	0	0	0	0	0	0	0	0	0	0	0	0	0	0	0	0	0	0	0	0	2.8811e-05	0.000172866	0	0.000172866	0	0	0	0	0	0	2.8811e-05	k__Bacteria;p__Firmicutes;c__Clostridia;o__Clostridiales;f__Ruminococcaceae;g__Anaerotruncus;s__[Clostridium]_leptum
OTU_1004	0	0	0	0	0	0	0	0	0	0	0	0	0	0	0	0	0	0	0	0	0	0	0	0	0	0	0	0	0	0	0	2.8811e-05	0	0	2.8811e-05	0	k__Bacteria;p__Bacteroidetes;c__Sphingobacteriia;o__Sphingobacteriales;f__Chitinophagaceae;g__Parafilimonas;s__
OTU_1005	0	0	0	0	0	0	0	0	0	0	0	0	0	0	0	0	0	0	0	0	0	0	0	0	0	0	0	0	0	0	0	0	0	0	0	0.000172866	k__Bacteria;p__Acidobacteria;c__Blastocatellia;o__unidentified_Blastocatellia;f__Blastocatellaceae_(Subgroup_4);g__;s__
OTU_1006	2.8811e-05	0	0	0	0	0	0	0	0	0	0	0	0	0	0	0	0	0	0	0	0	0	0	0	0	0	0	0	0	0	0	0	0	0	0	0	k__Bacteria;p__Firmicutes;c__Bacilli;o__Bacillales;f__Listeriaceae;g__Brochothrix;s__Brochothrix_thermosphacta
OTU_1007	0	0	0	0	0	0	0	0	0	0	0	0	0	0	0	0	0	0	0	0	0	0	0	0	0	0	0	0	0	0	5.76219e-05	0	0	0.000201677	0	0	k__Bacteria;p__Bacteroidetes;c__Sphingobacteriia;o__Sphingobacteriales;f__Chitinophagaceae;g__Taibaiella;s__
OTU_1008	0	0	0	0	0	0	0	0	0	0	0	2.8811e-05	0	0	0	0	0	0	0	0	0	0	0	0	0	0	0	0	0	0	8.64329e-05	2.8811e-05	0	0	5.76219e-05	0	k__Bacteria;p__Bacteroidetes;c__Sphingobacteriia;o__Sphingobacteriales;f__Sphingobacteriaceae;g__Sphingobacterium;s__Sphingobacterium_mizutaii
OTU_1009	0	0	0	0	0	0	0	0	0	0	0	0	0	0	0	0	0	2.8811e-05	0	0	0	0	0	0	0	0	0	0	0	0	0	0.000115244	8.64329e-05	0	0	0	k__Bacteria;p__Bacteroidetes;c__Cytophagia;o__Cytophagales;f__Cytophagaceae;g__Dyadobacter
OTU_1010	0	0	0	0	0	0	0	0	0	0	0	0	0	0	0	0	0	0	0	0	0	0	0	0	0	0	0	0	0	0	0	0	0.000230488	0	0	0	k__Bacteria;p__Bacteroidetes;c__Bacteroidia;o__Bacteroidales;f__Rikenellaceae;g__Alistipes;s__Alistipes_indistinctus
OTU_1011	0	0	0	0	0	5.76219e-05	0	0	2.8811e-05	2.8811e-05	2.8811e-05	0	0	0	0	2.8811e-05	0	5.76219e-05	0	0	2.8811e-05	0	0	0	0	0	0	0	5.76219e-05	0	0	0	0.000230488	0	5.76219e-05	0	k__Bacteria;p__Firmicutes;c__Clostridia;o__Clostridiales;f__Family_XIII;g__Family_XIII_AD3011_group;s__
OTU_1012	0	0	0	0	0	0	0	0	0	0	0	0	0	0	0	0	0	0	0	0	0	0	0	0	2.8811e-05	2.8811e-05	5.76219e-05	2.8811e-05	2.8811e-05	0	0	0	0	0	0	0.000144055	k__Bacteria;p__Proteobacteria;c__Deltaproteobacteria;o__Myxococcales;f__Polyangiaceae;g__Sorangium;s__
OTU_1013	0	0	0	0	0	0	0	0	0	0	0	0	0	0	0	0	0	0	0	0	0	0	0	0	0	0	0	0	0	0	0.000115244	2.8811e-05	2.8811e-05	0	0	0	k__Bacteria;p__Firmicutes;c__Clostridia;o__Clostridiales;f__Ruminococcaceae;g__Anaerotruncus;s__
OTU_1014	0	0	0	0	0	0	0	0	0	0	0	0	0	0	0	0	0	0	0	0	0	0	0	0	0	0	2.8811e-05	0	0	0	0	0	0	0	0	0.000201677	k__Bacteria;p__Proteobacteria;c__Deltaproteobacteria;o__Myxococcales;f__Nannocystaceae;g__Nannocystis;s__
OTU_1015	0	0	0	0	0	0	0	0	0	0	0	0	0	0	0	0	0	0	0	0	0	0	0	0	0	0	0	0	0	0	0	2.8811e-05	0	0.000259299	0	0	k__Bacteria;p__Proteobacteria;c__Gammaproteobacteria
OTU_1016	0	0	0	0	0	0	0	0	0	0	0	0	0	0	0	0	0	0	0	0	0	0	0	0	0	0	0	2.8811e-05	0	0	0	8.64329e-05	0	0	0	5.76219e-05	k__Bacteria;p__Proteobacteria;c__Betaproteobacteria;o__Burkholderiales;f__Alcaligenaceae;g__Sutterella
OTU_1017	0	0	0	0	0	0	0	0	0	0	0	0	0	0	0	0	0	0	0	0	0	0	0	0	0	0	2.8811e-05	0	0.000115244	0	0	0	0	0	0	0	k__Bacteria;p__Firmicutes;c__Clostridia;o__Clostridiales;f__Lachnospiraceae;g__;s__
OTU_1018	0	0	0	0	0	0	0	0	0	0	0	0	0	0	0	0	0	0	0	0	0	0	0	0	8.64329e-05	5.76219e-05	0	2.8811e-05	5.76219e-05	0	0	0	0	0	0	0	k__Bacteria;p__Proteobacteria;c__Betaproteobacteria;o__Nitrosomonadales;f__Nitrosomonadaceae;g__Nitrosomonas
OTU_1019	0	0	0	0	0	0	0	0	0	0	0	0	0	0	0	0	0	0	0	0	0	0	0	0	0	0	0	0	0	0	5.76219e-05	2.8811e-05	0	0	0	0	k__Bacteria;p__Bacteroidetes;c__Sphingobacteriia;o__Sphingobacteriales;f__Chitinophagaceae;g__Taibaiella
OTU_1020	0	0	0	0	0	0	0	0	0	0	0	0	0	0	0	0	0	0	0	0	0	0	0	0	0	0	2.8811e-05	0	2.8811e-05	0	0	0	0	0	0	0	k__Bacteria;p__Firmicutes;c__Clostridia;o__Clostridiales;f__Clostridiales_vadinBB60_group;g__;s__
OTU_1021	0	0	0	0	0	0	0	0	0	0	0	0	0	0	0	0	0	0	0	0	0	0	2.8811e-05	0	0	0	2.8811e-05	0	0	0	0	0	0	0	0	0	k__Bacteria;p__Firmicutes;c__Clostridia;o__Clostridiales;f__Lachnospiraceae
OTU_1022	0	0	0	0	0	0	0	0	0	0	0	0	0	0	0	0	0	0	0	0	0	0	0	2.8811e-05	0	0	2.8811e-05	0	2.8811e-05	0	0	0	0	0	0	0	k__Bacteria;p__Firmicutes;c__Clostridia;o__Clostridiales;f__Lachnospiraceae;g__Roseburia;s__
OTU_1023	0	0	0	0	0	0	0	0	0	0	0	0	0	0	0	0	0	0	0	0	0	0	0	0	5.76219e-05	0	0	0	2.8811e-05	0	0	0	0	0	0	0	k__Bacteria;p__RBG-1_(Zixibacteria);c__unidentified_RBG-1_(Zixibacteria);o__unidentified_RBG-1_(Zixibacteria);f__unidentified_RBG-1_(Zixibacteria);g__unidentified_RBG-1_(Zixibacteria)
OTU_1024	2.8811e-05	2.8811e-05	0	0.000144055	8.64329e-05	2.8811e-05	2.8811e-05	0.000172866	2.8811e-05	2.8811e-05	2.8811e-05	2.8811e-05	2.8811e-05	2.8811e-05	2.8811e-05	0	0	0	0	0	0	0	0	2.8811e-05	0	0	0	0	0	0.000259299	5.76219e-05	0.000172866	2.8811e-05	0	8.64329e-05	0.00100838	k__Bacteria;p__Proteobacteria;c__Alphaproteobacteria;o__Sphingomonadales;f__Sphingomonadaceae;g__Sphingomonas
OTU_1025	0	0	0	0	0	0	0	0	0	0	0	0	0	0	0	0	0	0	0	0	0	0	0	0	0	0	2.8811e-05	0	5.76219e-05	0	0	0	0	0	0	0	k__Bacteria;p__Chloroflexi;c__TK10;o__unidentified_TK10;f__unidentified_TK10;g__unidentified_TK10;s__Chloroflexi_bacterium_OLB14
OTU_1026	0	0	0	0	0	0	0	0	0	0	0	0	0	0	0	0	0	0	0	0	0	0	0	0	0	0	0	0	0	0	0	0	0	0	5.76219e-05	0	k__Bacteria;p__Firmicutes;c__Clostridia;o__Clostridiales;f__Lachnospiraceae;g__Lachnospiraceae_XPB1014_group;s__
OTU_1027	0	0	0	0	0	0	0	0	0	0	0	0	2.8811e-05	0	0	0	0	0	0	0	0	0	0	0	0	0	0	0	2.8811e-05	0	0	0	0	0	0.000115244	2.8811e-05	k__Bacteria;p__Bacteroidetes;c__Bacteroidia;o__Bacteroidales;f__Bacteroidaceae;g__Bacteroides;s__Bacteroides_plebeius
OTU_1028	0	0	0	0	0	0	0	0	0	0	0	0	0	0	0	0	0	0	0	0	0	0	0	0	0	0	0	0	2.8811e-05	0	0	0	0	0	0	0	k__Bacteria;p__Ignavibacteriae;c__Ignavibacteria;o__Ignavibacteriales;f__IheB3-7;g__;s__
OTU_1029	0	0	0	0	0	0	0	0	0	0	0	0	0	0	0	0	0	0	0	0	0	0	0	0	0	0	0	0	0	0	8.64329e-05	0	0	0	0	0	k__Bacteria
OTU_1030	0	0	0	0	0	0	0	0	0	0	0	0	0	0	0	0	0	0	0	0	0	0	0	0	0	0	0	0	0	0	0.000115244	0.000201677	0.000547408	0.00103719	0.000489787	0	k__Bacteria
OTU_1031	0	0	0	0	0	0	0	0	0	0	0	0	0	0	2.8811e-05	0	0	0	0	0	0	0	0	0	2.8811e-05	0	0	2.8811e-05	0	0.000230488	0	0	5.76219e-05	8.64329e-05	2.8811e-05	2.8811e-05	k__Bacteria;p__Proteobacteria;c__Deltaproteobacteria;o__Desulfurellales;f__Desulfurellaceae;g__H16;s__
OTU_1032	0	0	0	0	0	0	0	0	5.76219e-05	0	0	0	0	2.8811e-05	0	0	0	0	2.8811e-05	0	0	0	0	0	0	0	8.64329e-05	0.000115244	8.64329e-05	0	0.000144055	0	0.000144055	2.8811e-05	0	0	k__Bacteria;p__Firmicutes;c__Bacilli;o__Lactobacillales;f__Lactobacillaceae;g__Lactobacillus;s__Lactobacillus_jensenii
OTU_1033	0	0	0	0	0	0	0	0	0	0	0	0	0	0	0	0	0	0	0	0	0	0	0	0	0	0	0	0	0	0	0	0.000115244	2.8811e-05	0	2.8811e-05	0	k__Bacteria;p__Proteobacteria;c__Gammaproteobacteria;o__Pasteurellales;f__Pasteurellaceae;g__Haemophilus;s__Haemophilus_haemolyticus
OTU_1034	0	0	0	0	0	0	0	2.8811e-05	0	0	0	0	0	0	0	0	0	0	0	0	0	0	0	0	2.8811e-05	0	5.76219e-05	0	0	0	0	0	0	2.8811e-05	0	0	k__Bacteria;p__Proteobacteria;c__Alphaproteobacteria;o__Rhodospirillales;f__AKYH478;g__;s__
OTU_1035	0	0	0	0	0	0	0	0	0	0	0	0	0	0	0	0	0	0	0	0	0	0	0	0	0	0	0	0	0	0	0	8.64329e-05	0	0.000115244	0	0	k__Archaea;p__.DHVEG-6.;c__;o__;f__;g__;s__
OTU_1036	0	0	0	0	0	0	0	0	0	0	0	0	0	0	0	0	0	0	0	0	0	0	0	0	2.8811e-05	0	5.76219e-05	0	0	0	0	0	0	0	0	0	k__Bacteria;p__Proteobacteria;c__Betaproteobacteria;o__Nitrosomonadales;f__Nitrosomonadaceae;g__Nitrosomonas
OTU_1037	0	0	0	0	0	0	0	0	0	2.8811e-05	0	0	0	0	0	0	0	0	0	0	0	0	0	0	0	0	0	0	0	0	0	0	0	0	0	0	k__Bacteria;p__Firmicutes;c__Bacilli;o__Bacillales;f__Thermoactinomycetaceae;g__Risungbinella
OTU_1038	0	0	0	0	0	0	0	0	0	0	0	0	0	0	0	0	0	0	0	0	0	0	0	0	2.8811e-05	8.64329e-05	2.8811e-05	0	0	0	0	0	0	0	0	0	k__Bacteria;p__Proteobacteria;c__Alphaproteobacteria;o__;f__;g__;s__
OTU_1039	0	0	0	0	0	0	0	0	0	0	0	0	0	0	0	0	0	0	0	0	0	0	0	0	0	0	2.8811e-05	5.76219e-05	5.76219e-05	0	0	0	2.8811e-05	0	0	2.8811e-05	k__Bacteria;p__Firmicutes;c__Clostridia;o__Clostridiales;f__Clostridiaceae_1;g__Candidatus_Arthromitus;s__Candidatus_Arthromitus_sp._SFB-mouse-NL
OTU_1040	0	0	2.8811e-05	0	0	0	0	0	0	0	0	0	0	0	0	0	0	0	0	0	2.8811e-05	0	0	0	0	0	0	0	0	0	0	0	0	0	0	0	k__Bacteria;p__Firmicutes;c__Clostridia;o__Clostridiales;f__Ruminococcaceae
OTU_1041	5.76219e-05	2.8811e-05	0	0	0	0	0	0	2.8811e-05	0	2.8811e-05	8.64329e-05	2.8811e-05	8.64329e-05	8.64329e-05	2.8811e-05	0.000172866	5.76219e-05	2.8811e-05	0	0	0	0	0	0	8.64329e-05	2.8811e-05	0	0	0.000230488	0	0	0	2.8811e-05	0	8.64329e-05	k__Bacteria;p__Proteobacteria;c__Betaproteobacteria;o__Burkholderiales;f__Comamonadaceae;g__Ramlibacter;s__
OTU_1042	0	0	0	0	0	0	0	0	0	0	0	0	0	0	0	0	0	0	0	0	0	0	0	0	0.000144055	0	0.000144055	2.8811e-05	8.64329e-05	0	0	0	0	0	0	0	k__Bacteria;p__Proteobacteria;c__Alphaproteobacteria;o__Rhizobiales;f__A0839;g__;s__
OTU_1043	0	0	0	0	0	0	0	0	0	0	0	0	0	0	0	0	0	0	0	0	0	0	0	0	0	0	0	0	0	0	0.000144055	5.76219e-05	0	2.8811e-05	2.8811e-05	0	k__Bacteria;p__Saccharibacteria
OTU_1044	0	0	0	0	0	0	0	0	0	0	0	0	0	0	0	0	0	0	0	0	0	0	0	0	0	0	0	0	0	0	0.000115244	0	0	0.000403354	2.8811e-05	0	k__Bacteria;p__Bacteroidetes;c__Sphingobacteriia;o__Sphingobacteriales;f__Sphingobacteriaceae;g__Mucilaginibacter
OTU_1045	0	0	0	0	0	0	0	0	0	0	0	0	0	0	0	0	0	0	0	0	0	0	0	0	5.76219e-05	2.8811e-05	8.64329e-05	2.8811e-05	0	0	0	0	0	0	0	0	k__Bacteria;p__Proteobacteria;c__Alphaproteobacteria;o__Caulobacterales;f__Hyphomonadaceae;g__Woodsholea;s__
OTU_1046	0	0	0	0	0	0	0	0	0	0	0	0	0	0	0	0	0	0	0	0	0	0	0	0	0	0	0	0	0	0	0	0	2.8811e-05	0	5.76219e-05	0	k__Bacteria;p__Proteobacteria;c__Alphaproteobacteria;o__unidentified_Alphaproteobacteria;f__unidentified_Alphaproteobacteria;g__;s__
OTU_1047	0	0	0	0	0	0	0	0	0	0	0	0	0	0	0	0	0	0	0	0	0	0	0	0	0	0	0	0	0	0	0.000172866	0	5.76219e-05	0	0	0	k__Bacteria;p__Firmicutes;c__Clostridia;o__Clostridiales;f__Ruminococcaceae;g__Ruminococcus_1
OTU_1048	0	0	0	0	0	0	0	0	0	0	0	0	0	0	0	0	0	0	0	0	0	0	0	0	0	0	0	0	0	0	0	2.8811e-05	0	0	5.76219e-05	0	k__Bacteria;p__Cyanobacteria;c__Chloroplast;o__unidentified_Chloroplast;f__unidentified_Chloroplast;g__unidentified_Chloroplast
OTU_1049	0	0	0	0	0	0	0	0	0	0	0	0	0	0	0	0	0	0	0	0	0	0	0	0	0	0	0	0	0	0	0	0	0	0	0	0.000115244	k__Bacteria;p__Cyanobacteria;c__unidentified_Cyanobacteria;o__SubsectionII;f__FamilyII;g__Pleurocapsa;s__Chroococcidiopsis_sp._PCC_6712
OTU_1050	0	0	0	0	0	0	0	0	0	0	0	0	0	0	0	0	0	0	0	0	0	0	0	0	0	0	0	0	0	0	2.8811e-05	8.64329e-05	5.76219e-05	0	0	0	k__Bacteria;p__Actinobacteria;c__unidentified_Actinobacteria;o__Propionibacteriales;f__Nocardioidaceae;g__Nocardioides;s__
OTU_1051	0	0	0	0	0	0	0	0	0	0	0	0	0	0	0	0	0	0	0	0	0	0	0	0	0	2.8811e-05	5.76219e-05	0	0.000144055	0	0	0	0	0	0	0	k__Bacteria;p__Actinobacteria;c__Acidimicrobiia;o__Acidimicrobiales
OTU_1052	0	0	0	0	0	0	0	0	0	0	0	0	0	0	0	0	0	0	0	0	0	0	0	0	0	0	0	0	0	0	0	5.76219e-05	0.000144055	0.000144055	0	5.76219e-05	k__Bacteria;p__Proteobacteria;c__Gammaproteobacteria;o__Enterobacteriales;f__Enterobacteriaceae;g__Arsenophonus
OTU_1053	0	0	0	0	0	0	0	0	0	0	0	0	0	0	0	0	0	0	0	0	0	0	0	0	0	0	0	0	0	5.76219e-05	0.000230488	2.8811e-05	5.76219e-05	0	0	0	k__Bacteria;p__Firmicutes;c__Erysipelotrichia;o__Erysipelotrichales;f__Erysipelotrichaceae;g__Holdemanella;s__
OTU_1054	0	0	0	0	0	0	0	0	0	0	0	0	0	0	0	0	0	0	0	0	0	0	0	0	0	0	0	0	0	0	0	0	2.8811e-05	0.000201677	0	0	k__Archaea;p__.DHVEG-6.;c__;o__;f__;g__;s__
OTU_1055	0	0	0	0	0	0	2.8811e-05	0	0	0	0	0	0	0	0	0	0	0	0	0	0	5.76219e-05	0	0	0	0	0.000172866	2.8811e-05	0.000115244	0.000115244	0	0	0	0	0	0	k__Bacteria;p__Bacteroidetes;c__Bacteroidia;o__Bacteroidales;f__Bacteroidales_S24-7_group;g__;s__
OTU_1056	0	0	0	0	0	0	0	0	0	0	0	0	0	0	0	0	0	0	0	0	0	0	0	0	0	0	0	0	0	0	0.000201677	0	0	2.8811e-05	0	0	k__Bacteria;p__Cyanobacteria;c__Chloroplast;o__unidentified_Chloroplast;f__unidentified_Chloroplast;g__unidentified_Chloroplast
OTU_1057	0	0	0	0	0	2.8811e-05	0	0	0	0	0	0	2.8811e-05	5.76219e-05	0	0	0	0	0	0	0	0	0	0	0	2.8811e-05	0	0	0	0	0	0	0	0	0	0	k__Bacteria;p__Firmicutes;c__Clostridia;o__Clostridiales;f__Ruminococcaceae;g__;s__
OTU_1058	0	0	0	0	0	0	0	0	0	0	0	0	0	0	0	0	0	0	0	0	0	0	0	0	0	0	0	0	0	0	5.76219e-05	0	0	0	0	0	k__Bacteria;p__Firmicutes;c__Clostridia;o__Clostridiales;f__Ruminococcaceae
OTU_1059	0	0	0	0	0	0	0	0	0	0	0	0	0	0	0	0	0	0	0	0	0	0	0	0	0	0	0	0	0	0	0	8.64329e-05	0	0	0	0	k__Bacteria;p__Chlamydiae;c__unidentified_Chlamydiae;o__Chlamydiales
OTU_1060	0	0	0	0	0	0	0	0	0	0	2.8811e-05	0	0	0	0	0	0	0	0	0	0	0	0	0	0	0	0	0	0	0	0	0	0	0.000144055	0	0	k__Bacteria;p__Saccharibacteria;c__unidentified_Saccharibacteria;o__unidentified_Saccharibacteria;f__unidentified_Saccharibacteria;g__unidentified_Saccharibacteria
OTU_1061	0	0	0	0	0	0	0	0	0	0	0	0	0	0	5.76219e-05	0	0	0	0	0	0	0	0	0	0	0	0	0	0	0	0	0	2.8811e-05	0	0	0	k__Bacteria;p__Bacteroidetes;c__Bacteroidia;o__Bacteroidales;f__Prevotellaceae;g__Alloprevotella;s__
OTU_1062	0	0	0	0	0	0	0	0	0	0	0	0	0	0	0	0	0	0	0	0	0	0	0	0	0	0	0	0	0	0	0.000201677	8.64329e-05	0	0	0	0	k__Bacteria;p__Bacteroidetes;c__Bacteroidia;o__Bacteroidales;f__Rikenellaceae;g__Rikenellaceae_RC9_gut_group;s__
OTU_1063	0	0	5.76219e-05	0	0	0	0	0	0	0	0	0	0	0	0	0	0	0	0	0	0	0	0	0	0	0	0	0	0	0	5.76219e-05	0	0	0	0	0	k__Bacteria;p__Bacteroidetes;c__Bacteroidia;o__Bacteroidales;f__Rikenellaceae;g__Rikenellaceae_RC9_gut_group;s__
OTU_1064	0	0	0	0	0	0	0	0	0	0	0	0	0	0	0	0	0	0	0	0	0	0	0	0	0	0	0	0	0	0	0.000259299	0	5.76219e-05	0	0	0	k__Bacteria;p__Firmicutes;c__Clostridia;o__Clostridiales;f__Ruminococcaceae;g__Ruminococcaceae_UCG-008;s__
OTU_1065	0	0	0	0	0	0	0	0	0	0	0	0	0	0	0	0	0	0	0	0	0	0	0	0	0	0	0	0	0	0	0.000144055	2.8811e-05	0.0013253	8.64329e-05	0.000835518	0	k__Bacteria;p__Firmicutes;c__Clostridia;o__Clostridiales;f__Lachnospiraceae
OTU_1066	0	0	0	0	0	0	0	0	0	0	0	0	0	0	0	0	0	0	0	0	0	0	0	0	0	0	0	0	0	0	0	0	5.76219e-05	8.64329e-05	0	0	k__Bacteria;p__Proteobacteria;c__Alphaproteobacteria;o__Rhodospirillales;f__Rhodospirillaceae;g__unidentified_Rhodospirillaceae;s__alpha_proteobacterium_endosymbiont_1c_of_Inanidrilus_leukodermatus
OTU_1067	0	0	0	0	0	0	0	0	0	0	0	0	0	0	0	0	0	0	0	0	0	0	0	0	0	0	0	0	0	0	0	8.64329e-05	0	0	0	0	k__Bacteria;p__Proteobacteria;c__Alphaproteobacteria;o__Rhizobiales;f__Xanthobacteraceae;g__Variibacter;s__alpha_proteobacterium_KC-IT-F6
OTU_1068	0	0	0	0	0	0	0	0	0	0	0	0	0	0	0	0	0	0	0	0	0	0	0	0	0	0	0	0	0	0	0	0	0	0	0	0.000115244	k__Bacteria;p__Cyanobacteria;c__unidentified_Cyanobacteria;o__SubsectionIII;f__FamilyI
OTU_1069	0	0	0.000201677	0	0	0	8.64329e-05	0	0	0	0	0	0	0	0	0	0	0	0	0	0	0	0	2.8811e-05	2.8811e-05	0	2.8811e-05	0	0	5.76219e-05	0	0	0	0	0	0.000144055	k__Bacteria;p__Bacteroidetes;c__Bacteroidia;o__Bacteroidales;f__Bacteroidales_S24-7_group;g__;s__
OTU_1070	0	0	0	0	0	0	0	0	0	0	0	0	0	0	0	0	0	0	0	0	0	0	0	0	0	0	0	0	0	0	0	0.000115244	0	2.8811e-05	0	0	k__Bacteria;p__Bacteroidetes;c__Sphingobacteriia;o__Sphingobacteriales;f__Sphingobacteriaceae;g__Pedobacter;s__
OTU_1071	0	0	0	0	0	0	0	0	0	0	0	0	0	0	0	0	0	0	0	0	0	0	0	0	2.8811e-05	0	2.8811e-05	0	0	0	0	0	0	0	0	0	k__Bacteria;p__Bacteroidetes;c__Flavobacteriia;o__Flavobacteriales;f__Flavobacteriaceae
OTU_1072	0	0	0	0	0	0	0	0	0	0	0	0	0	0	0	0	0	0	0	0	0	0	0	0	0	0	0	0	0	0	0	0.000115244	0	8.64329e-05	0	0	k__Bacteria;p__Proteobacteria;c__Alphaproteobacteria;o__Rhodospirillales;f__DA111;g__;s__
OTU_1073	0	0	0	0	0	0	0	0	0	0	0	0	0	0	0	0	0	0	0	0	0	0	0	0	0	0	0	0	0	0	8.64329e-05	0	0	2.8811e-05	0	0	k__Bacteria;p__Proteobacteria;c__Gammaproteobacteria;o__Alteromonadales;f__Idiomarinaceae;g__Idiomarina
OTU_1074	0	0	0	0	0	0	0	0	0	0	0	0	0	0	0	0	0	0	0	0	0	0	0	0	0	0	0	0	0	0	0	0	0	0.000201677	0	0	k__Bacteria;p__Bacteroidetes;c__Sphingobacteriia;o__Sphingobacteriales;f__PHOS-HE51;g__;s__
OTU_1075	0	0	0	0	0	0	0	0	0	0	0	0	0	0	2.8811e-05	0	0	0	0	0	0	0	0	0	0	0	2.8811e-05	0	0	0	0.00414878	0.00328445	0.00141174	0.00299634	0.000806707	8.64329e-05	k__Bacteria;p__Actinobacteria;c__unidentified_Actinobacteria;o__Micrococcales;f__Microbacteriaceae
OTU_1076	0	2.8811e-05	0	0	0	0	0	0	2.8811e-05	0	0	0	0	2.8811e-05	0	0	0	0	0	0	0	0	0	0	8.64329e-05	0	0	0	5.76219e-05	0	0	0	0	8.64329e-05	0	0	k__Bacteria;p__Firmicutes;c__Clostridia;o__Clostridiales;f__Ruminococcaceae;g__Ruminococcaceae_UCG-014;s__
OTU_1077	0	0	0	0	0	0	0	0	0	0	0	0	0	0	0	0	0	0	0	0	0	0	0	0	0	0	0	0	0	0	0.00028811	5.76219e-05	2.8811e-05	0	0	0	k__Bacteria;p__Firmicutes;c__Clostridia;o__Clostridiales;f__Ruminococcaceae;g__Ruminococcaceae_UCG-010;s__
OTU_1078	0	0	0	0	0	0	0	0	0	0	0	0	0	0	0	0	0	0	0	0	0	0	0	0	0	0	0	0	0	0	0	0	0.000115244	0	0	0	k__Bacteria;p__Firmicutes;c__Clostridia;o__Clostridiales;f__Ruminococcaceae
OTU_1079	0	0	0	0	0	0	0	0	0	0	0	0	0	0	0	0	0	0	0	0	0	0	0	0	0.000115244	5.76219e-05	0	0	2.8811e-05	0	0	0	0	0	0	0	k__Bacteria;p__Proteobacteria;c__Betaproteobacteria;o__Burkholderiales;f__Burkholderiaceae;g__Lautropia;s__
OTU_1080	0	0	0	0	0	0	0	0	0	0	0	0	0	0	0	2.8811e-05	0	0	0	0	0	0	0	0	0	0	0	0	0	0	0	0	0	0.000172866	2.8811e-05	0	k__Bacteria;p__Proteobacteria;c__Betaproteobacteria;o__Burkholderiales;f__Oxalobacteraceae
OTU_1081	0	0	5.76219e-05	0	0	0	0	0	0	0	0	0	0	0	0	0	0	0	0	0	0	0	0	0	0	2.8811e-05	0	0	0	0	0	0	0	0	0	0	k__Bacteria;p__Proteobacteria;c__Betaproteobacteria;o__Neisseriales;f__Neisseriaceae
OTU_1082	0	0	0	0	0	0	0	0	0	0	0	0	0	0	0	0	0	0	0	0	0	0	0	0	0	0	0	0	0	0	0	5.76219e-05	0	0.000345732	0	0	k__Bacteria;p__Proteobacteria;c__Alphaproteobacteria;o__Rickettsiales
OTU_1083	0	0	0	0	2.8811e-05	0	0	0	0	0	5.76219e-05	2.8811e-05	0	0	0	0	0	0	0	2.8811e-05	0	2.8811e-05	0	0	0	0	0	0	0	0	0	0	2.8811e-05	0	0	0	k__Bacteria;p__Bacteroidetes;c__Bacteroidia;o__Bacteroidales;f__Rikenellaceae;g__Rikenellaceae_RC9_gut_group;s__
OTU_1084	0	0	0	0	0	0	0	0	0	0	0	0	0	0	0	0	0	0	0	0	0	0	0	0	0	0	0	0	0	0	0	0	0	0.000172866	0	0	k__Bacteria;p__Proteobacteria;c__Gammaproteobacteria;o__Xanthomonadales;f__Algiphilaceae;g__Algiphilus;s__
OTU_1085	0	0	0	0	0	0	2.8811e-05	0	0	0	0	0	0	0	0	0	0	0	0	0	0	0	0	0	0	5.76219e-05	0	5.76219e-05	0	0	0	0	0	0	0	0	k__Bacteria;p__Actinobacteria;c__unidentified_Actinobacteria;o__Corynebacteriales;f__Dietziaceae;g__Dietzia;s__Dietzia_maris
OTU_1086	0	0	0	0	0	0	0	0	0	0	0	0	0	0	0	0	0	0	0	0	0	0	0	0	0	0	0	0	0	0	0	0	0	0.000259299	0	0	k__Bacteria;p__Proteobacteria;c__Gammaproteobacteria;o__Oceanospirillales;f__Oceanospirillaceae;g__Reinekea
OTU_1087	2.8811e-05	0	0	0	2.8811e-05	0	5.76219e-05	0	0	0	0	0	0	0	0	0	0	0	0	0	0	0	0	0	0	2.8811e-05	0	0	0	0	0	0	0	0	0	0	k__Bacteria;p__Bacteroidetes;c__Bacteroidia;o__Bacteroidales;f__Bacteroidales_S24-7_group;g__;s__
OTU_1088	0	0	0	0	0	0	0	0	0	0	0	0	0	0	0	0	0	0	0	0	0	0	0	0	0	0	0	0	0	0	0.000259299	2.8811e-05	0	0	2.8811e-05	0	k__Bacteria;p__Bacteroidetes;c__Bacteroidia;o__Bacteroidales;f__Bacteroidales_S24-7_group;g__;s__
OTU_1089	0	0	0	0	0	0	0	0	0	5.76219e-05	0	0	0	0	0	0	2.8811e-05	0	0	0	0	2.8811e-05	0	0	0	0	0	0	0	0.000115244	0	0	0	0	5.76219e-05	5.76219e-05	k__Bacteria;p__Acidobacteria;c__Subgroup_6;o__;f__;g__;s__
OTU_1090	0	0	0	0	0	0	0	0	0	0	0	0	0	0	0	0	0	0	0	0	0	0	0	0	0	5.76219e-05	0	0	0	0	0	0	0	0	0	0	k__Bacteria;p__Proteobacteria;c__SPOTSOCT00m83;o__;f__;g__;s__
OTU_1091	0	0	0	0	0	0	0	0	0	0	0	0	0	0	0	0	0	0	0	0	0	0	0	0	0	0	0	0	0	0	5.76219e-05	0	0	0	0	0	k__Bacteria;p__Proteobacteria;c__Alphaproteobacteria;o__Rickettsiales;f__S25-593;g__;s__
OTU_1092	0	0	0	0	0	2.8811e-05	5.76219e-05	0	0	0	0	0	0	0	0	0	0	0	0	0	0	0	0	0	0	0	0	2.8811e-05	0	0	5.76219e-05	0.000172866	0.000691463	2.8811e-05	0.000374543	0	k__Bacteria;p__Firmicutes;c__Clostridia;o__Clostridiales;f__Lachnospiraceae;g__Lachnospira;s__
OTU_1093	5.76219e-05	0	0	8.64329e-05	0	2.8811e-05	0	0	2.8811e-05	0	0	2.8811e-05	2.8811e-05	0	5.76219e-05	0	8.64329e-05	0	0	0	0	0	0	2.8811e-05	0	2.8811e-05	5.76219e-05	0	2.8811e-05	0	0.000547408	0.000345732	0.00322683	0.00553171	0.0018439	0.000115244	k__Bacteria;p__Firmicutes;c__Bacilli;o__Lactobacillales;f__Streptococcaceae;g__Streptococcus;s__Streptococcus_salivarius_subsp._salivarius
OTU_1094	0	0	0	0	0	0	0	0	0	0	0	0	0	0	0	0	0	0	0	0	0	0	0	0	0	0	0	0	0	0	0	2.8811e-05	0	0.000259299	0	0	k__Bacteria;p__Proteobacteria;c__Gammaproteobacteria;o__HTA4;f__;g__;s__
OTU_1095	0	0	0	0	0	0	0	0	0	0	0	0	0	0	0	0	0	0	0	0	0	0	0	0	0	2.8811e-05	2.8811e-05	0	2.8811e-05	0	0	0	0	0	0	0	k__Bacteria;p__Proteobacteria;c__Alphaproteobacteria;o__Rhizobiales;f__unidentified_Rhizobiales;g__Bauldia;s__
OTU_1096	0	0	0	0	0	0	0	0	0	0	0	0	0	0	0	0	0	0	0	0	0	0	0	0	0	0	0	0	0	0	0	0	0	0	0.000144055	0	k__Bacteria
OTU_1097	0	0	0	0	0	0	0	0	0	0	0	0	0	0	0	0	0	0	0	0	0	0	0	0	0	0	0	0	2.8811e-05	0	0	0	0	0	0	0	k__Bacteria;p__Actinobacteria;c__Coriobacteriia;o__Coriobacteriales;f__Coriobacteriaceae;g__;s__
OTU_1098	0	0	0	0	0	0	0	0	0	0	0	0	0	0	0	0	0	0	0	0	0	0	0	0	0	0	0	0	0	0	2.8811e-05	0	0	2.8811e-05	0	0	k__Bacteria;p__Proteobacteria;c__Gammaproteobacteria;o__Oceanospirillales
OTU_1099	0	0	5.76219e-05	0	0	0	0	0	0	0	0	0	0	0	0	0	0	0	0	0	0	0	5.76219e-05	0	0	0	0	0	0	0	0	0	0	0	0	0	k__Bacteria;p__Bacteroidetes;c__Flavobacteriia;o__Flavobacteriales;f__Flavobacteriaceae;g__Capnocytophaga;s__Capnocytophaga_sputigena
OTU_1100	0	0	0	0	0	0	0	0	0	0	0	0	0	0	0	0	0	0	0	0	0	0	0	0	0	0	0	0	0	0	8.64329e-05	0	0	0	0	0	k__Bacteria;p__Verrucomicrobia;c__unidentified_Verrucomicrobia;o__unidentified_Verrucomicrobia;f__unidentified_Verrucomicrobia;g__Candidatus_Methylacidiphilum
OTU_1101	0	0	0	0	0	0	0	0	0	0	0	0	0	0	0	0	0	0	0	0	0	0	0	0	0	0	0	0	0	0	0	2.8811e-05	0	0.000144055	0	0	k__Bacteria;p__Proteobacteria;c__Gammaproteobacteria;o__Cellvibrionales;f__Halieaceae
OTU_1102	0	0	0	0	0	0	0	0	0	0	0	0	0	0	0	0	0	0	0	0	0	0	0	0	0	0	0	0	0	0	0	0	0	0.000172866	0.000115244	0	k__Bacteria;p__Proteobacteria;c__Epsilonproteobacteria;o__Campylobacterales;f__Helicobacteraceae;g__Sulfurimonas;s__
OTU_1103	0	2.8811e-05	0	0	0	0	0	0	0	2.8811e-05	0	0	5.76219e-05	0	0	0	0	0	0	0	5.76219e-05	5.76219e-05	2.8811e-05	0	0	0	0	0	0	8.64329e-05	0	0.000115244	0	0	0	2.8811e-05	k__Bacteria;p__Proteobacteria;c__Deltaproteobacteria;o__Desulfurellales;f__Desulfurellaceae;g__H16;s__
OTU_1104	0	0	0	0	0	0	5.76219e-05	0	0	0	0	0	0	0	0	0	0	0	0	0	0	0	0	0	0	0	0	0	0	0	0	0	0	0	0	0	k__Bacteria;p__Actinobacteria;c__Acidimicrobiia;o__Acidimicrobiales;f__unidentified_Acidimicrobiales;g__unidentified_Acidimicrobiales
OTU_1105	0	0	0	0	0	0	0	0	0	0	0	0	0	0	0	0	0	0	0	0	0	0	0	0	0	0	0	0	0	0	0	2.8811e-05	0	2.8811e-05	2.8811e-05	0	k__Bacteria;p__Firmicutes;c__Bacilli;o__Lactobacillales;f__Lactobacillaceae;g__Lactobacillus;s__Lactobacillus_mucosae
OTU_1106	0	0	0	0	0	0	0	0	0	0	0	0	0	0	0	0	0	0	0	0	0	0	0	0	0	0	0	0	0	0	0	5.76219e-05	2.8811e-05	0.000259299	0	0	k__Bacteria;p__Proteobacteria;c__Gammaproteobacteria;o__unidentified_Gammaproteobacteria;f__unidentified_Gammaproteobacteria;g__Wenzhouxiangella;s__
OTU_1107	0	0	0	0	2.8811e-05	5.76219e-05	2.8811e-05	0	0	2.8811e-05	0	0	2.8811e-05	0	0	0	0	0	0	0.000144055	0	2.8811e-05	0	2.8811e-05	2.8811e-05	0	5.76219e-05	0	5.76219e-05	0	0	0	0	0	0	0	k__Bacteria;p__Firmicutes;c__Clostridia;o__Clostridiales;f__Lachnospiraceae;g__Coprococcus_1;s__
OTU_1108	0	0	0	0	0	0	0	0	0	0	0	0	0	0	0	0	0	0	0	0	0	0	0	0	0	0	0	0	8.64329e-05	0	0	0	0	0	0	0	k__Bacteria;p__Proteobacteria;c__Gammaproteobacteria;o__Xanthomonadales;f__unidentified_Xanthomonadales;g__Candidatus_Competibacter;s__
OTU_1109	0	0	0	0	0	0	0	0	0	0	0	0	0	0	0	0	0	0	0	0	0	0	0	0	2.8811e-05	0	0	0	5.76219e-05	0	0	0	0	0	0	0	k__Bacteria;p__Proteobacteria;c__Gammaproteobacteria;o__Xanthomonadales;f__unidentified_Xanthomonadales;g__Candidatus_Competibacter;s__
OTU_1110	2.8811e-05	0	0	0	0	0	0	0	0	0	0	0	0	0	0	0	0	0	0	0	0	0	0	0	0	0	0	0	0	2.8811e-05	0	0.000115244	0	0	0	0	k__Bacteria;p__Firmicutes;c__Bacilli;o__Bacillales;f__Bacillaceae;g__Anoxybacillus
OTU_1111	2.8811e-05	5.76219e-05	0	0.000115244	5.76219e-05	2.8811e-05	0	5.76219e-05	0	8.64329e-05	2.8811e-05	8.64329e-05	8.64329e-05	2.8811e-05	2.8811e-05	5.76219e-05	2.8811e-05	2.8811e-05	2.8811e-05	5.76219e-05	8.64329e-05	5.76219e-05	8.64329e-05	8.64329e-05	0	0	0	0	0	0	0	0	0	0	0	2.8811e-05	k__Bacteria;p__Firmicutes;c__Clostridia;o__Clostridiales;f__Lachnospiraceae
OTU_1112	0	0	0	0	0	0	0	0	0	5.76219e-05	0	0	0	0	0	0	0	0	0	0	0	0	0	0	0	0	0	0	0	0	0	0	0	0	0	0	k__Bacteria;p__Firmicutes;c__Clostridia;o__Clostridiales
OTU_1113	0	0	0	0	0	0	0	0	0	0	0	0	0	0	0	0	0	0	0	0	0	0	0	0	0	0	0	0	0	0.000489787	0	0	0	0	0	0	k__Bacteria;p__Proteobacteria;c__Deltaproteobacteria;o__Myxococcales;f__Archangiaceae;g__Anaeromyxobacter;s__
OTU_1114	0	0	0	0	0	2.8811e-05	0	0	2.8811e-05	0	0	0	0	0	0	0	0	2.8811e-05	0	0	0	0	0	0	0	0	0	0	2.8811e-05	0	0	0	0	5.76219e-05	0.000720274	0	k__Bacteria;p__Firmicutes;c__Bacilli;o__Lactobacillales;f__Enterococcaceae;g__Vagococcus;s__Vagococcus_fluvialis
OTU_1115	0	0	0	0	0	0	0	0	2.8811e-05	0	0	0	0	0	0	0	0	0	0	0	0	0	0	0	0	0	0	0	0	0	0	0	0.000115244	0	5.76219e-05	0	k__Bacteria;p__Firmicutes;c__Erysipelotrichia;o__Erysipelotrichales;f__Erysipelotrichaceae;g__Erysipelatoclostridium;s__[Clostridium]_spiroforme
OTU_1116	0	0	0	0	0	0	0	0	0	0	0	0	0	0	0	0	0	0	0	0	0	0	0	0	0	0	0	0	0	0	0	0	0	0.000172866	0	0	k__Bacteria;p__Bacteroidetes;c__unidentified_Bacteroidetes;o__Order_II;f__Rhodothermaceae;g__;s__
OTU_1117	0	0	0	0	0	0	0	0	0	0	0	0	0	0	0	0	0	0	0	0	0	0	0	0	0	0	0	0	0	0	0	5.76219e-05	0	0	0	0	k__Bacteria;p__Proteobacteria;c__Alphaproteobacteria;o__Sphingomonadales
OTU_1118	0	0	0	0	0	0	0	0	0	0	0	0	0	0	0	0	0	0	0	0	0	0	0	0	0	0	0	0	0	0	0.000201677	8.64329e-05	2.8811e-05	0	5.76219e-05	0	k__Bacteria;p__Firmicutes;c__Clostridia;o__Clostridiales;f__Ruminococcaceae;g__Ruminiclostridium_5;s__
OTU_1119	0	0	0	0	0	0	0	0	0	0	0	0	0	0	0	0	0	0	0	0	0	0	0	0	0	0	0	0	2.8811e-05	0	0	0	0	0	0	0	k__Bacteria;p__Proteobacteria;c__Gammaproteobacteria;o__Run-SP154;f__;g__;s__
OTU_1120	0	0	0	0	0	0	0	0	0	0	0	0	0	0	0	0	0	0	0	0	0	0	0	0	2.8811e-05	5.76219e-05	8.64329e-05	0	2.8811e-05	0	5.76219e-05	0	0.000115244	0	0	0	k__Bacteria;p__Bacteroidetes;c__Sphingobacteriia;o__Sphingobacteriales;f__Saprospiraceae;g__;s__
OTU_1121	0	0	0	0	0	0	0	0	0	0	0	0	0	0	0	0	0	0	0	0	0	0	0	0	0	0	0	0	0	0	2.8811e-05	0	0	0	0	0	k__Bacteria;p__Firmicutes;c__Clostridia;o__Clostridiales;f__Family_XI;g__Peptoniphilus;s__Peptoniphilus_sp._BV3AC2
OTU_1122	0	0	0	0	0	0	0	0	0	0	0	0	0	0	0	0	0	0	0	0	0	0	0	0	0	0	0	0	0	0	0	0	0	0	5.76219e-05	0	k__Bacteria;p__Proteobacteria;c__Betaproteobacteria;o__Burkholderiales;f__Alcaligenaceae;g__Sutterella;s__
OTU_1123	0	0	0	0	0	0	0	0	0	0	0	0	0	0	0	0	0	0	0	0	0	0	0	0	0	0	0	2.8811e-05	0	0.000115244	0.000144055	5.76219e-05	0	0	0	0.000230488	k__Bacteria;p__Actinobacteria;c__Thermoleophilia;o__Gaiellales;f__Gaiellaceae;g__Gaiella
OTU_1124	0	0	0	0	0	0	0	0	0	0	0	0	0	0	0	0	0	0	0	0	0	0	0	0	0	0	0	0	0	0	0	0	0	0	8.64329e-05	0	k__Bacteria;p__Actinobacteria;c__unidentified_Actinobacteria;o__Pseudonocardiales;f__Pseudonocardiaceae;g__Prauserella;s__
OTU_1125	0	0	0	0	0	0	0	0	0	0	0	0	0	0	0	0	0	0	0	0	0	0	0	0	0	0	0	0	0	0	0.000172866	0	5.76219e-05	0	0	0	k__Bacteria;p__Tenericutes;c__Mollicutes;o__Mollicutes_RF9;f__;g__;s__
OTU_1126	0	0	2.8811e-05	0	0	0	0	0	0	0	0	0	0	0	0	0	0	0	0	0	0	0	0	0	0	0	0	2.8811e-05	0	0	2.8811e-05	2.8811e-05	0	0	0	0.000115244	k__Bacteria;p__Firmicutes;c__Negativicutes;o__Selenomonadales;f__Veillonellaceae;g__Dialister;s__
OTU_1127	0.000316921	2.8811e-05	0.000172866	2.8811e-05	0	0	0.00175747	0	0.000403354	0.000144055	0.0028811	0.00112363	0.000259299	0.000115244	0.000460976	0.000806707	0.0309718	0.00138293	2.8811e-05	5.76219e-05	0	0	2.8811e-05	2.8811e-05	0	0	0	2.8811e-05	0	0	0.00089314	0.00028811	0.00247774	0.000201677	0.000230488	2.8811e-05	k__Bacteria;p__Proteobacteria;c__Gammaproteobacteria;o__Pseudomonadales;f__Pseudomonadaceae;g__Pseudomonas
OTU_1128	0	0	5.76219e-05	0	0	0	5.76219e-05	0	0	0	0	0	0	0	0	0	0	0	0	0	0	0	0	0	0	0	0	0	0	0	0	2.8811e-05	0	2.8811e-05	0	0	k__Bacteria;p__Firmicutes;c__Bacilli;o__Lactobacillales;f__Carnobacteriaceae;g__Dolosigranulum;s__
OTU_1129	0	0	0	0	0	0	0	0	0	0	0	0	0	0	0	0	0	0	0	0	0	0	0	0	8.64329e-05	0.000115244	0	0	2.8811e-05	0	0	0	0	0	0	0	k__Bacteria;p__Proteobacteria;c__Betaproteobacteria;o__Rhodocyclales;f__Rhodocyclaceae;g__Sulfuritalea;s__
OTU_1130	0	0	0	0	0	0	0	0	0	0	0	0	0	0	0	0	0	0	0	0	0	0	0	0	0	0	0	0	0	0	8.64329e-05	0	0	0	0	0	k__Bacteria;p__Bacteroidetes;c__Flavobacteriia;o__Flavobacteriales;f__Flavobacteriaceae;g__Salinimicrobium;s__
OTU_1131	0	0	0	0	0	0	0	0	0	0	0	0	0	0	0	0	0	0	0	0	0	0	0	0	0	0	0	0	0	0	0	0	0.000115244	0	0	0	k__Bacteria;p__Bacteroidetes;c__Flavobacteriia;o__Flavobacteriales;f__NS9_marine_group;g__;s__
OTU_1132	0	0	0	0	0	0	0	0	0	0	0	0	0	0	0	0	0	0	0	0	0	0	0	0	0	0	0	0	0	0	0	0.000201677	0.000345732	0.000201677	8.64329e-05	0	k__Bacteria;p__Proteobacteria;c__Alphaproteobacteria;o__Rickettsiales;f__Mitochondria
OTU_1133	0	0	0	0	0	0	0	0	0	0	0	0	0	0	0	0	0	0	0	0	0	0	0	0	0.000115244	2.8811e-05	0	0	0	0	0	0	0	2.8811e-05	0	0	k__Bacteria;p__Proteobacteria;c__Gammaproteobacteria;o__Xanthomonadales
OTU_1134	0	0	0	0	0	0	0	0	0	0	0	0	0	0	0	0	0	0	0	0	0	0	0	0	0	0	5.76219e-05	0	0	0	0	5.76219e-05	0	2.8811e-05	0	0	k__Bacteria;p__Bacteroidetes;c__Bacteroidia;o__Bacteroidales;f__Bacteroidaceae;g__Bacteroides;s__Bacteroides_massiliensis
OTU_1135	0	0	0	0	0	0	0	0	0	0	0	0	0	0	0	0	0	0	0	0	0	0	0	0	0	0	0	0	0	0	0	0	0	0.000144055	0	0	k__Bacteria;p__Proteobacteria;c__Alphaproteobacteria;o__;f__;g__;s__
OTU_1136	0	0	0	0	0	0	0	0	0	0	0	0	0	0	0	0	0	0	0	0	0	0	0	0	0.000115244	2.8811e-05	5.76219e-05	0	2.8811e-05	2.8811e-05	0	2.8811e-05	2.8811e-05	0	0	0	k__Bacteria;p__Chloroflexi;c__TK10
OTU_1137	0	0	0	0	0	0	0	0	0	0	0	0	0	0	0	0	0	0	0	0	0	0	0	0	2.8811e-05	5.76219e-05	0	0	0	0	0	0	0	0	0	0	k__Bacteria;p__Proteobacteria;c__Gammaproteobacteria;o__Aeromonadales;f__Succinivibrionaceae;g__Succinivibrionaceae_UCG-002;s__
OTU_1138	0	0	0	0	0	0	0	0	0	0	0	0	0	0	0	0	0	0	0	0	0	0	0	0	2.8811e-05	0	0	0	0	0	0	0	0	0	0	0.000115244	k__Bacteria;p__Cyanobacteria;c__Chloroplast;o__unidentified_Chloroplast;f__unidentified_Chloroplast;g__unidentified_Chloroplast
OTU_1139	0	0	0	0	0	0	0	0	0	0	0	0	0	0	0	0	0	0	0	0	0	0	0	0	5.76219e-05	0	0	0	2.8811e-05	0	0	0	0	0	0	0	k__Bacteria;p__Proteobacteria;c__Betaproteobacteria;o__Nitrosomonadales;f__Nitrosomonadaceae;g__Nitrosomonas
OTU_1140	0	0	0	0	0	0	0	0	0	0	0	0	0	0	0	0	0	0	0	0	0	0	0	0	0	0	0	0	0	0	2.8811e-05	0	0	0	0	0	k__Bacteria;p__Proteobacteria;c__Alphaproteobacteria;o__Rhizobiales;f__Phyllobacteriaceae
OTU_1141	0	0	0	0	0	0	0	0	0	0	0	0	0	0	0	0	0	0	0	0	0	0	0	0	0	0	0	0	0	0	2.8811e-05	0	0	0	5.76219e-05	0	k__Bacteria;p__Bacteroidetes;c__Bacteroidia;o__Bacteroidales;f__Rikenellaceae;g__Rikenellaceae_RC9_gut_group;s__
OTU_1142	0	0	0	0	0	0	0	0	0	0	0	0	0	0	0	0	0	0	0	0	0	0	0	0	2.8811e-05	0	2.8811e-05	0	2.8811e-05	0	0	0	0	0	0	0	k__Bacteria;p__Proteobacteria;c__Deltaproteobacteria;o__Myxococcales;f__Haliangiaceae;g__Haliangium;s__
OTU_1143	0	0	0	0	0	0	0	0	0	0	0	0	0	0	0	0	0	0	0	0	0	0	0	0	0	0	0	0	0	0	0	0	8.64329e-05	0	0	0	k__Bacteria;p__Firmicutes;c__Erysipelotrichia;o__Erysipelotrichales;f__Erysipelotrichaceae;g__Holdemania;s__
OTU_1144	0	0	0	0	0	0	0	0	0	0	0	0	0	0	0	0	0	0	0	0	0	0	0	0	0	0	0	0	0	0	0	0	0	0.000172866	0	0	k__Bacteria;p__TM6_(Dependentiae);c__;o__;f__;g__;s__
OTU_1145	0	0	0	0	0	0	0	0	0	0	0	0	0	0	0	0	0	0	0	0	0	0	0	0	0	0	0	0	0	0	8.64329e-05	0	0	0	0	0	k__Bacteria;p__Actinobacteria;c__unidentified_Actinobacteria;o__Kineosporiales;f__Kineosporiaceae;g__Quadrisphaera;s__
OTU_1146	0	0	2.8811e-05	0	0	0	0	0	0	0	0	0	0	0	0	0	0	2.8811e-05	0	0	0	0	0	8.64329e-05	0	0	0	0	0	0	0	0	0	0	0	2.8811e-05	k__Bacteria;p__Proteobacteria;c__Alphaproteobacteria;o__Rhodospirillales;f__Rhodospirillaceae;g__Skermanella;s__
OTU_1147	0	0	0	0	0	0	0	0	0	0	0	0	0	0	0	0	0	0	0	0	0.000115244	0	0	0	0	0	0	0	0	0	0	0	0	0	0	0	k__Bacteria;p__Proteobacteria;c__Betaproteobacteria;o__Neisseriales;f__Neisseriaceae;g__Uruburuella;s__
OTU_1148	2.8811e-05	0	0	2.8811e-05	0	2.8811e-05	0	0	0	0	0	0	0	0	0	0	0	0	0	0	0	0	0	0	0	0	0	0	0	0	0	0	0	0	0	0	k__Bacteria;p__Bacteroidetes;c__Bacteroidia;o__Bacteroidales;f__Porphyromonadaceae
OTU_1149	0	0	0	0	0	0	0	0	0	0	0	0	0	0	0	0	0	0	0	0	0	0	0	0	2.8811e-05	0	0	0	0	0	0	0	0	0	0	0	k__Bacteria;p__Proteobacteria;c__Gammaproteobacteria;o__Chromatiales;f__Chromatiaceae;g__;s__
OTU_1150	0	0	0	0	0	0	0	0	0	0	0	0	0	0	0	0	0	0	0	0	0	0	0	0	2.8811e-05	0	0	0	0	0	0	0	0	0	0	0	k__Bacteria;p__Proteobacteria;c__Betaproteobacteria;o__Hydrogenophilales;f__Hydrogenophilaceae;g__;s__
OTU_1151	0	0	0	0	0	0	0	2.8811e-05	0	0	0	0	0	0	0	0	0	0	0	0	0	0	0	0	0	0	0	0	0	0	5.76219e-05	0	0.000230488	0	0	0	k__Bacteria;p__Actinobacteria;c__Coriobacteriia;o__Coriobacteriales;f__Coriobacteriaceae;g__;s__
OTU_1152	0	0	0	0	0	0	0	0	0	0	0	0	0	0	0	0	0	0	0	0	0	0	0	0	0	0	0	0	0	0	0	0	0.000115244	0	0	0	k__Bacteria;p__Actinobacteria;c__Coriobacteriia;o__Coriobacteriales;f__Coriobacteriaceae
OTU_1153	0	0	0	0	0	0	0	0	0	0	0	0	0	0	0	0	0	0	0	0	0	0	0	0	0	0	0	0	0	0	5.76219e-05	0	0	0	0	0	k__Bacteria;p__Firmicutes;c__Clostridia;o__Clostridiales;f__Family_XIII;g__[Eubacterium]_nodatum_group
OTU_1154	0	0	2.8811e-05	0	0	0	0	0	0	0	0	0	0	0	0	0	0	0	2.8811e-05	2.8811e-05	5.76219e-05	0	0	0	0	0	0	0	0	0	0	0	0	0	0	0	k__Bacteria;p__Firmicutes;c__Bacilli;o__Bacillales;f__Bacillaceae
OTU_1155	0	0	0	0	0	2.8811e-05	0	0	0	0	0	0	0	0	0	0	0	0	0	0	0	0	0	0	0	0	0	0	0	0	0	0	0.000172866	0	0	0	k__Bacteria;p__Firmicutes;c__Clostridia;o__Clostridiales;f__Ruminococcaceae;g__Ruminococcaceae_UCG-014;s__
OTU_1156	0	0	0	0	0	0	0	0	0	0	0	0	0	0	0	0	0	0	0	0	0	0	0	0	0	0	0	0	2.8811e-05	0	0	2.8811e-05	0	5.76219e-05	0.000172866	0	k__Bacteria;p__Firmicutes;c__Clostridia;o__Clostridiales;f__Christensenellaceae;g__Christensenellaceae_R-7_group;s__
OTU_1157	0	0	0	0	0	0	5.76219e-05	2.8811e-05	8.64329e-05	0	0	0	0	0	0	0	0	0	0	0	0	0	0	0	0	0	0	0	0	0	0	0	0	0	0	0	k__Bacteria
OTU_1158	0	0	0	0	0	0	2.8811e-05	0	2.8811e-05	2.8811e-05	0	0	0	0	0	0	0	0	0	0	0	0	0	0	0	0	0	0	0	0	0	0	0	0	0	0	k__Bacteria
OTU_1159	0	0	0	0	0	0	0	0	0	0	0	0	0	0	0	0	0	0	0	0	0	0	0	0	0	0	0	0	0	0	0	0	0	0.00028811	0	0	k__Bacteria;p__Proteobacteria;c__Alphaproteobacteria;o__Rhodobacterales;f__Rhodobacteraceae
OTU_1160	0	0	0	0	0	0	0	0	0	0	0	0	0	0	0	0	0	0	0	0	0	0	0	0	0	0	2.8811e-05	0	2.8811e-05	0	0	0	0	0	0	0	k__Bacteria;p__Actinobacteria;c__unidentified_Actinobacteria;o__PeM15;f__;g__;s__
OTU_1161	0	0	0	0	0	0	0	0	0	0	0	0	0	0	0	0	0	0	0	0	0	0	0	0	0	0	0	0	0	0	0.000115244	0	0.000115244	0	0	0	k__Bacteria;p__Firmicutes;c__Negativicutes;o__Selenomonadales;f__Veillonellaceae;g__Megasphaera;s__Megasphaera_elsdenii
OTU_1162	0	0	0	0	0	0	0	0	0	0	0	0	0	0	0	0	0	0	0	0	0	0	0	0	0	0	0	0	0	0	0	8.64329e-05	0	0	0	0	k__Bacteria;p__Thermomicrobia;c__unidentified_Thermomicrobia;o__JG30-KF-CM45;f__;g__;s__
OTU_1163	0	0	0	2.8811e-05	5.76219e-05	0	0	2.8811e-05	0	5.76219e-05	0	5.76219e-05	0	0	2.8811e-05	0	0	0	0	0	0	0	0	0	0	0	0	0	0	0.000172866	0	0	0	0	0	0	k__Bacteria;p__Proteobacteria;c__Deltaproteobacteria;o__43F-1404R
OTU_1164	0	0	0	0	0	0	0	0	0	0	0	0	0	0	0	0	0	0	0	0	0	0	0	0	0	0	0	0	0	0	0	0	0	0.000144055	0	0	k__Bacteria;p__Saccharibacteria;c__;o__;f__;g__;s__
OTU_1165	0	0	0	2.8811e-05	0	0	0	0	0	0	0	0	0	0	0	0	0	0	0	0	0	0	0	0	0	0	0	0	0	0	0	0	0	5.76219e-05	0	0	k__Bacteria;p__Actinobacteria;c__unidentified_Actinobacteria;o__Corynebacteriales;f__Corynebacteriaceae;g__Corynebacterium_1
OTU_1166	0	0	0	0	0	0	2.8811e-05	0	0	0	0	0	0	0	0	0	0	0	0	0	0	0	0	0	0	0	0	0	0	0	0	0	0	0	0	0	k__Bacteria
OTU_1167	0	0	0.000115244	0	0	0	0	0	0	0	0	0	0	0	0	0	0	0	0	0	0	2.8811e-05	0	0	0	2.8811e-05	0	0	0	0	0	0	2.8811e-05	0	0	0	k__Bacteria;p__Firmicutes;c__Clostridia;o__Clostridiales;f__Ruminococcaceae;g__unidentified_Ruminococcaceae;s__Ruminococcus_sp._16442
OTU_1168	0	0	0	0	0	0	0	0	0	0	0	0	0	0	0	0	0	0	0	0	0	0	0	0	0	0	0	0	2.8811e-05	0	0	0	0	0	0	0	k__Bacteria;p__Firmicutes;c__Clostridia;o__Clostridiales;f__Ruminococcaceae;g__Ruminiclostridium_9;s__
OTU_1169	0	0	0	0	0	0	0	0	0	0	0	0	0	0	0	0	0	0	0	0	0	0	0	0	0	0	0	0	0	0	0	0	0.000230488	0.000172866	0	0	k__Bacteria;p__Proteobacteria;c__Gammaproteobacteria;o__Oceanospirillales;f__Oceanospirillaceae;g__Marinomonas
OTU_1170	0	0	0	0	0	0	0	0	0	0	0	0	0	0	0	0	0	0	0	0	0	0	0	0	0	2.8811e-05	8.64329e-05	0	8.64329e-05	0	0	0	0	0	0	0	k__Bacteria;p__Firmicutes;c__Clostridia;o__Clostridiales;f__Lachnospiraceae;g__Tyzzerella_3;s__
OTU_1171	0	0	0	0	0	0	0	0	0	0	0	0	0	0	0	0	0	0	0	0	0	0	0	0	0	0	0	0	0	2.8811e-05	0	0	0	0	0	8.64329e-05	k__Bacteria;p__Chloroflexi;c__Ktedonobacteria;o__C0119;f__;g__;s__
OTU_1172	0	0	0	0	0	0	0	0	0	0	0	0	0	0	0	0	0	0	0	0	0	0	0	0	0	2.8811e-05	2.8811e-05	0	2.8811e-05	0	0.000115244	0	5.76219e-05	0	2.8811e-05	0	k__Bacteria;p__Firmicutes;c__Clostridia;o__Clostridiales;f__Family_XIII;g__Family_XIII_AD3011_group;s__
OTU_1173	0	0	0	0	0	0	0	0	0	0	0	0	0	0	0	0	0	0	0	0	0	0	0	0	0	0	0	0	0	0	0.000259299	0	0.000144055	0	2.8811e-05	0	k__Bacteria;p__Firmicutes;c__Clostridia;o__Clostridiales;f__Lachnospiraceae;g__Lachnospiraceae_XPB1014_group;s__
OTU_1174	0	0	0	0	0	0	0	0	0	0	0	0	0	0	0	0	0	0	0	0	0	0	0	0	0	0	0	0	0	0	2.8811e-05	2.8811e-05	0	0	0	0	k__Bacteria;p__Firmicutes;c__Clostridia;o__Clostridiales;f__Ruminococcaceae;g__Ruminiclostridium_6;s__
OTU_1175	0	0	0	0	0	0	0	0	0	0	0	0	0	0	0	0	0	0	0	0	0	0	0	0	0	0	0	0	0	0	0	0	0	5.76219e-05	0	0	k__Bacteria;p__Actinobacteria;c__Thermoleophilia;o__Solirubrobacterales;f__Elev-16S-1332;g__;s__
OTU_1176	0	0	0	0	2.8811e-05	0	0	0	0	0	0	0	0	0	0	0	0	0	0	0	0	0	0	0	0	0	0	0	0	0	0	0	0	0	0	0	k__Bacteria;p__Firmicutes;c__Clostridia;o__Clostridiales;f__Clostridiales_vadinBB60_group;g__;s__
OTU_1177	0	0	2.8811e-05	2.8811e-05	0	0	0.000115244	2.8811e-05	0	0	0	0	2.8811e-05	0	0	0	0	2.8811e-05	0	0	0	0	0	0	5.76219e-05	0	5.76219e-05	0	2.8811e-05	0	0	0.000144055	0	0	0	0.000144055	k__Bacteria;p__Proteobacteria;c__Alphaproteobacteria;o__Caulobacterales;f__Caulobacteraceae;g__Phenylobacterium;s__
OTU_1178	0	0	0	0	0	0	0	0	0	0	0	0	0	0	0	0	0	0	0	0	0	0	0	0	0	0	0	2.8811e-05	0	0	0	0	0	0	2.8811e-05	0	k__Bacteria;p__Actinobacteria;c__Rubrobacteria;o__Rubrobacterales;f__Rubrobacteriaceae;g__Rubrobacter
OTU_1179	0	0	0	0	0	0	0	0	0	0	0	0	0	0	0	0	0	0	0	0	0	0	0	0	0	0	0	0	0	0	5.76219e-05	0	0	0	0	0	k__Bacteria;p__Proteobacteria;c__Alphaproteobacteria;o__Rhizobiales;f__PS1_clade;g__;s__
OTU_1180	0	0	0	0	0	0	0	0	0	0	0	0	0	0	0	0	0	0	0	0	0	0	0	0	0	0	0	0	0	5.76219e-05	0	0	0	0	0	2.8811e-05	k__Bacteria;p__Bacteroidetes;c__Bacteroidia;o__Bacteroidales;f__Prevotellaceae;g__Prevotellaceae_NK3B31_group;s__
OTU_1181	0	0	0	0	0	0	0	0	0	0	0	0	0	0	0	0	0	0	0	0	0	0	0	0	2.8811e-05	0	0	2.8811e-05	0	0	0	0	0	0	0	0	k__Bacteria;p__Proteobacteria;c__Gammaproteobacteria
OTU_1182	0	0	0	0	0	0	0	0	0	0	0	0	0	0	0	0	0	0	0	0	0	0	0	0	0	2.8811e-05	0	0	8.64329e-05	0	0	0	0	0	0	0	k__Bacteria;p__Proteobacteria;c__Gammaproteobacteria;o__Methylococcales;f__Methylococcaceae
OTU_1183	0	0	0	0	0	0	0	0	0	0	0	0	0	0	0	0	0	0	0	0	0	0	0	0	0	0	0	0	0	0	0	0	2.8811e-05	0.000201677	0	0	k__Bacteria;p__Proteobacteria;c__Gammaproteobacteria
OTU_1184	0	0	0	0	0	0	0	0	0	0	0	0	0	0	0	0	0	0	0	0	0	0	0	0	0	0	0	0	0	0	0	0	2.8811e-05	0.000144055	0	0	k__Archaea;p__.DHVEG-6.;c__;o__;f__;g__;s__
OTU_1185	0	0	0	0	0	0	0	0	0	0	0	0	0	0	0	0	0	0	0	0	0	0	0	0	8.64329e-05	2.8811e-05	5.76219e-05	0	2.8811e-05	0	0	0	0	0	0	0	k__Bacteria;p__Proteobacteria;c__Gammaproteobacteria;o__Oceanospirillales;f__MBAE14;g__;s__
OTU_1186	0	0	0	0	0	0	0	0	0	0	0	2.8811e-05	0	0	0	0	0	0	0	0	0	0	0	0	0	0	0	0	0	0	0	0	0	2.8811e-05	0	0	k__Bacteria;p__Firmicutes;c__Clostridia;o__Clostridiales;f__Ruminococcaceae;g__Ruminiclostridium_6;s__
OTU_1187	0	0	0	0	0	0	0	0	0	0	0	0	0	0	0	0	0	0	0	0	0	0	0	0	0	0	0	0	0	0	0	8.64329e-05	0	0	0	0	k__Archaea;p__Euryarchaeota;c__Thermoplasmata;o__Thermoplasmatales;f__;g__;s__
OTU_1188	0	0	0	0	0	0	0	0	0	0	0	0	0	0	0	0	0	0	0	0	0	0	0	0	2.8811e-05	0	5.76219e-05	0	0	0	0	0	0	0	0	0	k__Bacteria;p__Chloroflexi;c__Caldilineae;o__Caldilineales;f__Caldilineaceae
OTU_1189	0	0	0	0	0	0	0	0	0	0	0	0	0	0	0	0	0	0	0	0	0	0	0	0	0	0	0	0	5.76219e-05	0	0	0	0	0	0	0	k__Bacteria;p__Firmicutes;c__Clostridia;o__Clostridiales;f__Family_XIV;g__;s__
OTU_1190	0	0	0	0	0	0	0	0	0	0	0	0	0	0	0	0	0	0	0	0	0	0	0	0	0	0	0	0	0	0	0	0.000201677	0	8.64329e-05	0	0	k__Bacteria;p__Firmicutes;c__Bacilli;o__Lactobacillales;f__Streptococcaceae;g__Lactococcus;s__Lactococcus_raffinolactis
OTU_1191	0	0	0	0	0	0	0	0	0	0	0	0	0	0	0	0	0	0	0	0	0	0	0	0	0	0	0	0	0	0	0	0	8.64329e-05	0	0	0	k__Bacteria;p__Chloroflexi;c__Anaerolineae;o__Anaerolineales;f__Anaerolineaceae;g__;s__
OTU_1192	0	0	0	0	0	0	0	0	0	0	0	0	0	0	0	0	0	0	0	0	0	0	0	0	0	0	0	0	0	0	8.64329e-05	0	5.76219e-05	2.8811e-05	0	0	k__Bacteria;p__Firmicutes;c__Clostridia;o__Clostridiales;f__Lachnospiraceae;g__Oribacterium;s__
OTU_1193	0	0	0	0	0	0	0	0	0	0	2.8811e-05	0	0	0	0	0	0	0	0	0	0	0	0	0	0	0	0	0	0	0	0	0	0	8.64329e-05	0	0	k__Bacteria;p__Actinobacteria;c__Acidimicrobiia;o__Acidimicrobiales;f__Acidimicrobiaceae;g__CL500-29_marine_group;s__
OTU_1194	0	0	0	0	0	0	0	0	0	0	0	0	0	0	0	0	0	0	0	0	0	0	0	0	5.76219e-05	0	2.8811e-05	0	0	0	0	0	5.76219e-05	0	0	0	k__Bacteria;p__Actinobacteria;c__Acidimicrobiia;o__Acidimicrobiales
OTU_1195	0	0	2.8811e-05	0	2.8811e-05	0	0	0	0	0	0	0	0	0	0	0	0	0	0	0	0	2.8811e-05	0	0	0	0	0	0	5.76219e-05	0	2.8811e-05	0	5.76219e-05	5.76219e-05	5.76219e-05	0	k__Bacteria;p__Fusobacteria;c__Fusobacteriia;o__Fusobacteriales;f__Fusobacteriaceae;g__Fusobacterium;s__Fusobacterium_varium
OTU_1196	0	0	0	0	0	0	0	0	0	0	0	0	0	0	0	0	0	0	0	0	0	0	0	0	0	2.8811e-05	5.76219e-05	0	8.64329e-05	0	0	0	0	0	0	0	k__Bacteria;p__Proteobacteria;c__Epsilonproteobacteria;o__Campylobacterales;f__Campylobacteraceae;g__Arcobacter
OTU_1197	0	0	0	0	0	0	0	0	0	0	0	0	0	0	0	0	0	0	0	0	0	0	0	0	0	8.64329e-05	2.8811e-05	0	2.8811e-05	0	0	0	0	2.8811e-05	0	0	k__Bacteria;p__Proteobacteria;c__Gammaproteobacteria;o__Oceanospirillales;f__Alcanivoracaceae;g__Alcanivorax;s__
OTU_1198	0	0	0	0	0	0	0	0	0	0	0	0	0	0	0	0	0	0	0	0	0	0	0	0	0	0	0	0	0	0	0	5.76219e-05	5.76219e-05	0	0	0	k__Bacteria;p__Bacteroidetes;c__Bacteroidia;o__Bacteroidales;f__Bacteroidales_S24-7_group;g__;s__
OTU_1199	0	0	0	0	0	0	0	0	0	2.8811e-05	0	0	0	0	0	2.8811e-05	2.8811e-05	0	0	0	0	0	0	0	0	0	0	0	0	0	0	0	0	0	0	0	k__Bacteria;p__Proteobacteria;c__Deltaproteobacteria;o__Desulfovibrionales;f__Desulfovibrionaceae;g__Desulfovibrio
OTU_1200	0	0	2.8811e-05	0	0	0	0	0	0	0	0	0	0	0	0	2.8811e-05	0	0	0	0	0	0	0	0	0	0	0	0	0	0	0	0	0	0	0	0	k__Bacteria;p__Firmicutes;c__Clostridia;o__Clostridiales;f__Clostridiales_vadinBB60_group;g__;s__
OTU_1201	0	0	0	0	0	0	0	0	0	0	0	0	0	0	0	0	0	0	0	0	0	0	0	0	2.8811e-05	0	2.8811e-05	0	0	0	0	0	0	0	0	0	k__Bacteria;p__Proteobacteria;c__Deltaproteobacteria;o__Myxococcales;f__Sandaracinaceae;g__;s__
OTU_1202	0	0	0	0	0	0	0	0	0	0	0	0	0	0	0	0	0	0	0	0	0	0	0	0	0	0	0	0	0	0	0	0	0	0	8.64329e-05	0	k__Bacteria;p__Proteobacteria;c__Alphaproteobacteria;o__Rhodospirillales;f__Rhodospirillaceae;g__Azospirillum
OTU_1203	0	0	0	0	0	0	0	0	0	0	0	0	0	0	0	0	0	0	0	0	0	0	0	0	0	0	0	0	0	0	2.8811e-05	0.000201677	0	2.8811e-05	0	0	k__Bacteria;p__Proteobacteria;c__Alphaproteobacteria;o__Rhizobiales
OTU_1204	0	0	0	0	0	0	0	0	0	0	0	0	0	0	0	0	0	0	0	0	0	0	0	0	0	0	0	0	0	0	0	8.64329e-05	0	8.64329e-05	2.8811e-05	0	k__Bacteria;p__Proteobacteria;c__Alphaproteobacteria
OTU_1205	0	0	0	0	0	0	0	0	0	0	0	0	0	0	0	0	0	0	0	0	0	0	0	0	2.8811e-05	0	2.8811e-05	0	0	0	0	0	0	0	0	0	k__Bacteria;p__Proteobacteria;c__Deltaproteobacteria;o__Myxococcales;f__Sandaracinaceae;g__Sandaracinus;s__
OTU_1206	0	0	0	0	0	0	0	0	0	0	0	0	0	0	0	0	0	0	0	0	0	0	0	0	0	0	0	0	0	0	5.76219e-05	0	0	2.8811e-05	0	0	k__Bacteria;p__Firmicutes;c__Erysipelotrichia;o__Erysipelotrichales;f__Erysipelotrichaceae;g__Erysipelotrichaceae_UCG-004;s__
OTU_1207	0	0	0	0	0	0	0	0	0	0	0	0	0	0	0	0	0	0	0	0	0	0	0	0	0	0	0	0	0	0	0	0	5.76219e-05	0.00028811	5.76219e-05	0	k__Bacteria;p__Proteobacteria;c__Alphaproteobacteria;o__;f__;g__;s__
OTU_1208	0	0	0	0	0	0	0	0	0	0	0	0	0	0	0	0	0	0	0	0	0	0	0	0	0	0	2.8811e-05	2.8811e-05	0.000115244	0	0	0	0	0	0	0.000144055	k__Bacteria;p__Proteobacteria;c__Gammaproteobacteria;o__Cellvibrionales;f__Halieaceae;g__Haliea;s__
OTU_1209	0	0	0	0	0	0	0	0	0	0	0	0	0	0	0	0	0	0	0	0	0	0	0	0	0	0	0	0	0	0	2.8811e-05	8.64329e-05	0	0	5.76219e-05	0	k__Bacteria;p__Proteobacteria;c__Gammaproteobacteria;o__Xanthomonadales;f__Xanthomonadaceae;g__Luteibacter
OTU_1210	0	0	0	0	0	0	0	0	0	0	0	0	0	0	0	0	0	0	0	0	0	0	0	0	0	0	0	0	0	0	8.64329e-05	0	0	0.000489787	0	0	k__Bacteria;p__Saccharibacteria
OTU_1211	0	0	0	0	0	0	0	0	0	0	0	0	0	0	0	0	0	0	0	0	0	0	0	0	0	0	0	0	0	5.76219e-05	0	0	0	0	0	0	k__Bacteria;p__Bacteroidetes;c__Flavobacteriia;o__Flavobacteriales;f__Flavobacteriaceae;g__Empedobacter;s__Empedobacter_brevis
OTU_1212	0	0	0	0	0	0	2.8811e-05	0	0	0	0	0	0	0	0	0	0	0	0	0	0	0	0	0	0	0	0	0	0	0	0	0	0	0	0	0	Unknown
OTU_1213	0	0	0	2.8811e-05	0	5.76219e-05	0	2.8811e-05	0	0	2.8811e-05	2.8811e-05	0	2.8811e-05	2.8811e-05	0	0	0	0	0	0	0	0	0	0	0	0	0	2.8811e-05	0.000144055	0	2.8811e-05	0	2.8811e-05	5.76219e-05	0.000115244	k__Bacteria;p__Acidobacteria;c__Subgroup_6;o__;f__;g__;s__
OTU_1214	0	0	0	0	0	0	0	0	0	0	0	0	0	0	0	0	0	0	0	0	0	0	0	0	0	0	0	0	0	0	0	0	0	0.000201677	0	0	k__Bacteria;p__Proteobacteria;c__Gammaproteobacteria;o__Legionellales;f__Coxiellaceae;g__Coxiella;s__
OTU_1215	0	0	0	0	0	0	0	0	0	0	0	0	0	0	0	2.8811e-05	0	0	0	0	0	0	0	0	0	0	0	0	0	0	0.000144055	2.8811e-05	5.76219e-05	0	0	0	k__Bacteria;p__Firmicutes;c__Clostridia;o__Clostridiales;f__Ruminococcaceae;g__Oscillospira;s__
OTU_1216	0	0	0	0	0	0	0	0	0	0	0	0	0	0	0	0	0	0	0	0	0	0	0	0	0	0	0	0	0	0	0	2.8811e-05	0	0	0	0	k__Bacteria;p__Proteobacteria;c__Deltaproteobacteria;o__Oligoflexales;f__Oligoflexaceae;g__;s__
OTU_1217	0	0	2.8811e-05	0	2.8811e-05	0	0	0	0	0	0	0	0	0	0	0	0	0	0	0	0	0	0	0	2.8811e-05	2.8811e-05	0	2.8811e-05	2.8811e-05	0	0	0	0	0	0	0	k__Bacteria;p__Firmicutes;c__Clostridia;o__Clostridiales;f__Lachnospiraceae;g__Roseburia;s__
OTU_1218	0	0	0	0	0	0	0	0	0	0	0	0	0	0	0	0	0	0	0	0	0	0	0	0	0.000115244	8.64329e-05	8.64329e-05	0	0	0	0	0	0	0	0	0	k__Bacteria;p__Proteobacteria;c__Betaproteobacteria;o__SC-I-84;f__;g__;s__
OTU_1219	0	0	0	0	0	0	0	0	0	0	0	0	0	0	0	0	0	0	0	0	0	0	0	0	5.76219e-05	2.8811e-05	2.8811e-05	5.76219e-05	0	0	0	0	0	0	0	0	k__Bacteria;p__Proteobacteria;c__Betaproteobacteria;o__Rhodocyclales;f__Rhodocyclaceae
OTU_1220	0	0	0	0	0	0	0	0	0	0	0	0	0	0	0	0	0	0	0	0	0	0	0	0	0	8.64329e-05	0	0	0	0	0	5.76219e-05	0	0	0	0	k__Bacteria;p__Actinobacteria;c__unidentified_Actinobacteria;o__Frankiales;f__Geodermatophilaceae;g__Geodermatophilus;s__
OTU_1221	0	0	0	0	0	0	0	0	0	0	0	0	0	0	0	0	0	0	0	0	0	0	0	0	0	0	0	0	0	0	0	8.64329e-05	0	0	0	0	k__Bacteria
OTU_1222	5.76219e-05	2.8811e-05	8.64329e-05	0	2.8811e-05	0	0	0	0	0	0	0	0	0	0	0	2.8811e-05	2.8811e-05	5.76219e-05	5.76219e-05	0.000201677	8.64329e-05	0	8.64329e-05	0	0	0	0	0	0	0	5.76219e-05	0.000172866	0	0	0	k__Bacteria;p__Proteobacteria;c__Gammaproteobacteria;o__Enterobacteriales;f__Enterobacteriaceae;g__Hafnia-Obesumbacterium;s__Hafnia_alvei
OTU_1223	0	0	0	0	0	0	0	0	0	0	0	0	0	0	0	0	0	0	0	0	0	0	0	0	0	0	0	0	0	0	0	0	0	0.000259299	0	0	k__Bacteria;p__Proteobacteria;c__Alphaproteobacteria;o__Rickettsiales
OTU_1224	0	0	0	0	0	0	0	0	0	0	0	0	0	0	0	0	0	0	0	0	0	0	0	0	0	0	0	0	0	0	0	0	0	0	0	8.64329e-05	k__Bacteria;p__Proteobacteria;c__Betaproteobacteria;o__Burkholderiales;f__Alcaligenaceae
OTU_1225	0	0	0	0	0	0	0	0	0	0	0	0	0	0	0	0	0	0	0	0	0	0	0	0	0	0	0	0	0	0	0	0	0	0	0	0.000259299	k__Bacteria;p__Bacteroidetes;c__Sphingobacteriia;o__Sphingobacteriales;f__Chitinophagaceae;g__;s__
OTU_1226	0	0	0	0	0	0	0	0	5.76219e-05	0	0	0	0	0	0	0	0	0	0	0	0	0	0	0	0	0	0	0	0	0	0	0	0	0	0	0	k__Bacteria
OTU_1227	0	0	0	0	0	0	0	0	0	0	0	0	0	0	0	0	0	0	0	0	0	0	0	0	2.8811e-05	0	5.76219e-05	5.76219e-05	2.8811e-05	0	0	0	0	0	0	0	k__Bacteria;p__Proteobacteria;c__Gammaproteobacteria;o__Methylococcales;f__Methylococcaceae;g__Methylosarcina;s__
OTU_1228	0	0	0	0	0	0	0	0	0	0	0	0	0	0	0	0	0	0	0	0	0	0	0	0	0	0	0	0	0	0	0	2.8811e-05	2.8811e-05	0	0	0	k__Bacteria;p__Firmicutes;c__Clostridia;o__Clostridiales;f__Ruminococcaceae
OTU_1229	0	0	0	0	0	0	2.8811e-05	5.76219e-05	0	0	0	0	0	0	0	0	0	0	0	0	0	0	0	0	0	0	0	0	0	0	0.000115244	0	0	0	0	0	k__Bacteria;p__Firmicutes;c__Clostridia;o__Clostridiales;f__Family_XI;g__Anaerococcus;s__
OTU_1230	0	0	0	0	0	0	0	0	0	0	0	0	0	0	0	0	0	0	0	0	0	0	0	0	0	0	0	0	0	0	5.76219e-05	0	0	2.8811e-05	0	0	k__Bacteria;p__Firmicutes;c__Clostridia;o__Clostridiales;f__Ruminococcaceae;g__Ruminococcaceae_UCG-010;s__
OTU_1231	0	0	0	0	0	0	0	0	0	0	0	0	0	0	0	0	0	0	0	0	0	0	0	0	2.8811e-05	0	5.76219e-05	0	0	0	0	0	0	0	0	0	k__Bacteria;p__Ignavibacteriae;c__Ignavibacteria;o__Ignavibacteriales;f__PHOS-HE36;g__;s__
OTU_1232	0	0	0	0	0	0	0	0	0	0	0	0	0	0	0	0	0	0	0	0	0	0	0	0	0	0	0	0	0	0	0	0	0.000201677	0.000115244	0	0	k__Bacteria
OTU_1233	0	0	0	0	0	0	0	0	0	0	0	0	0	0	0	0	0	0	0	0	0	0	0	0	0	0	0	0	0	0	0	0.000201677	0	0.000403354	0.000230488	0	k__Bacteria;p__Proteobacteria;c__Gammaproteobacteria;o__Alteromonadales;f__Idiomarinaceae;g__Idiomarina;s__Idiomarina_baltica
OTU_1234	0	0	0	0	0	0	0	0	0	0	0	0	0	0	0	0	0	0	0	0	0	0	0	0	8.64329e-05	5.76219e-05	0	0	0	0	0	0	0	0	0	0	k__Bacteria;p__Proteobacteria;c__Gammaproteobacteria;o__Xanthomonadales;f__JTB255_marine_benthic_group;g__;s__
OTU_1235	0	0	0	0	0	0	0	0	0	0	0	0	0	0	0	0	0	0	0	0	0	0	0	0	0	0	0	0	0	0	8.64329e-05	2.8811e-05	8.64329e-05	0	8.64329e-05	0	k__Bacteria;p__Firmicutes;c__Clostridia;o__Clostridiales;f__Family_XIII;g__Family_XIII_AD3011_group;s__
OTU_1236	0	0	0	0	0	0	0	0	0	0	0	0	0	0	0	0	0	0	0	0	0	0	0	0	2.8811e-05	8.64329e-05	0	0	0	0	0	0	0	0	0	0	k__Bacteria;p__Proteobacteria;c__Deltaproteobacteria;o__Myxococcales;f__Phaselicystidaceae;g__Phaselicystis;s__
OTU_1237	0	0	0	0	0	0	0	0	0	0	0	0	0	0	0	0	0	0	0	0	0	0	0	0	5.76219e-05	0	0	0	2.8811e-05	0	0	0	0	0	0	0	k__Bacteria;p__Proteobacteria;c__Deltaproteobacteria;o__Myxococcales;f__BIrii41;g__;s__
OTU_1238	0	0	0	0	0	0	0	0	0	0	0	0	0	0	0	0	0	0	0	0	0	0	0	0	0	0	0	0	0	8.64329e-05	0	0	0	0	0	0	k__Bacteria;p__Gemmatimonadetes;c__unidentified_Gemmatimonadetes;o__Gemmatimonadales;f__Gemmatimonadaceae;g__Gemmatimonas;s__
OTU_1239	0	0	0	0	0	0	0	0	0	0	0	0	0	0	0	0	0	0	0	0	0	0	0	0	0	0	0	0	0	0	0	5.76219e-05	0	0	0	2.8811e-05	k__Bacteria;p__Firmicutes;c__Clostridia;o__Clostridiales;f__Ruminococcaceae;g__Anaerotruncus;s__
OTU_1240	0	0	0	0	0	0	0	5.76219e-05	0	0	0	0	0	0	0	0	0	0	0	0	0	0	0	0	0	0	0	0	0	0	0	0	0	0	0	0	k__Bacteria;p__Bacteroidetes;c__Bacteroidia;o__Bacteroidales;f__Rikenellaceae;g__Rikenella;s__Rikenella_microfusus
OTU_1241	0	0	0	0	0	0	0	0	0	0	0	0	0	0	0.000316921	2.8811e-05	5.76219e-05	2.8811e-05	0	0	0	0	0	0	0	0	0	0	0	0	0	0	0	0	0	0	k__Bacteria
OTU_1242	0	0	0	0	0	0	0	0	0	0	0	0	0	0	0	0	0	0	0	0	0	0	0	0	0	0	0	0	0	2.8811e-05	8.64329e-05	0	0	0	0	0	k__Bacteria;p__Firmicutes;c__Clostridia;o__Clostridiales;f__Ruminococcaceae;g__Anaerotruncus;s__
OTU_1243	0	0	0	0	0	0	0	0	0	0	0	0	0	0	0	0	0	0	0	0	0	0	0	0	0	0	0	0	0	0	0	8.64329e-05	0.000115244	0	0	0	k__Bacteria;p__Proteobacteria;c__Gammaproteobacteria
OTU_1244	0	0	0	0	0	0	0	0	2.8811e-05	0	0	0	0	0	0	0	0	0	0	0	0	0	0	0	2.8811e-05	0	8.64329e-05	0	2.8811e-05	0	0	0	8.64329e-05	0	0	2.8811e-05	k__Bacteria;p__Proteobacteria;c__Alphaproteobacteria;o__Caulobacterales;f__Hyphomonadaceae;g__Woodsholea;s__
OTU_1245	0	0	0	0	0	0	0	0	0	0	0	0	0	0	0	0	0	0	0	0	0	0	0	0	0	0	0	0	0	0	0	0	0.000115244	0	0	0	k__Bacteria;p__Firmicutes;c__Clostridia;o__Clostridiales;f__Ruminococcaceae
OTU_1246	0	0	0	0	0	0	0	0	0	0	0	0	0	0	0	0	0	0	0	0	0	0	0	0	0	0	0	0	0	0.000201677	0	0	0	2.8811e-05	0	8.64329e-05	k__Bacteria;p__Latescibacteria;c__;o__;f__;g__;s__
OTU_1247	0	0	0	0	0	0	0	0	0	0	0	0	0	0	0	0	0	0	0	0	0	0	0	0	0	2.8811e-05	0	0	2.8811e-05	0	0	0	0	0	0	0	k__Bacteria;p__Proteobacteria;c__Alphaproteobacteria;o__Rhizobiales;f__A0839;g__;s__
OTU_1248	2.8811e-05	2.8811e-05	0	2.8811e-05	0	0	5.76219e-05	0	2.8811e-05	0	0	0	0	0	0	0	5.76219e-05	0	0	0	0	0	0	0	0	0	0	2.8811e-05	0	5.76219e-05	0.000259299	0.000518597	2.8811e-05	0.000172866	0.000374543	0	k__Bacteria;p__Cyanobacteria;c__Chloroplast;o__unidentified_Chloroplast;f__unidentified_Chloroplast;g__unidentified_Chloroplast
OTU_1249	0	0	0	0	0	0	0	0	0	0	0	8.64329e-05	0	0	2.8811e-05	0	0	0	0	0	0	0	0	0	0	0	0	0	0	0	0	0	0	0	0	0	k__Bacteria;p__Firmicutes;c__Bacilli;o__Bacillales;f__Planococcaceae;g__Domibacillus
OTU_1250	0	0	0	0	0	0	0	0	0	0	0	0	0	0	0	0	0	0	0	0	0	0	0	0	0	0	0	0	0	0	0	5.76219e-05	0	0	0	0	k__Bacteria;p__Proteobacteria;c__Alphaproteobacteria
OTU_1251	0	0	0	0	0	0	0	0	0	0	0	0	0	0	0	0	0	0	0	0	0	0	0	0	0	0	0	0	0	0	0	0.000115244	5.76219e-05	2.8811e-05	0	0	k__Bacteria;p__Bacteroidetes;c__Cytophagia;o__Cytophagales;f__Cytophagaceae;g__Dyadobacter;s__
OTU_1252	0	0	0	0	0	0	0	0	0	0	0	0	0	0	0	0	0	0	0	0	0	0	0	0	0	0	0	0	0	0	0	0	0	0	0	2.8811e-05	k__Bacteria;p__Firmicutes;c__Clostridia;o__Clostridiales;f__Peptococcaceae;g__;s__
OTU_1253	0	0	0	0	0	0	0	0	0	0	0	0	0	0	0	0	0	0	0	0	0	0	0	0	0	2.8811e-05	0	0	0	0	0	8.64329e-05	5.76219e-05	2.8811e-05	0	0	k__Bacteria;p__Proteobacteria;c__Gammaproteobacteria;o__Thiotrichales;f__EV818SWSAP88;g__;s__
OTU_1254	0	0	0	0	0	0	0	0	0	0	0	0	0	0	0	0	0	0	0	0	0	0	0	0	2.8811e-05	2.8811e-05	2.8811e-05	0	2.8811e-05	2.8811e-05	2.8811e-05	0	5.76219e-05	5.76219e-05	0	0	k__Bacteria;p__Firmicutes;c__Erysipelotrichia;o__Erysipelotrichales;f__Erysipelotrichaceae;g__Turicibacter;s__
OTU_1255	0	0	0	0	0	0	0	0	0	0	0	0	0	0	0	0	0	0	0	0	0	0	0	0	0	0	0	0	2.8811e-05	0	0	0	2.8811e-05	0	0	0	k__Bacteria;p__Firmicutes;c__Bacilli;o__Lactobacillales;f__Lactobacillaceae;g__Lactobacillus;s__Lactobacillus_fermentum
OTU_1256	0	0	0	0	0	0	0	0	0	0	0	0	0	0	0	0	0	0	0	0	0	0	0	0	0	0	0	0	0	2.8811e-05	0	0	2.8811e-05	2.8811e-05	0	8.64329e-05	k__Bacteria;p__Gemmatimonadetes;c__unidentified_Gemmatimonadetes;o__Gemmatimonadales;f__Gemmatimonadaceae;g__;s__
OTU_1257	0	0	0	0	0	0	0	0	0	0	0	0	0	0	0	0	0	0	0	0	0	0	0	0	0	0	0	0	0	0	0	0	8.64329e-05	0.000230488	0	0	k__Bacteria;p__Proteobacteria;c__Gammaproteobacteria
OTU_1258	0	0	0	0	0	0	0	0	0	0	0	0	0	0	0	0	0	0	0	2.8811e-05	2.8811e-05	0	0	0	0	0	0	0	0	0	0	0	0	0	0	0	k__Bacteria;p__Firmicutes;c__Clostridia;o__Clostridiales;f__Ruminococcaceae
OTU_1259	0	0	0	0	0	0	0	0	0	0	0	0	0	0	0	0	0	0	0	0	0	0	0	0	0	0	0	0	0	0	0	0	0	0	0	0.000115244	k__Bacteria;p__Saccharibacteria;c__;o__;f__;g__;s__
OTU_1260	0	0	0	0	2.8811e-05	0	0	0	0	0	0	0	0	0	0	0	0	0	0	2.8811e-05	0	0	0	0	0	0	0	0	0	0	0	0	0	0	0	0	k__Bacteria;p__Bacteroidetes;c__Bacteroidia;o__Bacteroidales;f__Porphyromonadaceae;g__Parabacteroides;s__
OTU_1261	0	0	0	0	0	0	0	0	0	0	0	0	0	0	0	0	0	0	0	0	0	0	0	0	0	0	0	0	0	0	2.8811e-05	8.64329e-05	0	0	0	0	k__Bacteria;p__Chlamydiae;c__unidentified_Chlamydiae;o__Chlamydiales
OTU_1262	0	2.8811e-05	0	0	0	0	0	0	0	0	0	0	5.76219e-05	0	0	0	0	0	0	0	0	2.8811e-05	0	0	0	0	0	0	0	0	0	0	0	0	0	0	k__Bacteria;p__Proteobacteria;c__Betaproteobacteria;o__Neisseriales;f__Neisseriaceae;g__Aquitalea;s__Aquitalea_magnusonii
OTU_1263	0	0	0	0	0	0	0	0	0	0	0	0	0	0	0	0	0	0	0	0	0	0	0	0	0	0	0	5.76219e-05	0	0	0	0	0	0	0	2.8811e-05	k__Bacteria;p__Proteobacteria;c__Alphaproteobacteria;o__Caulobacterales;f__Hyphomonadaceae;g__;s__
OTU_1264	0	0	0	0	0	0	0	0	0	0	0	0	0	0	2.8811e-05	0	0	0	0	0	0	0	0	0	0	0	0	0	0	0	0	0	0	0	0	0	k__Bacteria
OTU_1265	0	0	0	0	0	0	0	0	0	0	0	0	0	0	0	0	0	0	0	0	0	0	0	0	0	0	0	0	0	0	0	2.8811e-05	0	0	0	0	k__Bacteria
OTU_1266	0	0	0	0	0	0	0	0	0	0	0	0	0	0	0	0	0	0	0	0	0	0	0	0	0	0	0	0	0	0	0	0	0	0	0	0	k__Bacteria;p__Proteobacteria;c__Alphaproteobacteria;o__Rhizobiales;f__KF-JG30-B3;g__;s__
OTU_1267	0	0	0	0	0	0	0	0	0	0	0	0	0	0	0	0	0	0	0	0	0	0	0	0	0	0	0	0	0	0	0	8.64329e-05	0	0	0	0	k__Bacteria;p__Actinobacteria;c__unidentified_Actinobacteria;o__Actinomycetales;f__Actinomycetaceae;g__Actinomyces
OTU_1268	0	0	0	0	0	0	0	0	0	0	0	0	0	0	0	0	0	0	0	0	0	0	0	0	0	0	0	0	2.8811e-05	0	0	0	0	0	0	0	k__Bacteria;p__Proteobacteria;c__Deltaproteobacteria;o__Myxococcales;f__mle1-27;g__;s__
OTU_1269	0	0	2.8811e-05	0	0	0	0	2.8811e-05	0	0	0	2.8811e-05	0	0	0	0	0	0	0	0	0	0	0	0	0	0	0	2.8811e-05	0	0	2.8811e-05	2.8811e-05	0	0	8.64329e-05	2.8811e-05	k__Bacteria;p__Proteobacteria;c__Gammaproteobacteria;o__Pseudomonadales;f__Moraxellaceae;g__Acinetobacter;s__Acinetobacter_sp._CIP_56.2
OTU_1270	0	0	0	0	0	0	0	0	0	0	0	0	0	0	0	0	0	0	0	0	0	0	0	0	0	0	0	0	0	0	0	0	2.8811e-05	0.000144055	0	0	k__Bacteria;p__Bacteroidetes;c__Sphingobacteriia;o__Sphingobacteriales;f__;g__;s__
OTU_1271	0	0	0	0	0	0	0	0	0	0	0	0	0	0	0	0	0	0	0	0	0	0	0	0	0	0	0	0	0	0	0.000115244	0	0	0	0	0	k__Bacteria;p__Bacteroidetes;c__Bacteroidia;o__Bacteroidales;f__Prevotellaceae;g__Alloprevotella;s__
OTU_1272	0	0	0	0	0	0	0	0	0	0	0	0	0	0	0	0	0	0	0	0	0	0	0	0	0	0	0	0	0	0	0	0	0	8.64329e-05	0	0	k__Bacteria;p__Proteobacteria;c__Gammaproteobacteria;o__Xanthomonadales;f__JTB255_marine_benthic_group
OTU_1273	0	0	0	0	0	0	0	0	0	0	0	0	0	0	0	0	0	0	0	0	0	0	0	0	0	0	0	0	0	0	0	0	0	0	5.76219e-05	0	k__Bacteria;p__Proteobacteria;c__Gammaproteobacteria;o__Thiotrichales;f__Francisellaceae;g__Francisella;s__Francisella_philomiragia
OTU_1274	0	0	0	0	0	0	0	0	0	0	0	0	0	0	0	0	0	0	0	0	0	0	0	0	0	0	0	0	0	0	5.76219e-05	0	0	0	0	0	k__Bacteria;p__Proteobacteria;c__Deltaproteobacteria;o__Oligoflexales;f__0319-6G20;g__;s__
OTU_1275	0	0	0	0	0	0	0	0	0	0	0	0	0	0	0	0	0	0	0	0	0	0	0	0	0	0	0	0	0	0	0	0	0	0	5.76219e-05	0	k__Bacteria;p__Acidobacteria;c__Subgroup_6;o__;f__;g__;s__
OTU_1276	0	0	0	0	0	0	0	0	0	0	0	0	0	0	0	0	0	0	0	0	0	0	0	0	0	0	0	0	0	0	0.000144055	0	0	0	0	5.76219e-05	k__Bacteria;p__Actinobacteria;c__Thermoleophilia;o__Solirubrobacterales;f__Patulibacteraceae;g__Patulibacter
OTU_1277	0	0	0	0	0	0	0	0	0	0	0	0	0	0	0	0	0	0	0	0	0	0	0	0	0	0	0	0	0	0	0	2.8811e-05	0	0	0	0	k__Bacteria;p__Proteobacteria;c__Deltaproteobacteria;o__Oligoflexales;f__Oligoflexaceae;g__;s__
OTU_1278	0	0	0	0	0	0	0	0	0	0	0	0	0	0	0	0	0	0	0	0	0	0	0	0	0	0	0	0	0	2.8811e-05	0	0	0	0	0	0	k__Bacteria;p__Proteobacteria;c__Deltaproteobacteria;o__43F-1404R
OTU_1279	0	0	0	0	0	0	0	0	0	0	0	0	0	0	0	0	0	0	0	0	0	0	0	0	0	0	0	0	0	0	0	2.8811e-05	0	0.000172866	0	0	k__Bacteria;p__Proteobacteria;c__Gammaproteobacteria;o__Oceanospirillales;f__Oceanospirillaceae;g__Marinomonas;s__Marinomonas_communis
OTU_1280	0	0	0	0	0	0	0	0	0	0	0	0	0	0	2.8811e-05	5.76219e-05	0	0	0	0	0	2.8811e-05	0	2.8811e-05	0	0	0	0	0	0	0	0	0	0	5.76219e-05	0	k__Bacteria;p__Bacteroidetes;c__Bacteroidia;o__Bacteroidales;f__Bacteroidaceae;g__Bacteroides;s__Bacteroides_barnesiae
OTU_1281	0	0	0	0	0	0	0	0	0	0	0	0	0	0	0	0	0	0	0	0	0	0	0	0	0	0	0	0	0	0	0	0	0	0	0	0	k__Bacteria;p__Firmicutes;c__Negativicutes;o__Selenomonadales;f__Veillonellaceae;g__Dialister;s__
OTU_1282	0	0	0	2.8811e-05	0	2.8811e-05	2.8811e-05	0	0	0	0	0	0	0	2.8811e-05	0	0	0	0	2.8811e-05	0	0	0	0	0	0	0	0	0	0.000115244	0	0	0	0.000144055	0	0	k__Bacteria;p__Gemmatimonadetes;c__unidentified_Gemmatimonadetes;o__Gemmatimonadales;f__Gemmatimonadaceae;g__;s__
OTU_1283	0	0	0	0	0	0	0	0	0	0	0	0	0	0	0	0	0	0	0	0	0	0	0	0	0	0	0	0	0	0	0	0	0	0	0	0	k__Bacteria;p__Bacteroidetes;c__Sphingobacteriia;o__Sphingobacteriales;f__;g__;s__
OTU_1284	0	0	0	0	0	0	0	0	0	0	0	0	0	0	0	0	0	0	0	0	0	0	0	0	0	0	2.8811e-05	0	0	0	0	8.64329e-05	5.76219e-05	0.000115244	0	0	k__Bacteria;p__Actinobacteria;c__unidentified_Actinobacteria;o__Frankiales
OTU_1285	0	0	0	0	0	0	0	0	0	0	0	0	0	0	0	0	0	0	0	0	0	0	0	0	5.76219e-05	0	5.76219e-05	0	0	0	0	0	0	0	0	0	k__Bacteria;p__Proteobacteria;c__Gammaproteobacteria;o__Xanthomonadales;f__unidentified_Xanthomonadales;g__Steroidobacter
OTU_1286	0	0	0	0	0	0	0	0	0	0	0	0	0	0	0	0	0	0	0	0	0	0	0	0	0	0	0	0	0	0	0	0.000201677	0.000259299	0.00138293	0.000144055	0	k__Bacteria;p__Proteobacteria;c__Alphaproteobacteria;o__Rhodobacterales;f__Rhodobacteraceae;g__Maribius;s__
OTU_1287	0	0	0	0	0	0	0	0	0	0	0	0	0	0	0	0	0	0	0	0	0	0	0	0	0	0	2.8811e-05	0	0.000115244	0	0	0	0	0	0	0	k__Bacteria;p__Firmicutes;c__Clostridia;o__Clostridiales;f__Lachnospiraceae;g__;s__
OTU_1288	0	0	0	0	0	0	0	0	0	0	0	0	0	0	0	0	0	0	0	0	0	0	0	0	0	0	0	0	0	0	0	0	0	0	5.76219e-05	0	k__Bacteria;p__Bacteroidetes;c__Bacteroidia;o__Bacteroidales
OTU_1289	0	0	0	0	0	0	0	0	0	0	0	0	0	0	0	0	0	0	0	0	0	0	0	0	2.8811e-05	5.76219e-05	0	0	0	0	0	0	0	0	0	5.76219e-05	k__Bacteria;p__Firmicutes;c__Clostridia;o__Clostridiales;f__Lachnospiraceae;g__Marvinbryantia;s__
OTU_1290	0	0	0	0	0	0	0	0	0	0	0	0	0	0	0	0	0	0	0	0	0	0	0	0	0	0	2.8811e-05	5.76219e-05	0	0	2.8811e-05	2.8811e-05	2.8811e-05	0.000172866	0.000115244	0	k__Bacteria;p__Actinobacteria;c__unidentified_Actinobacteria;o__Actinomycetales;f__Actinomycetaceae;g__Actinomyces;s__Actinomyces_odontolyticus
OTU_1291	0	0	0	0	0	0	0	0	0	0	0	0	0	0	0	0	0	0	0	0	0	0	0	0	0	0	0	0	0	0	5.76219e-05	0	2.8811e-05	0	0	0	k__Bacteria;p__Chlorobi;c__Chlorobia;o__Chlorobiales;f__SJA-28;g__;s__
OTU_1292	0	0	0	0	0	0	0	0	2.8811e-05	0	0	0	0	0	0	0	0	0	0	0	0	0	0	0	2.8811e-05	0	0	0	8.64329e-05	8.64329e-05	0	0	0	0	0	0.000115244	k__Bacteria;p__Proteobacteria;c__Betaproteobacteria;o__Nitrosomonadales;f__Nitrosomonadaceae
OTU_1293	0	0	0	0	0	0	0	0	0	0	0	0	0	0	0	0	0	0	0	0	0	0	0	0	0	0	0	0	0	0	0	5.76219e-05	0	0	0	0	k__Bacteria;p__Actinobacteria;c__unidentified_Actinobacteria;o__Micrococcales;f__Bogoriellaceae;g__Georgenia;s__
OTU_1294	0	0	0	0	0	0	0	0	0	0	0	0	0	0	0	0	0	0	0	0	0	0	0	0	0	0	0	2.8811e-05	0	0	5.76219e-05	0	0	0	0	0	k__Bacteria;p__Actinobacteria;c__unidentified_Actinobacteria;o__Micrococcales;f__Intrasporangiaceae;g__Ornithinimicrobium
OTU_1295	0	0	0	0	0	0	0	0	0	0	0	2.8811e-05	5.76219e-05	0	0	0	0.000115244	0	0	0	0	0	0	0	0	0	0	0	0	0	0	0	0	0	0	0	k__Bacteria;p__Bacteroidetes;c__Bacteroidia;o__Bacteroidales
OTU_1296	0	0	0	0	0	0	0	0	0	0	0	0	0	0	0	0	0	0	0	0	0	0	0	0	0	0	0	0	0	0	5.76219e-05	0	5.76219e-05	0	0	0	k__Bacteria;p__Actinobacteria;c__Acidimicrobiia;o__Acidimicrobiales;f__OM1_clade;g__Candidatus_Actinomarina;s__
OTU_1297	0	0	0	0	0	0	0	0	0	0	0	0	0	0	0	0	0	0	0	0	0	0	0	0	0	0	0	0	0	0	0	0	5.76219e-05	0.000172866	0	0	k__Bacteria;p__Firmicutes;c__Clostridia;o__Clostridiales;f__Clostridiaceae_1;g__Clostridium_sensu_stricto_13
OTU_1298	0	0	0	0	0	0	0	0	0	0	0	0	0	0	0	0	0	0	0	0	0	0	0	0	0	0	0	0	0	0	0.000230488	0	5.76219e-05	0	0	0	k__Bacteria;p__Bacteroidetes;c__Bacteroidia;o__Bacteroidales;f__Prevotellaceae;g__Alloprevotella;s__
OTU_1299	0	0	0	0	0	0	0	0	0	0	0	0	0	0	0	0	0	0	0	0	0	0	0	0	5.76219e-05	0	5.76219e-05	0	0	0	0	0	0	0	0	0	k__Bacteria;p__Proteobacteria;c__Betaproteobacteria;o__SC-I-84;f__;g__;s__
OTU_1300	0	0	0	0	0	0	0	0	5.76219e-05	0	0	0	0	0	0	0	0	0	0	0	0	0	0	0	0	0	0	2.8811e-05	0	2.8811e-05	0	0	0	0	0	5.76219e-05	k__Bacteria;p__Thermomicrobia;c__unidentified_Thermomicrobia;o__JG30-KF-CM45;f__;g__;s__
OTU_1301	0	0	0	0	0	0	0	0	0	0	0	0	0	0	0	0	0	0	0	0	0	0	0	0	0	0	0	0	0	0	0.000115244	0	0	0	0	0	k__Bacteria;p__Parcubacteria
OTU_1302	0	0	0	0	0	0	0	0	0	0	0	0	0	0	0	0	0	0	0	0	0	0	0	0	0	0	0	0	0	0	0.000144055	0	0	0	0	0	k__Bacteria;p__Firmicutes;c__Clostridia;o__Clostridiales;f__Ruminococcaceae;g__[Eubacterium]_coprostanoligenes_group;s__
OTU_1303	0	0	0	0	0	0	0	0	0	0	0	0	0	0	0	0	0	0	0	0	0	0	0	0	0	0	0	0	0	0	5.76219e-05	0	0	0	0	0	k__Bacteria;p__Firmicutes;c__Bacilli;o__Bacillales;f__Staphylococcaceae;g__Jeotgalicoccus;s__Jeotgalicoccus_sp._M3T9B12
OTU_1304	0	2.8811e-05	0	2.8811e-05	0	0	0	0	0	0	0	0	0	0	0	0	0	0	0	0	0	0	0	0	0	0	0	0	0	0	0	0	0	0	2.8811e-05	0	k__Bacteria;p__Firmicutes;c__Clostridia;o__Clostridiales;f__Lachnospiraceae;g__[Ruminococcus]_gauvreauii_group;s__
OTU_1305	0	0	0	0	0	0	0	0	0	0	0	0	0	0	0	0	0	0	0	0	0	0	0	0	0	0	0	0	0	0	0	0	0	0	8.64329e-05	0	k__Bacteria;p__Proteobacteria;c__Gammaproteobacteria;o__Chromatiales;f__Ectothiorhodospiraceae;g__Thioalkalispira;s__
OTU_1306	0	0	0	0	0	0	0	0	0	0	0	0	0	0	0	0	0	0	0	0	0	0	0	0	0	0	0	0	0	0.000230488	0	0	0	0	0	5.76219e-05	k__Bacteria;p__Proteobacteria;c__Deltaproteobacteria;o__43F-1404R;f__;g__;s__
OTU_1307	0	0	5.76219e-05	2.8811e-05	0	2.8811e-05	5.76219e-05	0	0	0	0	5.76219e-05	0	0	5.76219e-05	0	2.8811e-05	0	0	2.8811e-05	0	0	5.76219e-05	0	0	0.000201677	0.000115244	0.000115244	0.000172866	2.8811e-05	0.000576219	0.000345732	0.000172866	0.000115244	5.76219e-05	0.000259299	k__Bacteria;p__Proteobacteria;c__Alphaproteobacteria;o__Sphingomonadales;f__Sphingomonadaceae;g__Sphingomonas;s__Sphingomonas_leidyi
OTU_1308	0	0	0	0	0	0	0	0	0	0	0	0	0	0	0	0	0	0	0	0	0	0	0	0	2.8811e-05	0	0	2.8811e-05	0	0	0	0	0	0	0	0	k__Bacteria;p__Acidobacteria;c__Solibacteres;o__Solibacterales;f__Solibacteraceae_(Subgroup_3);g__Bryobacter;s__
OTU_1309	0	0	0	0	0	0	0	0	0	0	0	0	0	0	0	0	0	0	0	0	0	0	0	0	0	0	0	0	0	0	0	2.8811e-05	0	0	0	2.8811e-05	k__Bacteria;p__Proteobacteria;c__Gammaproteobacteria;o__Xanthomonadales;f__unidentified_Xanthomonadales;g__Acidibacter;s__
OTU_1310	0	0	0	0	0	0	2.8811e-05	0	0	5.76219e-05	2.8811e-05	0	0	0	0	0	0	0	0	0	0	0	0	0	0	0	0	0	0	0	0	0	0	0	0	0	k__Bacteria
OTU_1311	0	0	0	0	0	0	0	0	0	0	0	0	0	0	0	0	0	0	0	0	0	0	0	0	0	0.000230488	0	0	0	0	0	0	0	0	0	0	k__Bacteria;p__Proteobacteria;c__Deltaproteobacteria;o__Myxococcales;f__P3OB-42;g__;s__
OTU_1312	5.76219e-05	0	0	0	0	0	0	0	0	0	0	0	0	0	5.76219e-05	0	0	0	0	0	0	0	0	0	0	0	0	0	0	0	0	0	0	0	0	0	k__Bacteria;p__Firmicutes;c__Bacilli;o__Bacillales;f__Bacillaceae;g__Ureibacillus
OTU_1313	0	0	0	0	0	0	0	0	0	0	0	0	0	0	0	0	0	0	0	0	0	0	0	0	0	0	0	0	0	0	0	2.8811e-05	0	0.000144055	0.000115244	0	k__Bacteria;p__Proteobacteria;c__Gammaproteobacteria;o__Legionellales;f__Legionellaceae;g__Legionella
OTU_1314	0	0	0	0	0	0	0	0	0	0	0	0	0	0	0	0	0	0	0	0	0	0	0	0	0	0	0	0	0	0	0	0	0	0.000172866	0	0	k__Bacteria;p__Proteobacteria;c__Alphaproteobacteria;o__unidentified_Alphaproteobacteria;f__unidentified_Alphaproteobacteria;g__;s__
OTU_1315	0	0	0	0	0	0	0	0	0	0	0	0	0	0	0	0	0	0	0	0	0	0	0	0	2.8811e-05	2.8811e-05	0	0	2.8811e-05	0	0	0	0	0	0	0	k__Bacteria;p__Acidobacteria;c__Subgroup_6;o__;f__;g__;s__
OTU_1316	0	0	0	0	0	0	0	0	0	0	0	0	0	0	0	0	0	0	0	5.76219e-05	0	0	2.8811e-05	0	0	0	0	0	0	0	0	0	0	0	0	0	k__Bacteria
OTU_1317	0	0	0	0	0	0	5.76219e-05	0	0	0	0	0	0	0	0	0	0	0	0	0	0	0	0	0	0	0	0	0	0	0	0	0	0	0	0	0	k__Bacteria;p__Proteobacteria;c__Gammaproteobacteria;o__Enterobacteriales;f__Enterobacteriaceae
OTU_1318	0	0	0	0	0	0	0	0	2.8811e-05	0	0	0	0	0	0	2.8811e-05	0	0	0	0	0	0	0	0	0	0	0	0	0	0	0	0	0	0	5.76219e-05	0	k__Bacteria;p__Proteobacteria;c__Alphaproteobacteria;o__Rhizobiales;f__Rhizobiaceae;g__Rhizobium
OTU_1319	0	0	0	0	0	0	5.76219e-05	0	0	0	0	0	0	0	0	0	0	0	0	0	0	0	0	0	0	0	0	0	0	0	0	0	0	0	0	8.64329e-05	k__Bacteria;p__Bacteroidetes;c__Bacteroidia;o__Bacteroidales;f__Bacteroidales_S24-7_group;g__;s__
OTU_1320	0	0	0	0	0	0	0	0	0	0	0	0	0	0	0	0	0	0	0	0	0	0	0	0	0	0	0	0	0	0	0.000144055	0	0	0	0	0	k__Bacteria;p__Spirochaetes;c__unidentified_Spirochaetes;o__Spirochaetales;f__Spirochaetaceae;g__Treponema_2;s__Treponema_porcinum
OTU_1321	0	0	0	0	0	0	0	0	0	0	0	0	0	0	0	0	0	0	0	0	0	0	0	0	0	0	0	0	2.8811e-05	0.000115244	0	0	0	5.76219e-05	0	5.76219e-05	k__Bacteria;p__Proteobacteria;c__Epsilonproteobacteria;o__Campylobacterales;f__Helicobacteraceae;g__Helicobacter;s__Helicobacter_ganmani
OTU_1322	0	0	0	0	0	0	0	0	0	0	0	0	0	0	0	0	0	0	0	0	0	0	0	0	0	0	0	0	2.8811e-05	0	0	0	0	0	0	0	k__Bacteria;p__Firmicutes;c__Clostridia;o__Clostridiales;f__Ruminococcaceae;g__Anaerotruncus;s__
OTU_1323	0	0	2.8811e-05	0	0	0	0	0	0	0	0	0	0	0	0	0	0	0	0	0	0	0	0	0	0	0	0	0	0	0	0	0	0	8.64329e-05	0	0	k__Bacteria;p__Firmicutes;c__Clostridia;o__Clostridiales;f__Lachnospiraceae;g__[Eubacterium]_hallii_group;s__
OTU_1324	0	0	0	0	0	0	0	0	0	0	0	0	0	0	0	0	0	0	0	0	0	0	0	0	0	0	0	0	0	0	0	0	0	0	0	8.64329e-05	k__Bacteria;p__Actinobacteria;c__Thermoleophilia;o__Solirubrobacterales
OTU_1325	0	0	2.8811e-05	0	0	0	0	0	0	0	0	0	0	0	0	0	0	0	0	0	0	0	0	0	0	2.8811e-05	0	0	2.8811e-05	0	0	0	0	0	0	0	k__Bacteria;p__Actinobacteria;c__Coriobacteriia;o__Coriobacteriales;f__Coriobacteriaceae;g__Enterorhabdus;s__
OTU_1326	0	0	0	0	0	0	0	0	0	0	0	0	0	0	0	0	0	2.8811e-05	0	0	0	0	0	0	0	0	0	0	0	8.64329e-05	0	0	5.76219e-05	0	0	0	k__Bacteria;p__Acidobacteria;c__Blastocatellia;o__unidentified_Blastocatellia;f__Blastocatellaceae_(Subgroup_4);g__;s__
OTU_1327	0	0	0	0	0	0	0	0	0	0	0	0	0	0	0	0	0	0	0	0	0	0	0	0	0	0	0	0	0	0	2.8811e-05	0	0	8.64329e-05	0	0	k__Bacteria;p__Proteobacteria;c__Alphaproteobacteria;o__Rhizobiales;f__Hyphomicrobiaceae
OTU_1328	0	0	0	0	0	0	0	0	0	0	0	0	0	0	0	0	0	0	0	0	0	0	0	0	0	0	0	0	0	0	0	0	0	0	2.8811e-05	0	k__Bacteria;p__Parcubacteria;c__Candidatus_Nomurabacteria;o__;f__;g__;s__
OTU_1329	0	0	0	0	0	0	0	0	0	0	2.8811e-05	0	0	0	0	0	0	0	0	0	0	0	0	0	0	0	0	0	0	0	5.76219e-05	2.8811e-05	5.76219e-05	0	0	5.76219e-05	k__Bacteria;p__Actinobacteria;c__Acidimicrobiia;o__Acidimicrobiales;f__OM1_clade;g__Candidatus_Actinomarina;s__
OTU_1330	0	0	0	0	0	0	0	0	0	0	0	0	0	0	0	0	0	0	0	0	0	0	0	0	0	5.76219e-05	2.8811e-05	0	0	0	0	0	0	0	0	0	k__Bacteria;p__Actinobacteria;c__Acidimicrobiia;o__Acidimicrobiales
OTU_1331	0	0	0	0	0	0	0	0	0	0	0	0	0	0	0	0	0	0	0	0	0	0	0	0	0	0	0	0	0	0	0	0	8.64329e-05	8.64329e-05	0	0	k__Bacteria;p__Proteobacteria;c__Deltaproteobacteria;o__SAR324_clade(Marine_group_B);f__;g__;s__
OTU_1332	0	0	0	0	0	0	0	0	0	0	0	0	0	0	0	0	0	0	0	0	0	0	0	0	0	0	0	0	0	0	0	2.8811e-05	0.000172866	0.000259299	0	0	k__Bacteria;p__Proteobacteria;c__Gammaproteobacteria
OTU_1333	0	0	0	0	0	0	0	0	0	0	0	0	5.76219e-05	0	0	2.8811e-05	0	0	0	0	0	0	0	0	0	0	0	0	0	0	0	0	0	0	0	0	k__Bacteria;p__Proteobacteria;c__Betaproteobacteria;o__Burkholderiales;f__Oxalobacteraceae;g__Undibacterium
OTU_1334	0	0	0	0	0	0	0	0	0	0	0	0	0	0	0	0	0	0	0	0	0	0	0	0	2.8811e-05	0	2.8811e-05	0	0	0	0	0	0	0	0	0	k__Bacteria;p__Proteobacteria;c__SPOTSOCT00m83;o__;f__;g__;s__
OTU_1335	0	0	0	2.8811e-05	0	0	0	0	0	0	0	0	0	0	0	0	0	0	0	0	0	0	0	0	0	2.8811e-05	0	0	0	0	0	5.76219e-05	0	0	0	0	k__Bacteria;p__Firmicutes;c__Clostridia;o__Clostridiales;f__Ruminococcaceae;g__Oscillibacter;s__
OTU_1336	0	0	0	0	0	0	0	0	0	0	0	0	0	0	0	0	0	0	0	0	0	0	0	0	0	0	0	0	0	0	0.000172866	0	2.8811e-05	0	0	0	k__Bacteria;p__Firmicutes;c__Clostridia;o__Clostridiales;f__Family_XIII;g__Mogibacterium;s__
OTU_1337	0	0	0	0	0	0	0	0	0	0	0	0	0	0	0	0	0	0	0	0	0	0	0	0	0	0	0	0	0	0	5.76219e-05	0	0	0	0	0	k__Bacteria;p__Actinobacteria;c__unidentified_Actinobacteria;o__Corynebacteriales;f__Corynebacteriaceae;g__Corynebacterium_1
OTU_1338	0	0	2.8811e-05	0	0	0	0	0	0	0	0	0	0	0	2.8811e-05	0	0	0	0	0	0	0	0	0	0	0	0	0	0	0	0	0	0	0	0	0	Unknown
OTU_1339	0	0	2.8811e-05	0	0	0	0	0	0	0	0	2.8811e-05	0	0	2.8811e-05	0	0	0	0	0	0	0	0	0	0	0	0	0	0	5.76219e-05	0	0	0	0	5.76219e-05	0	k__Bacteria;p__Acidobacteria;c__Subgroup_6;o__;f__;g__;s__
OTU_1340	0	0	0	0	0	0	0	0	0	0	0	0	0	0	0	0	0	0	0	0	0	0	0	0	0	0	0	0	0	0	0	8.64329e-05	0	0	0	0	k__Bacteria;p__Proteobacteria;c__pItb-vmat-80;o__;f__;g__;s__
OTU_1341	0	0	0	0	0	0	0	0	0	0	0	0	0	0	0	0	0	0	0	0	0	0	0	0	0	5.76219e-05	0	0	0	0	0	0	0	0.000230488	0	0	k__Bacteria;p__Actinobacteria;c__unidentified_Actinobacteria;o__Propionibacteriales;f__Nocardioidaceae;g__Nocardioides
OTU_1342	0	0	0	0	0	0	0	0	0	0	0	0	0	0	0	0	0	0	0	0	0	0	0	0	0	0	0	0	0	0	2.8811e-05	0	0	0	0	0	k__Bacteria;p__Acidobacteria;c__Blastocatellia;o__unidentified_Blastocatellia;f__Blastocatellaceae_(Subgroup_4);g__;s__
OTU_1343	0	0	0	0	0	0	0	0	0	0	0	0	0	0	0	0	0	0	0	0	0	0	0	0	0	0	0	0	0	0	0	5.76219e-05	0	0	0	0	k__Bacteria;p__Acidobacteria;c__Subgroup_13;o__;f__;g__;s__
OTU_1344	0	0	0	0	0	0	0	0	0	0	0	0	0	0	0	0	0	0	0	0	0	0	0	0	0	0	0	0	0	0	0	0	0	0	5.76219e-05	0	k__Bacteria;p__Actinobacteria;c__unidentified_Actinobacteria;o__Pseudonocardiales;f__Pseudonocardiaceae
OTU_1345	0	0	0	0	0	0	0	0	0	0	0	0	0	0	0	0	0	0	0	0	0	0	0	0	0	0	0	0	0	0	0	0	0	0	0	0.000172866	k__Bacteria;p__Proteobacteria;c__Betaproteobacteria;o__Burkholderiales;f__Comamonadaceae
OTU_1346	0	0	0	0	0	0	0	0	0	0	0	0	0	0	0	0	0	0	0	0	0	0	0	0	0	0	0	0	0	0	0	0	0	0.000144055	0	0	k__Bacteria;p__Proteobacteria;c__Gammaproteobacteria;o__Thiotrichales;f__unidentified_Thiotrichales;g__Candidatus_Endoecteinascidia;s__
OTU_1347	0	0	0	0	0	0	0	0	0	0	0	0	0	0	0	0	0	0	0	0	0	0	0	0	0	0	0	0	0	8.64329e-05	0	0	0	0	0	0	k__Bacteria;p__Firmicutes;c__Clostridia;o__Clostridiales;f__Lachnospiraceae;g__Howardella;s__
OTU_1348	0	0	0	0	0	0	0	0	0	0	0	0	0	0	0	0	0	0	0	0	0	0	0	0	0	0	0	0	0	0	0	8.64329e-05	0	0	0	0	k__Bacteria;p__Thermomicrobia;c__unidentified_Thermomicrobia;o__AKYG1722;f__;g__;s__
OTU_1349	0	0	0	2.8811e-05	0	0	8.64329e-05	0	0	0	0	0	0	0	0	0	0	0	0	0	0	0	0	0	0	0	0	0	0	0	0	0	0	0	0	0	k__Bacteria;p__Actinobacteria;c__Acidimicrobiia;o__Acidimicrobiales;f__;g__;s__
OTU_1350	0	0	0	0	0	0	0	0	0	0	0	0	0	0	0	0	0	0	0	0	0	0	0	0	0	0	0	0	0	0	0	0	0	0	0	0.000115244	k__Bacteria;p__Proteobacteria;c__Betaproteobacteria;o__Nitrosomonadales;f__Nitrosomonadaceae
OTU_1351	0	0	0	0	0	0	0	0	0	0	0	0	0	0	0	0	0	0	0	0	0	0	0	0	0	0	0	0	0	0	5.76219e-05	0	0	0	0	0	k__Bacteria
OTU_1352	0	0	0	0	0	0	0	0	0	0	0	0	0	0	0	0	0	0	0	0	0	0	0	0	0	0	0	0	0	0	0	0	0	0	0	8.64329e-05	k__Bacteria;p__Proteobacteria;c__Gammaproteobacteria
OTU_1353	0	0	0	0	0	0	0	5.76219e-05	0	0	5.76219e-05	0	0	0	0	0	0	0	0	0	0	0	0	0	0	0	0	0	0	0	0	0	0	0	0	0	k__Bacteria;p__Acidobacteria;c__Holophagae;o__Subgroup_10;f__ABS-19;g__;s__
OTU_1354	0	0	0	0	0	0	0	0	0	0	0	0	0	0	0	0	0	0	0	0	0	0	0	0	0	2.8811e-05	2.8811e-05	0	0	0	0	0	0	0	0	0	k__Bacteria;p__Actinobacteria;c__Coriobacteriia;o__Coriobacteriales;f__Coriobacteriaceae;g__Enterorhabdus;s__
OTU_1355	0	0	0	0	0	0	0	0	0	0	0	0	0	0	0	0	0	0	0	0	0	0	0	0	2.8811e-05	0	0	0	0	0	0	0	0	0	0	0.000144055	k__Bacteria;p__Proteobacteria;c__Betaproteobacteria;o__Burkholderiales;f__Alcaligenaceae;g__;s__
OTU_1356	0	0	0	0	0	0	0	0	0	0	2.8811e-05	0	0	0	0	0	0	0	0	0	0	0	0	0	0	0	0	0	0	0	0	0	0	0	0	0.000144055	k__Bacteria;p__Proteobacteria;c__Alphaproteobacteria;o__Rhizobiales;f__Methylobacteriaceae;g__Microvirga;s__
OTU_1357	0	0	0	0	0	0	0	0	0	0	0	0	0	0	0	0	0	0	0	0	0	0	0	0	0	0	0	0	0	0	0	2.8811e-05	0	0	0	0	k__Bacteria;p__Proteobacteria;c__Betaproteobacteria;o__Nitrosomonadales;f__Nitrosomonadaceae;g__Nitrosospira;s__
OTU_1358	0	0	0	0	0	0	0	0	0	0	0	5.76219e-05	0	0	0	2.8811e-05	0	0	0	0	0	0	0	0	0	0	0	0	0	0	0	0	0	0	0	0	k__Bacteria;p__Firmicutes;c__Clostridia;o__Clostridiales;f__Ruminococcaceae;g__Ruminiclostridium_1;s__anaerobic_bacterium_Glu3
OTU_1359	0	0	0	0	0	0	0	0	0	0	0	0	0	0	0	0	0	0	0	0	0	0	0	0	5.76219e-05	0	2.8811e-05	0	5.76219e-05	0	0	0	0	0	0	0	k__Bacteria;p__Chloroflexi;c__Caldilineae;o__Caldilineales;f__Caldilineaceae;g__;s__
OTU_1360	0	0	0	0	0	0	0	0	0	0	0	0	0	0	0	0	0	0	0	0	0	0	0	0	0	2.8811e-05	0	0	0	0	0	0	0	0	0	0	k__Bacteria;p__Actinobacteria;c__Rubrobacteria;o__Rubrobacterales;f__Rubrobacteriaceae;g__Rubrobacter;s__
OTU_1361	0	0	0	0	0	0	0	0	0	0	0	0	0	0	0	0	0	0	0	0	0	0	0	0	0	0	0	0	0	0	0.000172866	0	0	0	0	0	k__Bacteria;p__Cyanobacteria;c__Chloroplast;o__unidentified_Chloroplast;f__unidentified_Chloroplast;g__unidentified_Chloroplast
OTU_1362	0	2.8811e-05	0	0	0	0	0	0	0	0	0	0	0	0	0	0	0	0	0	0	0	0	0	0	0	0	0	0	5.76219e-05	0	0	2.8811e-05	0	2.8811e-05	0	2.8811e-05	k__Bacteria;p__Actinobacteria;c__unidentified_Actinobacteria;o__Micrococcales;f__Microbacteriaceae;g__Agromyces;s__
OTU_1363	0	0	0	0	0	0	0	0	0	0	0	0	0	0	0	0	0	0	0	0	0	0	0	0	5.76219e-05	2.8811e-05	0	0	0	0	0	0	0	0	0	0	k__Bacteria;p__Proteobacteria;c__Alphaproteobacteria;o__Rickettsiales;f__unidentified_Rickettsiales;g__Candidatus_Odyssella
OTU_1364	0	0	0	0	0	0	0	0	0	0	0	0	0	0	0	0	0	0	0	0	0	0	0	0	0	0	0	0	0	0	0	2.8811e-05	0	0	0	0	k__Bacteria;p__Bacteroidetes;c__Cytophagia;o__Cytophagales;f__Flammeovirgaceae
OTU_1365	0	0	0	0	0	0	0	0	0	0	0	0	0	0	0	0	0	0	0	0	0	0	0	0	0	0	0	0	0	0	0	5.76219e-05	8.64329e-05	2.8811e-05	2.8811e-05	0	k__Bacteria
OTU_1366	0	0	0	0	0	0	0	0	0	0	0	8.64329e-05	0	0	0	0	0	0	0	0	0	0	0	0	0	0	0	0	0	0	0	0	0	0	0	0	k__Bacteria;p__Bacteroidetes;c__Cytophagia;o__Cytophagales;f__Cytophagaceae
OTU_1367	0	0	0	0	0	0	2.8811e-05	0	0	0	0	0	0	0	0	0	0	0	0	0	0	0	0	0	0	0	0	8.64329e-05	5.76219e-05	0	0	0	0	2.8811e-05	0	0	k__Bacteria;p__Firmicutes;c__Bacilli;o__Lactobacillales;f__Streptococcaceae;g__Streptococcus;s__Streptococcus_hyointestinalis
OTU_1368	0	0	0	0	0	0	0	0	0	0	0	0	0	0	0	0	0	0	0	0	0	0	0	0	0	0	0	0	0	0	5.76219e-05	0	0	0	0	0	k__Bacteria;p__Proteobacteria;c__Betaproteobacteria;o__Burkholderiales;f__Burkholderiaceae;g__Limnobacter;s__
OTU_1369	0	0	0	0	0	0	0	0	0	0	0	0	0	0	0	0	0	0	0	0	0	0	0	0	0	0	0	0	0	0	0	5.76219e-05	0	0	0	0	k__Bacteria;p__Proteobacteria;c__Gammaproteobacteria;o__Thiotrichales;f__EV818SWSAP88;g__;s__
OTU_1370	0	0	0	0	0	0	0	0	0	0	0	0	0	0	0	0	0	0	0	0	0	0	0	0	0	0	0	0	0	0	0	0	0	0	0	0.000115244	k__Bacteria;p__Cyanobacteria;c__unidentified_Cyanobacteria;o__SubsectionIII;f__FamilyI;g__Oscillatoria
OTU_1371	0	0	0	0	0	0	0	2.8811e-05	0	5.76219e-05	0	0	0	0	0	0	0	0	0	0	0	0	0	0	0	0	0	0	0	0	0	0	0	0	0	0	Unknown
OTU_1372	0	0	0	0	0	0	0	0	8.64329e-05	0	2.8811e-05	0	0	0	0	0	0	0	0	0	0	0	0	0	0	0	0	0	0	0	0	0	0	0	0	0	k__Bacteria;p__Verrucomicrobia;c__Verrucomicrobiae;o__Verrucomicrobiales;f__Verrucomicrobiaceae;g__Luteolibacter
OTU_1373	0	0	0	0	0	0	0	0	0	0	0	0	0	0	0	0	0	0	0	0	0	0	0	0	0	0	0	0	0	0	0	0	0.000172866	0	0	0	k__Bacteria;p__Proteobacteria;c__Alphaproteobacteria;o__Rhodobacterales;f__Rhodobacteraceae
OTU_1374	0	0	0	0	0	0	0	0	0	0	0	0	0	0	0	0	0	0	0	0	0	0	0	0	0	0	0	0	0	8.64329e-05	0	0	0	0	0	0	k__Bacteria;p__Chloroflexi;c__Anaerolineae;o__Anaerolineales;f__Anaerolineaceae;g__Anaerolinea;s__
OTU_1375	0	0	0	0	0	0	0	0	0	0	0	0	0	0	0	0	0	0	0	0	0	0	0	0	0	2.8811e-05	5.76219e-05	0	0	0	0	0	0	0	0	0	k__Bacteria;p__Proteobacteria
OTU_1376	0	0	0	0	0	0	0	0	0	0	0	0	0	0	0	0	0	0	0	0	0	0	0	0	0	0	0	0	0	0	0	0	0	0	0	0	k__Bacteria
OTU_1377	0	0	0	0	0	0	0	0	0	0	0	0	0	0	0	0	0	0	0	0	0	0	0	0	0	0	0	0	0	0.000115244	0	0	0	0	0	2.8811e-05	k__Bacteria;p__Firmicutes;c__Negativicutes;o__Selenomonadales;f__Veillonellaceae;g__Dialister;s__Dialister_micraerophilus
OTU_1378	0	0	0	0	0	0	0	0	0	0	0	0	0	0	0	0	0	0	0	0	0	0	0	0	0	0	0	0	0	0	0	0	2.8811e-05	0	2.8811e-05	0	k__Bacteria;p__Bacteroidetes;c__Bacteroidia;o__Bacteroidales;f__Bacteroidales_RF16_group;g__;s__
OTU_1379	0	0	0	0	0	0	0	0	0	0	0	0	0	0	0	0	0	0	0	2.8811e-05	0	0	0	0	2.8811e-05	2.8811e-05	0	5.76219e-05	2.8811e-05	0	0.000172866	0.000144055	0	0.000115244	2.8811e-05	2.8811e-05	k__Bacteria;p__Actinobacteria;c__unidentified_Actinobacteria;o__Corynebacteriales;f__Mycobacteriaceae;g__Mycobacterium
OTU_1380	0	0	0	0	0	0	0	0	0	0	0	0	0	0	0	0	0	0	0	0	0	0	0	0	0	0	0	0	0	0	0	0	0	0	5.76219e-05	0	k__Bacteria;p__Firmicutes;c__Clostridia;o__Clostridiales;f__Ruminococcaceae;g__Ruminococcaceae_UCG-010;s__
OTU_1381	0	0	0	0	0	0	0	0	0	0	0	0	0	0	0	0	0	0	0	0	0	0	0	0	0	0	0	0	0	0	5.76219e-05	0	0	0	0	0	k__Bacteria;p__Tenericutes;c__Mollicutes;o__Mycoplasmatales;f__Mycoplasmataceae;g__Ureaplasma;s__
OTU_1382	0	0	0	0	0	0	0	0	0	0	0	0	0	0	0	0	0	0	0	0	0	0	0	0	0	0	0	0	0	0	0	0	0	0	0	5.76219e-05	k__Bacteria;p__Bacteroidetes;c__Sphingobacteriia;o__Sphingobacteriales;f__Chitinophagaceae;g__Chitinophaga;s__Terrimonas_sp._16-45A
OTU_1383	0	0	0	0	0	0	0	0	5.76219e-05	0	0	0	0	0	0	0	0	0	0	0	0	0	0	0	0	0	0	0	0	0	0	0	0	0	0	0	k__Bacteria
OTU_1384	0	0	0	0	0	0	0	0	0	0	0	0	0	0	0	0	0	0	0	0	0	0	0	0	0	0	0	0	0	0	0	0	0	0	2.8811e-05	0	k__Bacteria;p__Proteobacteria;c__Alphaproteobacteria;o__Rickettsiales;f__Mitochondria;g__;s__
OTU_1385	0	0	0	0	2.8811e-05	0	0	0	0	0	0	0	0	0	0	0	0	0	0	0	0	0	0	0	2.8811e-05	0	0	0	0	2.8811e-05	0	2.8811e-05	0	0	0	2.8811e-05	k__Bacteria;p__Bacteroidetes;c__Bacteroidia;o__Bacteroidales;f__Bacteroidales_S24-7_group;g__;s__
OTU_1386	0	0	0	0	0	0	0	0	0	0	0	0	0	0	0	0	0	0	0	0	0	0	0	0	8.64329e-05	8.64329e-05	0	2.8811e-05	0	0	0	0	0	0	0	0	k__Bacteria;p__Actinobacteria;c__unidentified_Actinobacteria;o__Propionibacteriales;f__Nocardioidaceae;g__Nocardioides;s__
OTU_1387	0	0	0	0	0	0	0	0	0	0	0	0	0	0	0	0	0	0	0	0	0	0	0	0	0	0	0	0	0	0	0	0.000115244	0	0	0	0	Unknown
OTU_1388	0	0	0	0	5.76219e-05	0	0	0	0	0	0	0	0	0	0	0	0	0	0	0	0	0	0	0	0	0	0	0	0	0	0	0	0	0	0	0	k__Bacteria
OTU_1389	0	0	0	0	0	0	0	0	0	0	0	0	0	0	0	0	0	0	0	0	0	0	0	0	0	0	0	0	0	0	8.64329e-05	0	0	0	0	0	k__Bacteria;p__Firmicutes;c__Clostridia;o__Clostridiales;f__Christensenellaceae;g__Christensenellaceae_R-7_group;s__bacterium_YE57
OTU_1390	0	0	0	0	0	0	0	0	0	0	0	0	0	0	0	0	0	0	0	0	0	0	0	0	8.64329e-05	2.8811e-05	8.64329e-05	0	2.8811e-05	0	0	0	0	0	0	0	k__Bacteria;p__Proteobacteria;c__Alphaproteobacteria;o__Rhodospirillales;f__Rhodospirillaceae;g__Defluviicoccus;s__
OTU_1391	2.8811e-05	0	0	0	0	0	0	0	0	0	0	0	0	0	0	0	0	0	0	0	0	0	0	0	0	0	0	0	0	0	0	0	0	0	0	0	k__Bacteria;p__Bacteroidetes;c__Sphingobacteriia;o__Sphingobacteriales;f__Chitinophagaceae;g__;s__
OTU_1392	0	0	0	0	0	0	0	0	0	0	0	0	0	0	0	0	0	0	0	0	0	0	0	0	0	2.8811e-05	0	0	0	0	0	0	0	0	0	0	k__Bacteria;p__Actinobacteria;c__Coriobacteriia;o__Coriobacteriales;f__Coriobacteriaceae;g__Enterorhabdus;s__
OTU_1393	0	0	0	0	0	0	0	0	0	0	0	0	0	0	0	0	0	0	0	0	0	0	0	0	0	0	0	0	0	0	2.8811e-05	5.76219e-05	0	0	0	0	k__Bacteria;p__Proteobacteria;c__Deltaproteobacteria;o__Syntrophobacterales;f__Syntrophobacteraceae;g__Desulfovirga;s__
OTU_1394	0	0	0	0	0	0	0	0	0	0	5.76219e-05	0	0	0	0	0	0	0	0	0	0	0	0	0	0	0	0	0	0	0	0	0	0	0	0	0	k__Bacteria;p__Proteobacteria;c__Gammaproteobacteria;o__Aeromonadales;f__Aeromonadaceae;g__Aeromonas
OTU_1395	0	0	0	0	0	0	0	0	0	0	0	0	0	0	0	0	0	0	0	0	0	0	0	0	0	0	0	0	0	0	0	0	0	0	0	0.000201677	k__Bacteria;p__Proteobacteria;c__Gammaproteobacteria;o__Xanthomonadales;f__Xanthomonadaceae
OTU_1396	0	0	0	0	0	0	0	0	0	0	0	0	0	0	0	0	0	0	0	0	0	0	0	0	0	0	0	0	0	0	0	2.8811e-05	0	0	5.76219e-05	0	k__Bacteria;p__Actinobacteria;c__unidentified_Actinobacteria;o__Streptosporangiales;f__Thermomonosporaceae
OTU_1397	0	0	0	0	0	0	0	0	0	0	0	0	0	0	0	0	0	0	0	0	0	0	0	0	0	0	0	0	0	0	8.64329e-05	0	5.76219e-05	0	0	0	k__Bacteria;p__Cyanobacteria;c__Chloroplast;o__unidentified_Chloroplast;f__unidentified_Chloroplast;g__unidentified_Chloroplast
OTU_1398	0	0	0	0	0	0	0	0	0	0	0	0	0	0	0	0	0	0	0	0	0	0	0	0	0	0	0	0	0	0	0	0	0	0.000172866	0	0	k__Bacteria;p__Proteobacteria;c__Alphaproteobacteria;o__unidentified_Alphaproteobacteria;f__unidentified_Alphaproteobacteria;g__;s__
OTU_1399	0	0	0	0	0	0	0	0	0	0	0	0	0	0	0	0	0	0	0	0	0	0	0	0	0	0	0	0	0	0	2.8811e-05	0	0	0	0	0	k__Bacteria;p__Proteobacteria;c__Gammaproteobacteria
OTU_1400	0	0	0	0	0	0	0	0	0	0	0	0	0	0	0	0	0	0	0	0	0	0	0	0	0	0	0	0	0	0	0	5.76219e-05	0	0	0	0	k__Bacteria;p__Hydrogenedentes;c__;o__;f__;g__;s__
OTU_1401	0	0	0	0	0	0	0	0	0	0	0	0	0	0	0	0	0	0	0	0	0	0	0	0	0	0	0	0	2.8811e-05	0	8.64329e-05	0	0	0	0	5.76219e-05	k__Bacteria;p__Firmicutes;c__Erysipelotrichia;o__Erysipelotrichales;f__Erysipelotrichaceae
OTU_1402	0	0	0	0	0	0	0	0	0	0	0	0	0	0	0	0	0	0	0	0	0	0	0	0	0	0	0	0	0	0	0	5.76219e-05	0	0	0	0	k__Bacteria;p__Aminicenantes;c__;o__;f__;g__;s__
OTU_1403	0	0	0	0	0	0	0	0	0	0	0	0	0	0	0	0	0	0	0	0	0	0	0	0	0	0	0	0	0	0	0	0	0	0.000144055	0	0	k__Bacteria;p__Proteobacteria;c__Alphaproteobacteria;o__Rickettsiales;f__LWSR-14;g__;s__
OTU_1404	0	0	0	0	0	0	0	0	0	0	0	0	0	0	0	0	0	0	0	0	0	0	0	0	0	0	0	0	0	0	0	5.76219e-05	0	0	0	0	k__Bacteria;p__Proteobacteria;c__Gammaproteobacteria;o__Xanthomonadales;f__Xanthomonadaceae
OTU_1405	0	0	0	0	0	0	5.76219e-05	0	0	0	0	0	0	0	0	0	0	0	0	0	0	0	0	0	0	0	0	0	0	0	0	0	0	0	0	0	k__Bacteria
OTU_1406	0	0	0	0	0	0	0	0	0	0	0	0	0	0	0	0	0	0	0	0	0	0	0	0	2.8811e-05	0	0	0	0	0	5.76219e-05	0	0	0	0	0	k__Bacteria;p__Actinobacteria;c__Acidimicrobiia;o__Acidimicrobiales;f__unidentified_Acidimicrobiales;g__Candidatus_Microthrix;s__
OTU_1407	0	0	0	0	0	0	0	0	0	0	0	0	0	0	0	0	0	0	0	0	0	0	0	0	5.76219e-05	0	0	0	0	0	0	0	0	0	0	0.000144055	k__Bacteria;p__Proteobacteria;c__Gammaproteobacteria;o__Pseudomonadales;f__Moraxellaceae;g__Fluviicoccus;s__
OTU_1408	0	0	0	0	0	0	0	0	0	0	0	0	0	0	0	0	0	0	0	0	0	0	0	0	0	0	0	0	0	0	2.8811e-05	0	0	0	2.8811e-05	0	k__Bacteria;p__Firmicutes;c__Clostridia;o__Clostridiales;f__Clostridiaceae_1
OTU_1409	0	0	0	0	0	0	0	0	2.8811e-05	0	0	0	5.76219e-05	0	0	0	0	0	0	0	0	0	2.8811e-05	0	0	0	0	0	0	0	0	0	0	0	0	0	k__Bacteria;p__Firmicutes;c__Clostridia;o__Clostridiales;f__Ruminococcaceae;g__Anaerotruncus;s__
OTU_1410	0	0	0	0	0	0	0	0	0	0	0	0	0	0	0	0	0	0	0	0	0	0	0	0	0	2.8811e-05	2.8811e-05	0	2.8811e-05	0	0	0	0	0	0	0	k__Bacteria;p__Proteobacteria;c__Gammaproteobacteria;o__HTA4;f__;g__;s__
OTU_1411	0	0	0	0	0	0	0	0	0	0	0	0	0	0	0	0	0	0	0	0	0	0	0	0	0	0	0	0	0	0	0	5.76219e-05	0	0	0	0	k__Bacteria;p__Gemmatimonadetes;c__S0134_terrestrial_group;o__;f__;g__;s__
OTU_1412	0	0	0	0	0	0	0	0	0	0	0	0	0	0	0	0	0	0	0	0	0	0	0	0	0	0	0	0	0	0	0.000172866	0	0	2.8811e-05	0	0	k__Bacteria;p__Firmicutes;c__Clostridia;o__Clostridiales;f__Ruminococcaceae;g__Caproiciproducens;s__
OTU_1413	0	0	0	2.8811e-05	0	5.76219e-05	0	0	0	5.76219e-05	2.8811e-05	5.76219e-05	0	0	0	0	0	0	0	0	0	0	0	0	0	0	0	5.76219e-05	0	0	0.000115244	2.8811e-05	8.64329e-05	8.64329e-05	0	0	k__Bacteria;p__Firmicutes;c__Negativicutes;o__Selenomonadales;f__Veillonellaceae;g__Veillonella
OTU_1414	0	0	0	0	0	0	0	0	0	0	0	5.76219e-05	0	0	0	0	0	0	0	0	0	0	0	0	0	0	0	0	0	0	0	0	0	0	0	0	k__Bacteria;p__Firmicutes;c__Bacilli;o__Bacillales;f__Bacillaceae;g__Geobacillus
OTU_1415	0	0	0	0	0	0	0	0	0	0	0	0	0	0	0	0	0	0	0	0	0	0	0	0	0	0	0	0	0	0	8.64329e-05	0	5.76219e-05	0	0	0	k__Bacteria;p__Cyanobacteria;c__unidentified_Cyanobacteria;o__SubsectionI;f__FamilyI;g__Prochlorococcus;s__
OTU_1416	0	0	0	0	0	0	0	0	0	0	0	0	0	0	0	0	0	0	0	0	0	0	0	0	0	0	0	0	0	0	0	0	2.8811e-05	0	5.76219e-05	0	k__Bacteria;p__Acidobacteria;c__Blastocatellia;o__unidentified_Blastocatellia;f__Blastocatellaceae_(Subgroup_4);g__11-24;s__
OTU_1417	0	0	0	0	0	0	0	8.64329e-05	0	0	0	0	0	0	0	0	0	0	0	0	0	0	0	0	5.76219e-05	0	5.76219e-05	5.76219e-05	5.76219e-05	0	0	5.76219e-05	0	0	2.8811e-05	0	k__Bacteria;p__Proteobacteria;c__Betaproteobacteria;o__Burkholderiales;f__Comamonadaceae;g__Variovorax
OTU_1418	0	0	0	0	0	0	0	0	0	0	0	0	0	0	0	0	0	0	0	0	0	0	0	0	0	0	0	0	0	0	0	0	0.000201677	0	0	0	k__Bacteria;p__Actinobacteria;c__Coriobacteriia;o__Coriobacteriales;f__Coriobacteriaceae;g__Senegalimassilia;s__
OTU_1419	0	0	0	0	0	0	0	0	0	0	0	0	0	0	0	0	0	0	0	0	0	0	0	0	0	0	0	0	0	0	5.76219e-05	0	0	0	0	0	k__Bacteria;p__Proteobacteria;c__Betaproteobacteria;o__Burkholderiales;f__Comamonadaceae;g__Roseateles;s__
OTU_1420	0	0	0	0	0	0	0	0	0	0	0	0	0	0	0	0	0	0	0	0	0	0	0	0	0	0	0	0	0	0	0	0.000144055	0	0	2.8811e-05	0	k__Bacteria;p__Proteobacteria
OTU_1421	0	0	0	0	0	0	0	0	0	0	0	0	0	0	0	0	0	0	0	0	0	0	0	0	0	0	0	0	0	2.8811e-05	0	2.8811e-05	0	2.8811e-05	0	8.64329e-05	k__Bacteria;p__Bacteroidetes;c__Bacteroidia;o__Bacteroidales;f__Bacteroidales_S24-7_group;g__;s__
OTU_1422	0	0	0	0	0	0	0	0	2.8811e-05	0	0	0	0	0	0	0	2.8811e-05	0	0	0	0	0	0	0	0	0	0	0	0	0	0	0	0	0	0	0	k__Bacteria;p__Proteobacteria;c__Alphaproteobacteria;o__Rhodospirillales;f__Rhodospirillaceae
OTU_1423	0	0	0	0	8.64329e-05	0	0	0	0	0	0	0	0	0	0	0	0	0	0	0	0	0	0	0	0	0	0	0	0	0	0	0	0	2.8811e-05	0	0	k__Bacteria;p__Verrucomicrobia;c__OPB35_soil_group;o__;f__;g__;s__
OTU_1424	0	0	0	0	0	0	0	0	0	0	0	0	0	0	0	0	0	0	0	0	0	0	0	0	0	0	0	0	2.8811e-05	0	0	0	2.8811e-05	0	5.76219e-05	0	k__Bacteria;p__Firmicutes;c__Clostridia;o__Clostridiales
OTU_1425	0	0	0	0	0	0	0	0	0	0	0	0	0	0	0	0	0	0	0	0	0	0	0	0	0	0	0	0	0	0	0.000172866	0	0	0	0	0	k__Bacteria;p__Saccharibacteria;c__unidentified_Saccharibacteria;o__unidentified_Saccharibacteria;f__unidentified_Saccharibacteria;g__Candidatus_Saccharimonas;s__
OTU_1426	0	0	0	0	0	0	0	0	0	0	0	0	0	0	0	0	0	0	0	0	0	0	0	0	0	0	0	0	0	0	0	0	0	0	0	5.76219e-05	k__Bacteria;p__Cyanobacteria;c__unidentified_Cyanobacteria;o__SubsectionIII;f__FamilyI;g__Leptolyngbya;s__Leptolyngbya_boryana
OTU_1427	0	0	0	0	0	0	0	0	0	0	0	0	0	0	0	0	0	0	0	0	0	0	0	0	2.8811e-05	0	2.8811e-05	0	0	2.8811e-05	0	0	0	0	0	0	k__Bacteria;p__Chloroflexi;c__KD4-96;o__;f__;g__;s__
OTU_1428	0	0	0	0	0	0	0	0	0	0	0	0	0	0	0	0	0	0	0	0	0	0	0	0	0.000144055	0	5.76219e-05	0	0	0	0	0	0	0	0	0	k__Bacteria;p__Actinobacteria;c__Acidimicrobiia;o__Acidimicrobiales;f__OM1_clade;g__;s__
OTU_1429	0	0	0	0	0	0	0	0	0	0	0	0	0	0	0	0	0	0	0	0	0	0	0	0	0	0	0	0	0	0	0	0	0	0	0	5.76219e-05	k__Bacteria;p__Proteobacteria;c__Alphaproteobacteria;o__Rhodospirillales;f__Rhodospirillaceae;g__;s__
OTU_1430	0	0	0	0	0	0	0	0	0	0	0	0	0	0	0	0	0	0	0	0	0	0	0	0	0	0	0	0	0	0	0	0	0.000144055	0	0	0	k__Bacteria;p__Firmicutes;c__Clostridia;o__Clostridiales;f__Ruminococcaceae;g__Anaerotruncus;s__
OTU_1431	0	0	0	0	0	0	0	0	0	0	0	0	0	0	0	0	0	0	0	0	0	0	0	0	0	0	0	0	0	0	0	0	0	0.000172866	0	0	k__Bacteria;p__Actinobacteria;c__Acidimicrobiia;o__Acidimicrobiales;f__OM1_clade;g__;s__
OTU_1432	0	0	0	0	0	0	2.8811e-05	0	0	0	0	0	0	0	0	0	0	0	0	0	0	0	0	0	0	0	0	0	0	0	0	2.8811e-05	0	0	0	0.000144055	k__Bacteria;p__Proteobacteria;c__Alphaproteobacteria;o__Rhodospirillales;f__Acetobacteraceae
OTU_1433	0	0	0	0	0	0	2.8811e-05	0	0	0	0	0	0	0	0	0	0	0	0	0	0	0	0	0	0	0	0	0	0	0.000115244	0	0	0	0	0	8.64329e-05	k__Bacteria;p__Firmicutes;c__Bacilli;o__Bacillales;f__Bacillaceae;g__Fictibacillus;s__Fictibacillus_arsenicus
OTU_1434	0	0	0	0	0	0	0	0	0	0	0	0	0	0	0	0	0	0	0	0	0	0	0	0	0	0	0	0	0	0	0	5.76219e-05	0	0	0	0	k__Bacteria;p__Gemmatimonadetes;c__unidentified_Gemmatimonadetes;o__Gemmatimonadales;f__Gemmatimonadaceae;g__unidentified_Gemmatimonadaceae;s__Gemmatimonas_sp._WX54
OTU_1435	0	0	0	0	0	0	0	0	0	0	0	0	2.8811e-05	0	0.000172866	2.8811e-05	0	0	0	0	0	0	0	0	0	0	0	0	0	0	0	0	0	0	0	0	Unknown
OTU_1436	0	0	0	0	0	0	0	0	0	0	0	0	0	0	0	0	0	0	0	0	0	0	0	0	0	0	0	0	0	0	0	5.76219e-05	0	0	0	0	k__Bacteria;p__Bacteroidetes;c__Flavobacteriia;o__Flavobacteriales;f__Flavobacteriaceae;g__NS4_marine_group;s__
OTU_1437	0	0	0	5.76219e-05	0	0	0	0	0	0	0	0	0	0	0	0	0	0	0	0	0	0	0	0	0	0	0	0	0	0	2.8811e-05	0.000144055	0.00164223	0.000201677	0.000720274	0	k__Bacteria;p__Firmicutes;c__Clostridia;o__Clostridiales;f__Lachnospiraceae;g__[Eubacterium]_ruminantium_group;s__
OTU_1438	0	0	0	0	0	0	0	0	0	0	0	0	0	0	0	0	0	0	0	0	0	0	0	0	2.8811e-05	0	0	0	0	0	0	0	0	0	0	0	k__Bacteria;p__Chloroflexi;c__Anaerolineae;o__Anaerolineales;f__Anaerolineaceae;g__Longilinea
OTU_1439	0	0	0	0	0	0	0	0	0	0	0	0	0	0	0	0	0	0	0	0	0	0	0	0	0	0	0	0	0	0	0	0	0.000115244	0.000230488	0	0	k__Bacteria;p__Parcubacteria;c__;o__;f__;g__;s__
OTU_1440	0	0	0	0	0	0	0	0	0	0	0	0	0	0	0	0	0	0	0	0	0	0	0	0	0	0	0	0	0	0	0	0	8.64329e-05	0	5.76219e-05	0	k__Bacteria;p__Tenericutes;c__Mollicutes;o__Mollicutes_RF9;f__;g__;s__
OTU_1441	0	0	0	0	0	0	0	0	0	0	0	0	0	0	0	0	0	0	0	0	0	0	0	0	0	0	0	0	0	0	0.000172866	0	5.76219e-05	0	5.76219e-05	0	k__Bacteria;p__Firmicutes;c__Clostridia;o__Clostridiales;f__Ruminococcaceae;g__Ruminococcaceae_UCG-010;s__
OTU_1442	0	0	0	0	0	0	0	2.8811e-05	0	0	0	0	0	0	0	2.8811e-05	0	0	0	0	0	0	0	0	0	0	2.8811e-05	0	2.8811e-05	0	0	0	0	0	0	0	k__Bacteria;p__Firmicutes;c__Clostridia;o__Clostridiales;f__Christensenellaceae;g__;s__
OTU_1443	0	0	0	0	0	0	0	0	0	0	0	0	0	0	0	0	0	0	0	0	0	0	0	0	2.8811e-05	2.8811e-05	0	0	0	0	0	0	0	0	0	0	k__Bacteria;p__Actinobacteria;c__Thermoleophilia;o__Solirubrobacterales;f__Elev-16S-1332;g__;s__
OTU_1444	0	0	0	0	0	0	0	0	0	0	0	0	0	0	0	0	0	0	0	0	0	0	0	0	0	0	0	0	0	0	0	0	0	0	0	8.64329e-05	k__Bacteria;p__Firmicutes;c__Clostridia;o__Clostridiales;f__Lachnospiraceae
OTU_1445	0	0	0	0	0	5.76219e-05	0	8.64329e-05	0	0	0	0	0	0	0	0	0	0	0	2.8811e-05	0	0	0	0	0	0	0	2.8811e-05	0	0	0	0	0	0	0	0	k__Bacteria;p__Firmicutes;c__Clostridia;o__Clostridiales;f__Ruminococcaceae;g__Ruminococcaceae_UCG-014;s__
OTU_1446	0	0	0	0	0	0	0	0	0	0	0	0	0	0	0	0	0	0	0	0	0	0	0	0	0	0	0	0	0	0	8.64329e-05	0	0	0	0	0	k__Bacteria;p__Firmicutes
OTU_1447	0	0	0	0	0	0	0	0	0	0	0	0	0	0	0	0	0	0	0	0	0	0	0	0	0	0	0	0	0	0	0	0	2.8811e-05	0.000144055	0	0	k__Bacteria;p__Proteobacteria;c__Alphaproteobacteria;o__Rhizobiales;f__Aurantimonadaceae;g__Fulvimarina;s__Fulvimarina_pelagi
OTU_1448	0	0	0	0	0	0	2.8811e-05	0	0	0	0	0	0	0	0	0	0	0	0	0	0	0	0	0	0	2.8811e-05	5.76219e-05	0	2.8811e-05	0	0	2.8811e-05	0	0	2.8811e-05	0	k__Bacteria;p__Actinobacteria;c__unidentified_Actinobacteria;o__Micrococcales;f__Microbacteriaceae;g__Microbacterium;s__Microbacterium_ginsengisoli
OTU_1449	0	0	0	0	0	0	0	0	0	0	0	0	0	0	0	0	0	0	0	0	0	0	0	0	0	0	0	0	0	0	0	0	0	0	0	0	k__Bacteria;p__Proteobacteria;c__Gammaproteobacteria;o__Xanthomonadales;f__Xanthomonadaceae
OTU_1450	0	0	2.8811e-05	0	0	0	0	0	0	0	0	0	0	0	0	0	0	0	0	0	0	0	0	0	2.8811e-05	2.8811e-05	0	0	0	0	2.8811e-05	0.000115244	0.00109482	5.76219e-05	0.000144055	0	k__Bacteria;p__Firmicutes;c__Clostridia;o__Clostridiales;f__Lachnospiraceae
OTU_1451	0	0	0	0	0	0	0	0	0	0	0	0	0	0	0	0	0	0	0	0	0	0	0	0	0	0	5.76219e-05	0	0	0	0	0	0	0	0	0	k__Bacteria;p__Proteobacteria;c__Deltaproteobacteria;o__NB1-j;f__;g__;s__
OTU_1452	0	0	0	0	0	0	0	0	0	0	0	0	0	0	0	0	0	0	0	0	0	0	0	0	0	0	0	0	0	0	2.8811e-05	0	0	2.8811e-05	0	0	k__Bacteria
OTU_1453	0	0	0	0	0	0	0	2.8811e-05	0	0	0	0	0	0	2.8811e-05	2.8811e-05	0	0	0	0	0	0	0	0	0	0	0	0	0	0	0	0	0	0	0	0	k__Bacteria;p__Bacteroidetes;c__Bacteroidia;o__Bacteroidales;f__Bacteroidaceae;g__Bacteroides;s__Bacteroides_salanitronis
OTU_1454	0	0	0	0	0	0	0	0	0	0	0	0	0	0	0	0	0	0	0	0	0	0	0	0	0	0	8.64329e-05	0	0	0	0	0	0	0	0	0	k__Bacteria;p__Proteobacteria;c__Deltaproteobacteria;o__Desulfovibrionales;f__Desulfovibrionaceae;g__Desulfovibrio
OTU_1455	0	0	0	0	0	0	0	0	0	0	0	0	0	0	0	0	0	0	0	0	0	0	0	0	0	0	0	0	0	0	0	0	0	0	0	0	k__Bacteria
OTU_1456	0	0	0	0	0	0	0	0	0	0	0	0	0	0	0	0	0	0	0	0	0	0	0	0	0	0	0	0	0	0	0	2.8811e-05	0	0	0	0	Unknown
OTU_1457	0	0	0	0	0	0	0	0	0	0	0	0	0	0	0	0	0	0	0	0	0	0	0	0	0	0	0	0	0	0	0	0	0	0.000115244	0	0	k__Archaea;p__.DHVEG-6.;c__;o__;f__;g__;s__
OTU_1458	0	0	0	0	0	0	0	2.8811e-05	0	0	0	0	0	0	0	0	0	0	0	0	0	0	0	0	0	0	0	0	0	0	0	0	0	0	0	0	k__Bacteria;p__Firmicutes;c__Clostridia;o__Clostridiales;f__Lachnospiraceae;g__Lachnospiraceae_NK4A136_group;s__
OTU_1459	0	0	0	0	0	0	0	0	0	0	0	0	0	0	0	0	0	0	0	0	0	0	0	0	0	0	0	0	0	0	0.000144055	0	0	0	0	0	k__Bacteria;p__Spirochaetes;c__unidentified_Spirochaetes;o__Spirochaetales;f__Spirochaetaceae;g__Treponema_2;s__
OTU_1460	0	0	0	0	0	0	0	0	0	0	0	0	0	0	0	0	0	0	0	0	0	0	0	0	0	0	0	0	0	0	5.76219e-05	0	0	0	0	0	k__Bacteria;p__Firmicutes;c__Clostridia;o__Clostridiales;f__Ruminococcaceae
OTU_1461	0	0	0	0	0	0	0	2.8811e-05	0	2.8811e-05	0	0	0	0	0	0	0	0	0	0	0	0	0	0	0	0	0	0	0	0	0	0	0	0	0	0	k__Bacteria
OTU_1462	0	0	0	0	0	0	0	0	0	0	0	0	0	0	0	0	0	0	0	0	0	0	0	0	0	0	0	0	0	0	0	2.8811e-05	0	0	0	0.000144055	k__Bacteria;p__Proteobacteria;c__Alphaproteobacteria;o__Sphingomonadales;f__Sphingomonadaceae;g__Sphingomonas;s__Sphingomonas_sp._SRS2
OTU_1463	0	0	0	0	0	0	0	0	0	0	0	0	0	0	0	0	0	0	0	0	0	0	0	0	0	0	0	0	0	0	0	0	5.76219e-05	0.000230488	2.8811e-05	0	k__Bacteria;p__Proteobacteria;c__Gammaproteobacteria;o__unidentified_Gammaproteobacteria;f__unidentified_Gammaproteobacteria;g__Marinicella;s__
OTU_1464	0	0	0	0	0	0	0	0	0	0	0	0	0	0	0	0	0	0	0	0	0	0	0	0	0	0	0	0	0	0	8.64329e-05	0	0	0	0	0	k__Bacteria;p__Actinobacteria;c__unidentified_Actinobacteria;o__Micrococcales;f__Dermacoccaceae;g__Dermacoccus;s__Dermacoccus_nishinomiyaensis
OTU_1465	0	0	0	0	0	0	0	0	0	0	0	0	0	0	0	0	0	0	0	0	0	0	0	0	0	0	0	0	0	0	0	0	0	0	0	8.64329e-05	k__Bacteria;p__Chloroflexi;c__Ktedonobacteria;o__C0119;f__;g__;s__
OTU_1466	0	0	0	0	0	0	0	0	0	0	0	0	0	0	0	0	0	0	0	0	0	0	0	0	0	0	0	0	0	0	0	0	0	0	0	0	k__Bacteria;p__Chloroflexi;c__Anaerolineae;o__Anaerolineales;f__Anaerolineaceae;g__unidentified_Anaerolineaceae;s__Chloroflexi_bacterium_OLB13
OTU_1467	0	0	0	0	0	0	0	0	0	0	0	0	0	0	0	0	0	0	0	0	0	0	0	0	0	0	0	0	0	0	2.8811e-05	8.64329e-05	0	8.64329e-05	0	0	k__Bacteria
OTU_1468	0	0	0	0	0	0	0	0	0	0	0	0	0	0	0	0	0	0	0	0	0	0	0	0	0	0	0	0	0	0	0	0	8.64329e-05	0	0	0	k__Bacteria;p__Bacteroidetes;c__Sphingobacteriia;o__Sphingobacteriales;f__Saprospiraceae;g__unidentified_Saprospiraceae;s__Saccharina_japonica
OTU_1469	0	0	0	0	0	0	0	0	0	0	0	0	0	0	0	0	0	0	0	0	0	0	0	0	0	0	0	0	0	0	0	0	2.8811e-05	0	2.8811e-05	0	k__Bacteria;p__Latescibacteria;c__;o__;f__;g__;s__
OTU_1470	0	0	0	0	0	0	8.64329e-05	0	0	0	0	0	0	0	0	0	0	0	0	0	0	0	0	0	0	0	0	0	0	0	0.000201677	5.76219e-05	0	0	0.000172866	0	k__Bacteria;p__Proteobacteria;c__Betaproteobacteria;o__Burkholderiales;f__Burkholderiaceae;g__Burkholderia-Paraburkholderia
OTU_1471	0	0	0	0	0	0	0	0	0	0	0	0	0	0	0	0	0	0	0	0	0	0	0	0	5.76219e-05	0	5.76219e-05	0	0	0	0	0	0	0	0	5.76219e-05	k__Bacteria;p__Proteobacteria;c__Betaproteobacteria;o__Rhodocyclales;f__Rhodocyclaceae;g__Candidatus_Accumulibacter;s__
OTU_1472	0	0	0	0	0	0	0	0	0	0	0	0	0	0	0	0	0	0	0	0	0	2.8811e-05	0	0	0	2.8811e-05	8.64329e-05	0	5.76219e-05	2.8811e-05	0	0	0	0	2.8811e-05	0	k__Bacteria;p__Firmicutes;c__Clostridia;o__Clostridiales;f__Lachnospiraceae;g__unidentified_Lachnospiraceae;s__Clostridium_sp._Culture-54
OTU_1473	0	0	0	0	0	0	0	0	0	0	0	0	0	0	0	0	0	0	0	0	0	0	0	0	0	0	0	0	0	0	0	2.8811e-05	2.8811e-05	0	0	0	k__Bacteria;p__Proteobacteria;c__Alphaproteobacteria;o__Rhizobiales;f__unidentified_Rhizobiales;g__Nordella;s__
OTU_1474	0	0	0	0	0	0	0	0	0	0	0	0	0	0	0	0	0	0	0	0	0	0	0	0	0	0	0	0	0	0	0	0	0	0	0	5.76219e-05	k__Bacteria;p__Cyanobacteria
OTU_1475	0	0	0	0	0	0	0	0	0	0	0	0	0	0	0	0	0	0	0	0	0	0	0	0	0	2.8811e-05	0	0	0	0	0	0	0	0	0	0	k__Bacteria;p__Actinobacteria;c__Coriobacteriia;o__Coriobacteriales;f__Coriobacteriaceae;g__Enterorhabdus;s__
OTU_1476	0	0	0	0	0	0	0	0	0	0	0	0	0	0	0	0	0	0	0	0	0	0	0	0	0	0	0	0	0	0	0	0	0	0.000144055	0	0	k__Bacteria
OTU_1477	0	0	0	0	0	0	0	0	0	0	0	0	0	0	0	0	0	0	0	0	0	0	0	0	0	0	0	0	0	0	0	5.76219e-05	0	0	0	0	k__Bacteria;p__Proteobacteria;c__Deltaproteobacteria;o__Desulfurellales;f__Desulfurellaceae;g__H16;s__
OTU_1478	0	0	0	2.8811e-05	0	0	0	0	0	0	0	0	0	0	0	0	0	0	0	0	0	0	0	0	0	5.76219e-05	8.64329e-05	0	0	2.8811e-05	0	0	0	0	0	2.8811e-05	k__Bacteria;p__Proteobacteria;c__Gammaproteobacteria;o__Xanthomonadales
OTU_1479	0	0	0	0	0	0	0	0	0	0	0	0	0	0	0	0	0	0	0	0	0	0	0	0	0	0	0	0	0	0	0	0.000115244	0	0	0	0	k__Bacteria;p__Actinobacteria;c__unidentified_Actinobacteria;o__Micrococcales;f__Brevibacteriaceae;g__Brevibacterium;s__
OTU_1480	0	0	0	0	0	0	0	0	0	0	0	0	0	0	0	0	0	0	0	0	0	0	0	0	5.76219e-05	0	2.8811e-05	0	0	0	0	0	0	0	0	0	k__Bacteria;p__Proteobacteria;c__Betaproteobacteria;o__Nitrosomonadales;f__Nitrosomonadaceae
OTU_1481	0	0	0	0	0	0	0	0	0	0	0	0	0	0	0	0	0	0	0	0	0	0	0	0	2.8811e-05	2.8811e-05	5.76219e-05	2.8811e-05	2.8811e-05	0	0	0	0	0	0	0	k__Bacteria;p__Proteobacteria;c__Betaproteobacteria;o__Burkholderiales;f__Comamonadaceae;g__Rhizobacter
OTU_1482	0	0	0	0	0	0	2.8811e-05	0	0	0	0	0	0	0	0	0	0	0	0	0	0	0	0	0	0	0	0	0	0	0	0	0	0	0	0	0	Unknown
OTU_1483	2.8811e-05	0	0	0	0	0	0	0	0	0	0	0	0	0	0	0	0	0	0	0	0	0	0	0	8.64329e-05	2.8811e-05	5.76219e-05	2.8811e-05	5.76219e-05	0	5.76219e-05	0	0.000115244	0.000144055	2.8811e-05	0	k__Bacteria;p__Firmicutes;c__Clostridia;o__Clostridiales;f__Peptostreptococcaceae;g__Intestinibacter;s__
OTU_1484	0	0	0	0	0	0	0	0	0	0	0	0	0	0	0	0	0	0	0	0	0	0	0	0	0	0	0	0	0	0	5.76219e-05	0	0	0	0	0	k__Bacteria
OTU_1485	0	0	0	0	0	0	0	0	0	0	0	0	0	0	0	0	0	0	0	0	0	0	0	0	2.8811e-05	0	0.000115244	2.8811e-05	0	0	0	0	0	0	0	0	k__Bacteria;p__Proteobacteria;c__Gammaproteobacteria;o__Cellvibrionales;f__Halieaceae
OTU_1486	0	0	0	0	0	0	0	0	0	0	0	0	0	0	0	0	0	0	0	0	0	0	0	0	0	2.8811e-05	5.76219e-05	2.8811e-05	0	5.76219e-05	0	0	0	0	0	0	k__Bacteria;p__Bacteroidetes;c__Bacteroidia;o__Bacteroidales;f__Bacteroidales_S24-7_group;g__;s__
OTU_1487	0	0	0	0	0	0	0	0	0	0	0	0	0	0	0	0	0	0	0	0	0	0	0	0	0	0	0	0	0	0	2.8811e-05	0	0	0	0	0	k__Bacteria;p__Proteobacteria;c__Gammaproteobacteria;o__BD7-8_marine_group;f__;g__;s__
OTU_1488	0	0	0	0	0	0	0	0	0	0	0	0	0	0	0	0	0	0	0	0	0	0	0	0	0	0	0	0	0	0	0	2.8811e-05	0	0	2.8811e-05	0	k__Bacteria;p__Proteobacteria;c__Gammaproteobacteria;o__Xanthomonadales;f__;g__;s__
OTU_1489	0	0	0	0	0	0	0	0	0	0	0	0	0	0	0	0	0	0	0	0	0	0	0	0	0	0	2.8811e-05	0	8.64329e-05	0	0	0	0	0	0	0	k__Bacteria;p__Firmicutes;c__Clostridia;o__Clostridiales;f__Lachnospiraceae;g__Lachnospiraceae_NK4A136_group;s__
OTU_1490	0	0	0	0	0	0	0	0	0	0	0	0	0	0	0	0	0	0	0	0	0	0	0	0	0	0	0	0	0	0	0	0	5.76219e-05	0.00028811	0	0	k__Bacteria;p__Proteobacteria;c__Gammaproteobacteria;o__Cellvibrionales;f__Spongiibacteraceae;g__Spongiibacter;s__
OTU_1491	0	0	0	0	0	0	2.8811e-05	0	0	0	0	0	0	0	0	0	0	0	0	0	0	0	0	0	0	0	0	0	0	0	0	0	0	0	0	0	k__Bacteria;p__Verrucomicrobia;c__unidentified_Verrucomicrobia;o__unidentified_Verrucomicrobia;f__unidentified_Verrucomicrobia;g__Candidatus_Methylacidiphilum;s__
OTU_1492	0	0	0	0	0	0	0	0	0	0	0	0	0	0	0	0	0	0	0	0	0	0	0	0	0	0.000144055	2.8811e-05	2.8811e-05	0.000144055	0	0	0	0	0	5.76219e-05	0	k__Bacteria;p__Bacteroidetes;c__Bacteroidia;o__Bacteroidales;f__Bacteroidales_S24-7_group;g__;s__
OTU_1493	0	0	0	0	0	0	0	0	0	0	0	0	0	0	0	0	0	0	0	0	0	0	0	0	0	0	0	0	0	0	8.64329e-05	0	0.000172866	0	2.8811e-05	0	k__Bacteria;p__Firmicutes;c__Negativicutes;o__Selenomonadales;f__Veillonellaceae;g__Allisonella;s__
OTU_1494	0	0	0	0	0	0	0	0	0	0	0	0	0	0	0	0	0	0	0	0	0	0	0	0	0	0	0	0	0	0	0	0	0	0	2.8811e-05	0	k__Bacteria;p__Firmicutes;c__Clostridia;o__Clostridiales;f__Ruminococcaceae;g__Acetanaerobacterium;s__
OTU_1495	0	0	0	0	0	0	0	0	0	0	0	0	0	0	0	0	0	0	0	0	0	0	0	0	5.76219e-05	0	0	2.8811e-05	0	0	0	0	0	0	0	0.000201677	k__Bacteria;p__Proteobacteria;c__Betaproteobacteria;o__SC-I-84;f__;g__;s__
OTU_1496	0	0	0	0	0	0	0	0	0	0	0	0	0	0	0	0	0	0	0	0	0	0	0	0	0	0	0	0	0	0	0.000201677	0.000115244	2.8811e-05	2.8811e-05	2.8811e-05	0	k__Bacteria;p__Proteobacteria;c__Betaproteobacteria;o__Burkholderiales;f__Alcaligenaceae
OTU_1497	0	0	0	0	0	0	0	0	0	0	0	0	0	0	0	0	0	0	0	0	0	0	0	0	0	0	0	0	0	0	0	0	0	0.000144055	0	0	k__Archaea;p__.DHVEG-6.;c__;o__;f__;g__;s__
OTU_1498	0	0	0	0	0	0	0	0	0	0	0	0	0	0	0	0	0	0	0	0	0	0	0	0	0	0	0	0	0	0	0	0	0	0	0	2.8811e-05	k__Bacteria;p__Proteobacteria;c__Gammaproteobacteria;o__Xanthomonadales;f__Xanthomonadaceae;g__Rhodanobacter;s__Rhodanobacter_lindaniclasticus
OTU_1499	0	0	0	0	0	0	0	0	0	0	0	0	0	0	0	0	0	0	0	0	0	0	0	0	0	0	0	0	0	0	0	0	0	0.000144055	0	0	k__Bacteria
OTU_1500	0	0	0	0	0	0	0	0	0	0	0	0	0	0	0	0	0	0	0	0	0	0	0	0	0	0	0	0	0	0	0	0	2.8811e-05	2.8811e-05	0	0	k__Bacteria;p__Bacteroidetes;c__Sphingobacteriia;o__Sphingobacteriales;f__Chitinophagaceae;g__Filimonas;s__Filimonas_sp._BG6
OTU_1501	0	0	0	0	0	0	0	0	0	0	0	0	0	0	0	0	0	0	0	0	0	0	0	0	0	0	2.8811e-05	0	0	0	0	2.8811e-05	0	2.8811e-05	0	0	k__Bacteria;p__Proteobacteria;c__Gammaproteobacteria;o__Pasteurellales;f__Pasteurellaceae;g__Pasteurella;s__[Pasteurella]_aerogenes
OTU_1502	0	0	0	0	0	0	0	0	0	0	0	0	0	0	0	0	0	0	0	0	0	0	0	0	0	0	0	0	0	0	0	0	0	8.64329e-05	0	0	k__Bacteria;p__Proteobacteria;c__Alphaproteobacteria;o__Rhizobiales;f__Rhizobiaceae;g__Rhizobium
OTU_1503	0	0	0	0	0	0	0	0	0	0	0	0	0	0	0	0	0	0	0	0	0	0	0	0	0	0	0	0	0	0	0.000115244	0.00028811	0.000633841	0.00144055	0.000864329	0	k__Bacteria
OTU_1504	0	0	0	0	0	0	0	0	0	0	0	0	0	0	0	0	0	0	0	0	0	0	0	0	0	0	0	0	0	0	0	0	0	0.000115244	0	0	k__Bacteria;p__Proteobacteria;c__Alphaproteobacteria;o__Rhodobacterales;f__Rhodobacteraceae
OTU_1505	0	0	0	0	0	0	0	0	0	0	0	0	0	0	0	0	0	0	0	0	0	0	0	0	0	0	0	0	0	0	0	0	0	8.64329e-05	0	0	k__Bacteria;p__Proteobacteria;c__Betaproteobacteria;o__Rhodocyclales;f__Rhodocyclaceae;g__Azoarcus
OTU_1506	0	0	0	0	0	0	0	0	0	0	0	0	0	0	0	0	0	0	0	2.8811e-05	0	0	0	0	0	0	0	0	0	8.64329e-05	0	2.8811e-05	0	0	0	0	k__Bacteria;p__Actinobacteria;c__Thermoleophilia;o__Gaiellales
OTU_1507	0	0	0	0	0	0	0	0	0	0	0	0	0	0	0	0	0	0	0	0	0	0	0	0	0	0	0	0	0	0	5.76219e-05	0	0	0	0	0	k__Bacteria;p__Actinobacteria;c__Coriobacteriia;o__Coriobacteriales;f__Coriobacteriaceae;g__Olsenella
OTU_1508	0	0	0	0	0	0	0	0	0	0	0	0	0	0	0	0	0	0	0	0	0	0	0	0	0	0	0	0	0	0	0	5.76219e-05	0	0	0	0	k__Bacteria;p__Gemmatimonadetes;c__S0134_terrestrial_group;o__;f__;g__;s__
OTU_1509	0	0	0	0	0	0	0	0	0	0	0	0	0	0	0	0	0	0	0	0	0	0	0	0	0	0	0	0	0	2.8811e-05	0	2.8811e-05	0	0	0	0.000345732	k__Bacteria;p__Actinobacteria;c__Thermoleophilia;o__Gaiellales;f__;g__;s__
OTU_1510	0	0	0	0	0	0	0	0	0	0	5.76219e-05	0	0	0	0	0	0	0	0	0	0	0	0	0	0	0	0	0	0	0	0	0	0	0	0	5.76219e-05	k__Bacteria;p__Proteobacteria;c__Gammaproteobacteria;o__Xanthomonadales;f__Xanthomonadaceae;g__Arenimonas;s__
OTU_1511	0	0	0	0	0	0	0	0	0	0	0	0	0	0	0	0	0	0	0	0	0	0	0	0	0	0	0	2.8811e-05	0	0	0	0	0	0	0	0	k__Bacteria;p__Proteobacteria;c__Gammaproteobacteria;o__Methylococcales;f__Methylococcaceae;g__Methyloparacoccus;s__
OTU_1512	0	0	0	0	0	0	0	0	0	0	0	0	0	0	0	0	0	0	0	0	0	0	0	0	0	0	0	0	0	0	0	0	0	0	0	5.76219e-05	k__Bacteria;p__Proteobacteria;c__Alphaproteobacteria;o__Rhizobiales
OTU_1513	0	0	0	0	0	0	2.8811e-05	0	0	0	0	0	0	0	0	0	0	0	0	0	0	0	0	0	5.76219e-05	0	0	0	0	0	0	0	0	0	0	0	k__Bacteria;p__Proteobacteria;c__Gammaproteobacteria;o__Xanthomonadales;f__Xanthomonadaceae;g__Pseudoxanthomonas
OTU_1514	0	0	0	0	0	0	8.64329e-05	0	0	0	0	2.8811e-05	0	0	0	0	0	0	0	0	0	0	0	0	0	0	0	0	0	5.76219e-05	0	2.8811e-05	0	0	0	0	k__Bacteria;p__Proteobacteria;c__Betaproteobacteria;o__Nitrosomonadales;f__Nitrosomonadaceae;g__;s__
OTU_1515	2.8811e-05	2.8811e-05	0	0	0	2.8811e-05	0	0	0	0	0	0	0	0	0	0	0	0	0	0	0	0	0	0	0	0	2.8811e-05	0	0	0.000316921	0	5.76219e-05	0	2.8811e-05	2.8811e-05	0	k__Bacteria;p__Proteobacteria;c__Betaproteobacteria;o__Nitrosomonadales;f__Nitrosomonadaceae;g__;s__
OTU_1516	0	0	0	0	0	0	0	0	0	0	0	0	0	0	0	0	0	0	0	0	0	0	0	0	0	0	0	0	0	0	0	0	0	0	0	0	k__Bacteria;p__Chloroflexi;c__JG30-KF-CM66;o__;f__;g__;s__
OTU_1517	0	0	0	0	0	0	0	2.8811e-05	2.8811e-05	0	0	0	0	0	0	0	0	0	0	0	0	0	0	0	0	0	0	0	0	0	0	0	0	0	0	0	k__Bacteria
OTU_1518	0	0	0	0	0	0	0	0	0	0	0	0	0	0	0	0	0	0	0	0	0	0	0	0	0	0	0	0	0	0	5.76219e-05	2.8811e-05	0	0	0	0	k__Bacteria;p__Bacteroidetes;c__Flavobacteriia;o__Flavobacteriales;f__Flavobacteriaceae;g__Polaribacter_4;s__
OTU_1519	0	0	0	0	0	0	8.64329e-05	0	0	2.8811e-05	0	0	0	0	0	0	0	0	0	0	0	0	0	0	0	2.8811e-05	0	0	0	0	0	2.8811e-05	0	2.8811e-05	0	2.8811e-05	k__Bacteria;p__Proteobacteria;c__Alphaproteobacteria;o__Sphingomonadales;f__Sphingomonadaceae;g__Sphingobium
OTU_1520	0	0	0	0	0	0	0	0	0	0	8.64329e-05	0	0	0	0	0	0	0	2.8811e-05	0	0	0	0	0	0	0	0	0	0	0	0	0	0	0	0	0	k__Bacteria;p__Acidobacteria;c__unidentified_Acidobacteria;o__Acidobacteriales;f__Acidobacteriaceae_(Subgroup_1)
OTU_1521	0	0	2.8811e-05	0	0	0	0	0	0	0	0	0	0	0	0	0	0	0	0	0	0	0	0	0	0	0	0	0	0	0	0	0	0	0	0	0	k__Bacteria;p__Firmicutes;c__Clostridia;o__Halanaerobiales;f__ODP1230B8.23;g__;s__
OTU_1522	0	0	0	0	0	0	0	0	0	0	0	0	0	0	0	0	0	0	0	0	0	0	0	0	0	0	0	0	0	0	0	0	0	0	0	0	k__Bacteria;p__Cyanobacteria;c__unidentified_Cyanobacteria;o__SubsectionIV;f__FamilyII;g__Calothrix
OTU_1523	0	0	0	0	0	0	0	0	0	2.8811e-05	0	0	0	0	0	0	0	0	0	0	0	0	0	0	0	0	0	0	0	0	0	0	0	0	0	0	k__Bacteria;p__Acidobacteria;c__Subgroup_22;o__;f__;g__;s__
OTU_1524	0	0	0	0	0	0	0	0	0	0	0	0	0	0	0	0	0	0	0	0	0	0	0	0	0	0	0	0	0	0	0	0	0	0.000230488	0	0	k__Bacteria;p__Bacteroidetes;c__Bacteroidia;o__Bacteroidales;f__Bacteroidales_S24-7_group;g__;s__
OTU_1525	0	0	0	0	0	0	0	0	0	0	0	0	0	0	0	0	0	0	0	0	0	0	0	0	5.76219e-05	0	0	0	0	2.8811e-05	0	0	0	0	0	2.8811e-05	k__Bacteria;p__Firmicutes;c__Clostridia;o__Clostridiales;f__Ruminococcaceae;g__Saccharofermentans;s__
OTU_1526	0	0	0	0	0	0	0	0	0	0	0	0	0	0	0	0	0	0	0	0	0	0	0	0	0	0	0	0	0	0	0	0	0	0	2.8811e-05	0	k__Bacteria;p__Bacteroidetes;c__Sphingobacteriia;o__Sphingobacteriales;f__Chitinophagaceae;g__Chitinophaga
OTU_1527	0	0	0	0	0	0	0	0	0	0	0	0	0	0	0	0	0	0	0	0	0	0	0	0	0	0	0	0	0	0	2.8811e-05	0	8.64329e-05	2.8811e-05	0	0	k__Bacteria;p__Proteobacteria
OTU_1528	0	0	0	0	0	0	0	0	0	0	0	0	0	0	0	0	0	0	0	0	0	0	0	0	0	0	0	0	0	0	2.8811e-05	0.000144055	0	0.000230488	0	0	k__Bacteria;p__Proteobacteria;c__Alphaproteobacteria;o__Rhodobacterales;f__Rhodobacteraceae;g__Ascidiaceihabitans;s__
OTU_1529	0	0	0	0	0	0	0	0	0	0	0	0	0	0	0	0	0	0	0	0	0	0	0	0	0	0	0	0	0	0	0	0	0	8.64329e-05	0	0	k__Bacteria
OTU_1530	0	0	0	0	0	0	0	0	0	0	0	0	0	0	0	0	0	0	0	0	0	0	0	0	0	0	2.8811e-05	0	0	0	0	0	0	0	0	0	k__Bacteria;p__Proteobacteria;c__Gammaproteobacteria;o__Xanthomonadales;f__Xanthomonadaceae;g__;s__
OTU_1531	0	0	0	0	0	0	0	0	0	0	0	0	0	0	0	0	0	0	0	0	0	0	0	0	5.76219e-05	0	5.76219e-05	0	0	0	0	0	0	0	0	0	k__Bacteria;p__Proteobacteria;c__Betaproteobacteria;o__Rhodocyclales;f__Rhodocyclaceae;g__Methyloversatilis;s__
OTU_1532	0	0	0	0	0	0	0	0	0	0	0	0	0	0	0	0	0	0	0	0	0	0	0	0	0	0	0	0	0	0	0	5.76219e-05	0	5.76219e-05	0	0	k__Bacteria;p__Gemmatimonadetes;c__S0134_terrestrial_group;o__;f__;g__;s__
OTU_1533	0	0	0	0	0	0	0	0	0	0	0	0	0	0	0	0	0	0	0	0	0	0	0	0	0	2.8811e-05	2.8811e-05	0	2.8811e-05	0	0	0	0	0	0	0	k__Bacteria;p__Firmicutes;c__Clostridia;o__Clostridiales;f__Lachnospiraceae
OTU_1534	0	0	0	0	0	0	0	0	0	0	0	0	0	0	0	0	0	0	0	0	0	0	0	0	0	0	0	0	0	0	8.64329e-05	0	2.8811e-05	0	0	0	k__Bacteria;p__Firmicutes;c__Clostridia;o__Clostridiales;f__Ruminococcaceae;g__Ruminococcaceae_NK4A214_group
OTU_1535	0	0	0	0	0	0	0	0	0	0	0	0	0	0	0	0	0	0	0	0	0	0	0	0	0	0	0	0	0	0	0	0	0	0	0	0.000115244	k__Bacteria;p__Proteobacteria;c__Gammaproteobacteria;o__Xanthomonadales;f__Xanthomonadaceae;g__;s__
OTU_1536	2.8811e-05	0	0	0	0	0	0	0	0	0	0	0	0	0	0	0	0	0	0	0	0	0	0	0	0	0	0	0	0	5.76219e-05	0	0	2.8811e-05	0	0	0	k__Bacteria;p__Acidobacteria;c__Subgroup_6;o__;f__;g__;s__
OTU_1537	0	0	0	0	0	0	0	0	0	0	0	0	0	0	0	0	0	0	0	0	0	0	0	0	0	0	0	0	0	0	0	0	0	0	0	5.76219e-05	k__Bacteria;p__Spirochaetes;c__unidentified_Spirochaetes;o__Spirochaetales;f__Spirochaetaceae;g__Treponema_2;s__
OTU_1538	0	0	0	0	0	0	0	0	0	0	0	2.8811e-05	0	0	0	0	0	0	0	0	0	0	0	0	0	0	0	0	0	0	0	0	0	0	0	0	k__Bacteria;p__Proteobacteria;c__Deltaproteobacteria;o__Desulfobacterales;f__Desulfobacteraceae
OTU_1539	0	0	0	0	0	0	0	0	0	0	0	0	0	0	0	0	0	0	0	0	0	0	0	0	0	0	0	0	0	0	0	0	0	0	0	0	k__Bacteria;p__Firmicutes;c__Clostridia;o__Clostridiales;f__Lachnospiraceae
OTU_1540	0	0	0	0	0	0	0	0	0	0	0	0	0	0	0	0	0	0	0	0	0	0	0	0	0.000115244	8.64329e-05	8.64329e-05	0	5.76219e-05	0	0	0	0	0	0	0	k__Bacteria;p__Gemmatimonadetes;c__unidentified_Gemmatimonadetes;o__Gemmatimonadales;f__Gemmatimonadaceae;g__;s__
OTU_1541	0	0	0	0	0	0	0	0	0	0	0	0	0	0	0	0	0	0	0	0	0	0	0	0	0	0	0	0	0	0	2.8811e-05	0	0	0	0	0	k__Bacteria;p__Proteobacteria;c__Gammaproteobacteria;o__unidentified_Gammaproteobacteria;f__unidentified_Gammaproteobacteria;g__;s__
OTU_1542	0	0	0	0	0	0	2.8811e-05	0	2.8811e-05	2.8811e-05	2.8811e-05	0	0	0	0	0	0	0	0	0	0	0	0	0	0	0	0	0	0	0	0	0	0	0	0	0	k__Bacteria
OTU_1543	2.8811e-05	0	0	0	0	0	0	0	0	0	0	0	0	0	0	0	0	0	0	0	0	0	0	0	0	0	0	0	0	0	0	0	0	0	0	0	k__Bacteria;p__Acidobacteria;c__Subgroup_6;o__;f__;g__;s__
OTU_1544	0	0	0	0	0	0	0	8.64329e-05	0	0	0	0	0	0	0	0	0	2.8811e-05	0	0	0	0	0	0	0	0	0	0	0	0	0	0	0	0	0	0	k__Bacteria;p__Actinobacteria;c__Acidimicrobiia;o__Acidimicrobiales;f__;g__;s__
OTU_1545	0	0	0	0	0	0	0	0	0	0	0	0	0	0	0	0	0	0	0	0	0	0	0	0	0	0	0	0	0	0	0	0	0	0	0	0	k__Bacteria;p__Actinobacteria;c__unidentified_Actinobacteria;o__Streptosporangiales;f__Thermomonosporaceae;g__Actinomadura
OTU_1546	0	0	0	0	0	0	0	0	0	0	0	0	0	0	0	0	0	0	0	0	0	0	0	0	0	0	0	0	0	0	0	0	0	0	0	5.76219e-05	k__Bacteria;p__Chloroflexi;c__Chloroflexia;o__Chloroflexales
OTU_1547	0	0	0	0	0	0	0	0	0	0	0	0	0	0	0	0	0	0	0	0	0	0	0	0	0	0	0	0	0	0	0	0	0	0	0	5.76219e-05	k__Bacteria;p__Proteobacteria;c__Alphaproteobacteria;o__Rhodospirillales;f__DA111;g__;s__
OTU_1548	0	0	0	0	0	0	0	0	0	0	0	0	0	0	0	0	0	0	0	0	0	0	0	0	0	0	0	0	0	0	0	0	0	8.64329e-05	0	0	k__Bacteria;p__Peregrinibacteria;c__;o__;f__;g__;s__
OTU_1549	0	0	0	0	0	0	0	0	0	0	0	0	0	0	0	0	0	0	0	0	0	0	0	0	0	0	0	0	0	2.8811e-05	0	0	0	0	0	0	k__Bacteria;p__Acidobacteria;c__unidentified_Acidobacteria;o__Acidobacteriales;f__Acidobacteriaceae_(Subgroup_1);g__Candidatus_Koribacter;s__
OTU_1550	0	0	0	0	0	0	0	0	0	0	0	0	0	0	0	0	0	0	0	0	0	0	0	0	0	0	0	0	0	0	0	0	0	0	0	0	k__Bacteria;p__Proteobacteria;c__Deltaproteobacteria;o__Syntrophobacterales;f__Syntrophaceae;g__unidentified_Syntrophaceae;s__Myxococcales_bacterium_enrichment_culture_clone_11380
OTU_1551	0	0	0	0	0	0	0	0	0	0	0	0	0	0	0	0	0	0	0	0	0	0	0	0	0	0	0	0	0	0	0	0	0	0	8.64329e-05	0	k__Bacteria;p__Bacteroidetes;c__Bacteroidia;o__Bacteroidales;f__Bacteroidales_S24-7_group;g__;s__
OTU_1552	0	0	0	0	0	0	0	0	0	0	0	0	0	0	0	0	0	0	0	0	0	0	0	0	0	0	0	0	5.76219e-05	0	0	0	0	0	0	0	k__Bacteria;p__Proteobacteria;c__Gammaproteobacteria
OTU_1553	0	0	0	0	0	0	0	0	0	0	0	0	0	0	0	0	0	0	0	0	0	0	0	0	0	0	0	0	0	0	0	0	0	8.64329e-05	0	0	k__Bacteria;p__Firmicutes;c__Clostridia;o__Clostridiales;f__Ruminococcaceae
OTU_1554	0	0	0	0	0	0	0	0	0	0	0	0	0	0	0	0	0	0	0	0	0	0	0	0	2.8811e-05	2.8811e-05	8.64329e-05	0	0	0	0	0	0	0	0	0	k__Bacteria;p__Acidobacteria;c__Subgroup_6;o__;f__;g__;s__
OTU_1555	0	0	0	0	0	0	0	0	0	0	0	0	0	0	0	0	0	0	0	0	0	0	0	0	0	0	0	0	0	0	0	5.76219e-05	0	8.64329e-05	0	0	k__Bacteria;p__Spirochaetes;c__unidentified_Spirochaetes;o__Spirochaetales;f__Spirochaetaceae;g__Treponema_2
OTU_1556	0	0	0	0	0	0	0	0	0	0	0	0	0	0	0	0	0	0	0	0	0	0	0	0	0	0	0	0	0	0	0	0	0	0.000115244	0	0	k__Bacteria;p__Proteobacteria;c__Gammaproteobacteria
OTU_1557	0	0	0	0	0	0	0	0	0	0	0	0	0	0	0	0	0	0	0	0	0	0	0	0	0	5.76219e-05	0	0	2.8811e-05	0	0	0	0	0	0	0	k__Bacteria;p__Proteobacteria;c__Gammaproteobacteria;o__Pseudomonadales;f__Moraxellaceae;g__Moraxella
OTU_1558	0	0	0	0	0	0	0	0	0	0	0	0	0	0	0	0	0	0	0	0	0	0	0	0	0	0	0	0	0	0	2.8811e-05	5.76219e-05	0	0	0	0	k__Bacteria;p__Firmicutes;c__Clostridia;o__Clostridiales;f__Clostridiaceae_1;g__Thermobrachium
OTU_1559	0	0	0	0	0	0	0	0	0	0	0	0	0	0	0	0	0	0	0	0	0	0	0	0	0	0	0	0	0	0	0	0	0	0	0	2.8811e-05	k__Bacteria;p__Proteobacteria;c__Alphaproteobacteria;o__Rickettsiales;f__SM2D12;g__;s__
OTU_1560	0	0	0	0	0	0	0	0	0	0	0	0	0	0	0	0	0	0	0	0	0	0	0	5.76219e-05	0	0	0	0	0	0	0	0	0	0	0	0	k__Bacteria;p__Proteobacteria;c__Gammaproteobacteria;o__Enterobacteriales;f__Enterobacteriaceae;g__Erwinia
OTU_1561	0	0	0	0	0	0	0	0	0	0	0	0	0	0	0	0	0	0	0	0	0	0	0	0	0	0	0	0	0	0	0	2.8811e-05	0	0	0	0	k__Bacteria;p__Actinobacteria;c__Thermoleophilia;o__Solirubrobacterales;f__Elev-16S-1332;g__;s__
OTU_1562	0	0	0	0	0	0	0	0	0	0	0	0	0	2.8811e-05	0	0	0	0	0	0	0	0	0	0	0	0	0	0	0	0	0	0	0	0	0	0	k__Bacteria;p__Proteobacteria;c__Betaproteobacteria;o__Burkholderiales;f__Oxalobacteraceae;g__Undibacterium
OTU_1563	0	0	0	0	0	2.8811e-05	0	0	0	0	0	0	0	0	0	0	0	0	0	0	0	0	0	0	0	0	0	0	0	8.64329e-05	0	0	0	0	0	0	k__Bacteria;p__Proteobacteria;c__Deltaproteobacteria;o__Myxococcales;f__Sandaracinaceae;g__unidentified_Sandaracinaceae;s__delta_proteobacterium_LX33
OTU_1564	0	0	0	0	0	0	0	0	0	0	0	0	0	0	0	0	0	0	0	0	0	0	0	0	0	0	5.76219e-05	0	0	5.76219e-05	2.8811e-05	0	0	2.8811e-05	5.76219e-05	0	k__Bacteria;p__Proteobacteria;c__Betaproteobacteria;o__Rhodocyclales;f__Rhodocyclaceae
OTU_1565	0	0	0	0	0	0	0	0	0	0	0	0	0	0	0	0	0	0	0	0	0	0	0	0	0	0	0	0	0	0	0	5.76219e-05	0	0	0	0	k__Bacteria;p__Actinobacteria;c__Thermoleophilia;o__Gaiellales;f__Gaiellaceae;g__Gaiella;s__
OTU_1566	0	0	0	0	0	0	0	0	0	0	0	0	0	0	0	0	0	0	0	0	0	0	0	0	0	0	0	0	0	0	0	0	0	0	0	0	k__Bacteria;p__Firmicutes;c__Clostridia;o__Clostridiales;f__Ruminococcaceae;g__Ruminiclostridium;s__[Clostridium]_sporosphaeroides
OTU_1567	0	0	0	0	5.76219e-05	0	0	0	0	0	0	0	0	0	0	0	0	0	0	0	0	0	0	0	0	0	0	0	0	0	0	0	0	0	0	0	k__Bacteria
OTU_1568	0	0	0	0	0	0	0	5.76219e-05	0	0	0	0	0	0	0	0	0	0	0	0	0	0	0	0	0	0	0	0	0	0	0	0	0	0	0	0	k__Bacteria;p__Proteobacteria;c__Gammaproteobacteria;o__Enterobacteriales;f__Enterobacteriaceae;g__Buchnera;s__
OTU_1569	0	0	0	0	0	0	0	0	0	0	0	0	0	0	0	0	0	0	0	0	0	0	0	0	0	0	0	0	0	5.76219e-05	0	0	0	0	0	0	k__Bacteria;p__Proteobacteria;c__Betaproteobacteria;o__Nitrosomonadales;f__Gallionellaceae;g__Sideroxydans;s__
OTU_1570	0	0	0	0	0	0	0	0	0	0	0	0	0	0	0	0	0	0	0	0	0	0	0	0	0	0	0	0	0	5.76219e-05	0	0	0	0	0	0	k__Bacteria;p__Proteobacteria;c__Gammaproteobacteria;o__KI89A_clade;f__;g__;s__
OTU_1571	0	0	0	0	0	0	0	0	0	0	0	0	0	0	0	0	0	0	0	0	0	0	0	0	0	0	0	0	0	8.64329e-05	0	0	0	0	0	0	k__Bacteria;p__Acidobacteria;c__Subgroup_6;o__unidentified_Subgroup_6;f__unidentified_Subgroup_6;g__unidentified_Subgroup_6
OTU_1572	0	0	0	0	0	0	0	0	0	0	0	0	0	0	0	0	0	0	0	0	0	0	0	0	2.8811e-05	2.8811e-05	0	2.8811e-05	0	0	0	0	0	0	0	0	k__Bacteria;p__Firmicutes;c__Clostridia;o__Clostridiales;f__Family_XI;g__;s__
OTU_1573	2.8811e-05	0	0	0	0	0	0	0	0	0	0	0	0	0	0	0	0	0	0	0	0	0	0	0	0	0	0	0	0	0	0	0	0	0	0	0	k__Bacteria
OTU_1574	0	0	0	0	0	0	0	0	0	0	0	0	0	0	0	0	0	0	0	0	0	0	0	0	0	0	0	0	0	0	0	0	0	0	0	0	k__Bacteria
OTU_1575	0	0	0	0	0	0	0	0	0	0	0	0	0	0	0	0	0	0	0	0	0	0	0	0	0	0	0	0	0	0	0	0	0	0	0	0	k__Bacteria;p__TM6_(Dependentiae);c__;o__;f__;g__;s__
OTU_1576	0	0	0	0	0	0	0	0	0	0	0	0	0	0	0	0	0	0	0	0	0	0	0	0	0	0	0	0	0	0	0	0	0	0.000115244	0	0	k__Bacteria;p__Proteobacteria;c__Gammaproteobacteria;o__Salinisphaerales;f__Salinisphaeraceae;g__Oceanococcus
OTU_1577	0	0	0	0	0	0	0	0	0	0	0	0	0	0	0	0	0	0	0	0	0	0	0	0	0	0	0	0	0	2.8811e-05	0	0	0	0	0	0	k__Bacteria;p__Gemmatimonadetes;c__S0134_terrestrial_group;o__;f__;g__;s__
OTU_1578	0	0	0	0	0	0	0	0	0	0	0	0	0	0	0	0	0	0	0	0	0	0	0	0	0	2.8811e-05	0	0	0	0	0	0	0	0	0	0	k__Bacteria;p__Proteobacteria;c__Alphaproteobacteria;o__Rhodospirillales;f__Rhodospirillaceae
OTU_1579	0	0	0	0	0	0	0	0	0	0	0	0	0	0	0	0	0	0	0	0	0	0	0	0	0	0	0	0	0	0	0	5.76219e-05	0	0	0	0	Unknown
OTU_1580	0	0	0	0	0	0	0	2.8811e-05	0	0	0	2.8811e-05	0	0	0	0	0	0	0	0	0	0	0	0	0	0	0	0	0	0	0	0	0	0	0	0	k__Bacteria;p__Firmicutes;c__Clostridia;o__Clostridiales;f__Ruminococcaceae;g__Anaerotruncus;s__
OTU_1581	0	0	0	0	0	0	0	0	0	0	0	0	0	0	0	0	0	0	0	0	0	0	0	0	0	0	0	2.8811e-05	0	0	0.000115244	2.8811e-05	5.76219e-05	0	0	0	k__Bacteria;p__Firmicutes;c__Clostridia;o__Clostridiales;f__Ruminococcaceae;g__Oscillospira;s__
OTU_1582	0	0	0	0	0	0	0	0	0	0	0	0	0	0	0	0	0	0	0	0	0	0	0	0	0	0	0	0	5.76219e-05	0	0	0	0	0	0	8.64329e-05	k__Bacteria;p__Firmicutes;c__Clostridia;o__Clostridiales;f__Ruminococcaceae;g__Ruminococcaceae_UCG-010;s__
OTU_1583	0	0	0	0	0	0	0	0	0	0	0	0	0	0	0	0	0	0	0	0	0	0	0	0	0	0	0	0	0	0	2.8811e-05	0	0	2.8811e-05	0	0	k__Bacteria;p__Firmicutes;c__Clostridia;o__Clostridiales;f__Defluviitaleaceae;g__Defluviitaleaceae_UCG-011;s__
OTU_1584	0	0	0	0	0	0	0	0	0	0	0	0	0	0	0	0	0	0	0	0	0	0	0	0	2.8811e-05	2.8811e-05	0	0	0	0	0	0	0	0	0	0	k__Bacteria;p__Firmicutes;c__Bacilli;o__Lactobacillales;f__Streptococcaceae;g__Lactococcus;s__Lactococcus_garvieae
OTU_1585	0	0	0	0	0	0	0	0	0	0	0	0	0	0	0	0	0	0	0	0	0	0	0	0	0	0	0	0	0	0	0	0	0	0	0	8.64329e-05	k__Bacteria;p__Bacteroidetes;c__Sphingobacteriia;o__Sphingobacteriales;f__Chitinophagaceae;g__;s__
OTU_1586	0	0	5.76219e-05	0	0	0	0	0	0	0	0	0	0	0	0	0	0	0	0	0	0	0	0	0	0	0	0	0	0	0	0	0	0	0	0	0	k__Bacteria;p__Firmicutes;c__Erysipelotrichia;o__Erysipelotrichales;f__Erysipelotrichaceae;g__Allobaculum;s__
OTU_1587	0	0	0	0	0	0	0	0	0	0	0	0	0	0	0	0	0	0	0	0	0	0	0	0	0	0	0	0	0	0	0.000144055	0	0	0	0	0	k__Bacteria;p__Bacteroidetes;c__Bacteroidia;o__Bacteroidales;f__Prevotellaceae;g__Alloprevotella;s__
OTU_1588	0	0	0	0	0	0	0	0	0	0	0	0	0	0	0	0	0	0	0	0	0	0	0	0	0	0	0	0	0	2.8811e-05	0	0	0	0	0	0	k__Bacteria
OTU_1589	0	0	0	0	0	0	0	0	0	0	0	0	0	0	0	0	0	0	0	0	0	0	0	0	0	0	0	0	0	0	0	0	2.8811e-05	8.64329e-05	0	0	k__Bacteria
OTU_1590	0	0	0	0	0	0	0	0	0	0	0	0	0	0	0	0	2.8811e-05	0	0	0	0	0	0	0	0	0	0	0	0	0	0	0	0	0	0	0	k__Bacteria;p__Bacteroidetes;c__Bacteroidia;o__Bacteroidales;f__Prevotellaceae
OTU_1591	0	0	0	0	0	0	0	0	0	0	0	0	0	0	0	0	0	0	0	0	0	0	0	0	0	0	0	0	0	0	0	0	0	0	2.8811e-05	0	k__Bacteria;p__Bacteroidetes;c__Bacteroidia;o__Bacteroidales;f__Rikenellaceae;g__Rikenellaceae_RC9_gut_group;s__
OTU_1592	0	0	0	0	0	0	0	0	0	0	0	0	0	0	0	0	0	0	0	0	0	0	0	0	0	0	0	0	0	0	0	8.64329e-05	0	0	0	0	k__Bacteria;p__Nitrospirae;c__Nitrospira;o__Nitrospirales;f__Nitrospiraceae;g__;s__
OTU_1593	0	0	0	2.8811e-05	0	0	0	0	0	0	0	0	0	0	0	0	0	0	0	0	0	0	0	0	0	0	0	0	0	0	0	0	0	0	0	0	Unknown
OTU_1594	0	0	0	0	0	0	0	0	0	2.8811e-05	0	0	0	0	0	0	0	0	0	0	0	0	2.8811e-05	0	0	0	0	0	0	0	0	0	0	0	0	0	k__Bacteria;p__Firmicutes;c__Clostridia;o__Clostridiales;f__Ruminococcaceae;g__Anaerotruncus;s__
OTU_1595	0	0	0	0	0	0	0	0	0	0	0	0	0	0	0	0	0	0	0	0	0	0	0	0	0	0	2.8811e-05	0	0	0	0	0	0	0	0	0	k__Bacteria;p__Actinobacteria;c__Acidimicrobiia;o__Acidimicrobiales;f__Iamiaceae;g__Iamia;s__
OTU_1596	0	0	0	0	0	5.76219e-05	0	0	0	0	0	0	0	0	0	0	2.8811e-05	0	0	0	0	0	0	0	5.76219e-05	0	0	0	0	0	0	0	0	0	0	0	k__Bacteria;p__Firmicutes;c__Clostridia;o__Clostridiales;f__Ruminococcaceae;g__Ruminococcus_2;s__
OTU_1597	0	0	0	0	0	0	0	0	0	0	0	0	0	0	0	0	0	0	0	0	0	0	0	0	0	0	0	0	0	8.64329e-05	0	0	0	0	0	2.8811e-05	k__Bacteria;p__Acidobacteria;c__Subgroup_6;o__unidentified_Subgroup_6;f__unidentified_Subgroup_6;g__unidentified_Subgroup_6;s__Acidobacteria_bacterium_LWH4
OTU_1598	0	0	0	0	0	0	0	0	0	0	0	0	0	0	0	0	0	0	0	0	2.8811e-05	0	0	0	0	2.8811e-05	0	0	0	0.000144055	0	2.8811e-05	0	0	0	8.64329e-05	k__Bacteria;p__Proteobacteria;c__Betaproteobacteria;o__TRA3-20;f__;g__;s__
OTU_1599	0	0	0	0	0	0	0	0	0	0	0	0	0	0	0	0	0	0	0	0	0	0	0	0	0	0	0	0	0	0	0	2.8811e-05	0	0	0	0	k__Bacteria;p__Chlamydiae;c__unidentified_Chlamydiae;o__Chlamydiales;f__Parachlamydiaceae
OTU_1600	0	0	0	0	0	0	0	0	0	0	0	0	0	0	0	0	0	0	0	0	0	0	0	0	0	0	0	0	0	0	0	2.8811e-05	0	0	0	0	k__Bacteria;p__Actinobacteria;c__Thermoleophilia;o__Solirubrobacterales
OTU_1601	0	0	0	0	0	0	0	0	0	0	0	0	0	0	0	0	0	0	0	0	0	0	0	0	0	2.8811e-05	0	0	0	5.76219e-05	0	0	0	0	0	8.64329e-05	k__Bacteria;p__Proteobacteria;c__Deltaproteobacteria;o__Desulfovibrionales;f__Desulfovibrionaceae;g__Bilophila;s__
OTU_1602	0	0	0	0	0	0	0	0	0	0	0	0	0	0	0	0	0	0	0	0	0	0	0	0	0	0	0	0	0	0	5.76219e-05	0	0	0	0	0	k__Bacteria;p__Firmicutes;c__Clostridia;o__Clostridiales;f__Ruminococcaceae;g__Ruminococcus_2;s__
OTU_1603	0	0	0	0	0	0	0	0	0	0	0	0	0	0	0	0	0	0	0	0	0	0	0	0	0	0	0	0	0	2.8811e-05	0	0	5.76219e-05	2.8811e-05	0	0.000172866	k__Bacteria;p__Chloroflexi;c__S085;o__;f__;g__;s__
OTU_1604	0	0	0	0	0	0	0	0	0	0	0	0	0	0	0	0	0	0	0	0	0	0	0	0	0	5.76219e-05	5.76219e-05	2.8811e-05	5.76219e-05	0	0	0	0	0	0	0.000144055	k__Bacteria
OTU_1605	0	0	0	0	0	0	0	0	0	0	0	0	0	0	0	0	0	0	0	0	0	0	0	0	2.8811e-05	0	2.8811e-05	0	2.8811e-05	0	0	0	0	0	0	0	k__Bacteria;p__Proteobacteria;c__Alphaproteobacteria;o__Rhizobiales;f__Phyllobacteriaceae;g__;s__
OTU_1606	0	0	0	0	0	0	0	0	0	0	0	0	0	0	0	0	0	0	0	0	0	0	0	0	0	0	8.64329e-05	2.8811e-05	0	0	0	0	0	0	0	0	k__Bacteria;p__Chloroflexi;c__Caldilineae;o__Caldilineales;f__Caldilineaceae;g__;s__
OTU_1607	0	0	0	0	0	0	0	0	0	0	0	0	0	0	0	0	0	0	0	0	0	0	0	0	0	0	0	0	0	0	0	2.8811e-05	0	0	0	0	k__Bacteria;p__Cyanobacteria;c__;o__;f__;g__;s__
OTU_1608	0	0	0	0	0	0	0	0	0	0	0	0	2.8811e-05	0	0	0	0	0	0	0	0	0	0	0	0	0	0	0	0	0	0	0	0	0	0	0	k__Bacteria;p__Firmicutes;c__Clostridia;o__Clostridiales;f__Family_XIII;g__[Eubacterium]_brachy_group;s__
OTU_1609	0	0	0	0	0	0	0	0	0	0	0	0	0	0	0	0	0	0	0	0	0	0	0	0	0	0	0	0	0	0	0	0	0	0	0	2.8811e-05	k__Bacteria;p__FBP;c__unidentified_FBP;o__unidentified_FBP;f__unidentified_FBP;g__unidentified_FBP;s__bacterium_LY17
OTU_1610	0	0	0	0	0	0	0	0	0	0	0	0	0	0	0	0	0	0	0	0	0	0	0	0	0	0	0	0	0	0	2.8811e-05	2.8811e-05	0	0	0	0	k__Bacteria;p__Proteobacteria;c__Alphaproteobacteria;o__Rhodospirillales;f__Rhodospirillaceae;g__;s__
OTU_1611	0	0	0	0	0	0	0	0	0	0	0	0	0	0	0	0	0	0	0	0	0	0	0	0	2.8811e-05	2.8811e-05	2.8811e-05	0	0	0	0	0	0	0	0	0	k__Bacteria;p__Bacteroidetes;c__Flavobacteriia;o__Flavobacteriales;f__NS9_marine_group;g__;s__
OTU_1612	0	0	0	0	0	0	2.8811e-05	0	0	5.76219e-05	0	0	0	0	0	0	0	0	0	0	0	0	0	0	0	5.76219e-05	0	0	0.000115244	0	0	0	0	0	0	0	k__Bacteria;p__Firmicutes;c__Bacilli;o__Lactobacillales;f__Carnobacteriaceae;g__Atopostipes;s__
OTU_1613	0	0	0	0	0	0	0	0	0	0	0	0	0	0	0	0	0	0	0	0	0	0	0	0	0	0	0	0	0	0	0	0	0	0	0	0	Unknown
OTU_1614	0	0	0	0	0	0	0	0	0	0	0	0	0	0	2.8811e-05	0	0	0	0	0	0	0	0	0	0	0	0	0	0	5.76219e-05	0	0	0	0	0	8.64329e-05	k__Bacteria;p__Actinobacteria;c__Thermoleophilia;o__Gaiellales;f__;g__;s__
OTU_1615	0	0	0	0	0	0	0	0	0	0	0	0	0	0	0	0	0	0	0	0	0	0	0	0	0	0	0	0	0	8.64329e-05	0	2.8811e-05	0	0	0	0	k__Bacteria;p__Proteobacteria;c__Deltaproteobacteria;o__Myxococcales
OTU_1616	0	0	0	0	0	0	0	0	0	0	0	0	0	0	0	0	0	0	0	0	0	0	0	0	0	0	0	0	0	8.64329e-05	0	0	0	0	0	0	k__Bacteria;p__Acidobacteria;c__Subgroup_6;o__;f__;g__;s__
OTU_1617	0	0	0	0	0	0	0	0	0	0	0	0	0	0	0	0	0	0	0	0	0	0	0	0	0	0	0	0	0	5.76219e-05	0	0	0	0	0	2.8811e-05	k__Bacteria;p__Proteobacteria;c__Deltaproteobacteria;o__Myxococcales;f__BIrii41;g__;s__
OTU_1618	0	0	0	0	0	0	0	0	0	0	0	0	0	0	0	0	0	0	0	0	0	0	0	0	0	0	8.64329e-05	0	0	0	0	0	0	0	0	0.000259299	k__Bacteria;p__Proteobacteria;c__Betaproteobacteria;o__Burkholderiales;f__Comamonadaceae;g__Inhella;s__
OTU_1619	0	0	0	0	0	0	0	0	0	0	0	0	0	0	0	0	0	0	0	0	0	0	0	0	0	0	0	0	0	0	0	8.64329e-05	0	0.000518597	0	0	k__Bacteria;p__Proteobacteria;c__Alphaproteobacteria;o__Rhodobacterales;f__Rhodobacteraceae;g__Roseivivax;s__Roseivivax_lentus
OTU_1620	0	0	0	0	0	0	0	0	0	0	0	0	0	0	0	0	0	0	0	0	0	0	0	0	0	5.76219e-05	0	0	0	0	0	0	0	0	0	0	k__Bacteria;p__Proteobacteria;c__Gammaproteobacteria;o__Xanthomonadales;f__Xanthomonadaceae;g__Arenimonas;s__
OTU_1621	0	0	0	0	0	0	0	0	0	0	0	0	0	0	0	0	0	0	0	0	0	0	0	0	0	0	0	0	5.76219e-05	0	0	0	0	0	0	0	k__Bacteria;p__Proteobacteria;c__Deltaproteobacteria
OTU_1622	0	0	0	0	0	0	0	0	0	0	0	0	0	0	0	0	0	0	0	0	0	0	0	0	0	0	0	0	0	0	0	0	5.76219e-05	2.8811e-05	0	0	k__Bacteria;p__Bacteroidetes;c__Bacteroidia;o__Bacteroidales;f__Bacteroidaceae;g__Bacteroides;s__Bacteroides_nordii
OTU_1623	0	0	0	0	0	0	0	0	0	0	0	0	0	0	0	0	0	0	0	0	0	0	0	0	5.76219e-05	0	0	0	5.76219e-05	0	0	0	0	0	0	2.8811e-05	k__Bacteria;p__Proteobacteria;c__Gammaproteobacteria;o__Xanthomonadales;f__Xanthomonadaceae;g__;s__
OTU_1624	0	0	0	0	0	0	0	0	0	0	0	0	0	0	0	0	0	0	0	0	0	0	0	0	0	0	0	0	0	8.64329e-05	0	0	0	0	0	5.76219e-05	k__Bacteria;p__Proteobacteria;c__Gammaproteobacteria;o__Xanthomonadales;f__Solimonadaceae;g__Polycyclovorans;s__
OTU_1625	0	0	0	0	0	0	0	0	0	0	0	0	0	0	0	0	0	0	0	0	0	0	0	0	0	2.8811e-05	0	0	0	2.8811e-05	8.64329e-05	0	0	0	0	0	k__Bacteria;p__Proteobacteria;c__Gammaproteobacteria;o__Xanthomonadales;f__Xanthomonadaceae;g__Pseudoxanthomonas;s__Pseudoxanthomonas_mexicana
OTU_1626	0	0	0	0	0	0	0	0	0	0	0	0	0	0	0	0	0	0	0	0	0	0	0	0	0	0	0	0	0	0	0	0	0	0.000172866	0	0	k__Bacteria;p__Peregrinibacteria;c__Candidatus_Peribacteria;o__;f__;g__;s__
OTU_1627	0	0	0	0	0	0	0	0	0	0	0	0	0	0	0	0	0	0	0	0	0	0	0	0	0	0	0	0	0	0	0	0	0	0.000201677	0	0	k__Bacteria;p__Bacteroidetes;c__Sphingobacteriia;o__Sphingobacteriales;f__Saprospiraceae
OTU_1628	0	0	2.8811e-05	0	0	0	0	0	0	0	0	0	0	0	0	0	0	0	0	0	0	0	0	0	0	0	0	0	0	0	0	0	0	0	0	0	k__Bacteria;p__Proteobacteria;c__Betaproteobacteria;o__Burkholderiales;f__Alcaligenaceae;g__Sutterella;s__Sutterella_sp._YIT_12072
OTU_1629	0	0	0	0	0	0	0	0	0	0	0	0	0	0	0	0	0	0	0	0	0	0	0	0	0	0	2.8811e-05	0	0	0	0	0	0	0	0	0	k__Bacteria;p__Firmicutes;c__Clostridia;o__Clostridiales;f__Lachnospiraceae;g__Butyrivibrio_2;s__
OTU_1630	0	0	0	0	0	0	0	0	0	0	0	0	0	0	0	0	0	0	0	0	0	0	0	0	0	0	0	0	0	0	0	0	2.8811e-05	0.000115244	0	0	k__Bacteria;p__Proteobacteria;c__Gammaproteobacteria;o__Vibrionales;f__Vibrionaceae
OTU_1631	0	0	0	0	0	0	0	0	0	0	0	0	0	0	0	0	0	0	0	0	0	0	0	0	0	0	0	0	0	0	0	2.8811e-05	0	0	0	0	Unknown
OTU_1632	0	0	0	0	0	0	2.8811e-05	0	0	2.8811e-05	0	0	0	0	0	0	0	0	0	0	0	0	0	0	0	0	0	0	0	0	0	0	0	0	0	0	k__Bacteria
OTU_1633	0	0	0	0	0	0	0	0	0	0	0	0	0	0	0	0	0	0	0	0	0	0	0	0	0	0	0	0	0	0	0	0	0	0	0.000115244	0	Unknown
OTU_1634	0	0	0	0	0	0	0	0	0	0	0	0	0	0	0	0	0	0	0	0	0	0	0	0	0	5.76219e-05	0	0	2.8811e-05	0	0	0	0	0	0	0	k__Bacteria;p__Proteobacteria;c__Gammaproteobacteria;o__Pseudomonadales;f__Moraxellaceae;g__[Agitococcus]_lubricus_group;s__
OTU_1635	0	0	0	0	0	0	0	0	0	0	0	0	0	0	0	0	0	0	0	0	0	0	0	0	0	0	0	0	0	5.76219e-05	0	0	0	0	0	0	k__Bacteria;p__Proteobacteria;c__Deltaproteobacteria;o__Myxococcales;f__Archangiaceae;g__Anaeromyxobacter
OTU_1636	0	0	0	0	2.8811e-05	0	0	5.76219e-05	0	0	0	0	0	0	0	0	0	0	0	0	0	0	0	0	0	0	0	2.8811e-05	2.8811e-05	0	0	0	2.8811e-05	0	0	0	k__Bacteria;p__Proteobacteria;c__Deltaproteobacteria;o__Desulfovibrionales;f__Desulfovibrionaceae;g__Bilophila;s__
OTU_1637	0	0	0	0	0	0	0	0	0	0	0	0	0	0	0	0	0	0	0	0	0	0	0	0	0	0	0	0	0	0	0	0	0	0	0	5.76219e-05	k__Bacteria;p__Actinobacteria;c__Thermoleophilia;o__Solirubrobacterales
OTU_1638	0	0	0	0	0	0	0	0	2.8811e-05	0	0	0	0	0	0	0	0	0	0	0	0	0	0	0	0	0	0	0	0	0.000144055	0	0	0	0	0	0	k__Bacteria;p__Acidobacteria;c__Subgroup_6;o__;f__;g__;s__
OTU_1639	0	0	0	0	0	0	0	0	0	0	0	0	0	0	0	0	0	0	0	0	0	0	0	0	0	0	0	0	0	0	0	5.76219e-05	0	0	0	0	k__Bacteria;p__Bacteroidetes;c__Cytophagia;o__Cytophagales;f__Cytophagaceae
OTU_1640	0	0	0	0	0	0	0	0	0	0	0	0	0	0	0	0	0	0	0	0	0	0	0	0	0	0	2.8811e-05	0	0	0	0	0	0	0	0	8.64329e-05	k__Bacteria;p__Cyanobacteria;c__ML635J-21
OTU_1641	0	0	0	0	0	0	0	0	0	0	0	0	0	0	0	0	0	0	0	0	0	0	0	0	0	0	0	0	0	0	0	0	5.76219e-05	0	0	0	k__Bacteria;p__Bacteroidetes;c__Sphingobacteriia;o__Sphingobacteriales;f__Chitinophagaceae;g__;s__
OTU_1642	0	0	0	0	0	0	0	0	0	0	0	0	0	0	0	0	0	0	0	0	0	0	0	0	0	0	0	0	0	0	5.76219e-05	2.8811e-05	5.76219e-05	0.000172866	0	0	k__Bacteria
OTU_1643	0	0	0	0	0	0	0	0	0	0	0	0	0	0	0	0	0	0	0	0	0	0	0	0	0	0	0	0	0	0	0	2.8811e-05	0	0	0	0	k__Bacteria;p__Deinococcus-Thermus;c__Deinococci;o__KD3-62;f__;g__;s__
OTU_1644	0	0	0	0	0	0	0	0	0	0	0	0	0	0	0	0	0	0	0	0	0	0	0	0	0	0	0	0	0	0	0	0	0	0	5.76219e-05	0	k__Bacteria;p__Proteobacteria;c__Gammaproteobacteria;o__Xanthomonadales;f__Xanthomonadaceae
OTU_1645	0	0	0	0	0	0	0	0	0	0	0	0	0	0	0	2.8811e-05	0	0	0	0	0	0	0	2.8811e-05	2.8811e-05	2.8811e-05	0	0	0	5.76219e-05	0	0	0	0.000144055	0	8.64329e-05	k__Bacteria;p__Bacteroidetes;c__Bacteroidia;o__Bacteroidales;f__Rikenellaceae;g__Alistipes;s__
OTU_1646	0	0	0	0	0	0	0	0	0	0	0	0	0	0	0	0	0	0	0	0	0	0	0	0	0	0	0	0	0	0	8.64329e-05	0	0	0	0	0	k__Bacteria;p__Bacteroidetes;c__Bacteroidia;o__Bacteroidales;f__Bacteroidales_S24-7_group;g__;s__
OTU_1647	0	0	0	0	0	0	0	0	0	0	0	0	0	0	0	0	0	0	0	0	0	0	0	0	2.8811e-05	0	0	0	0	0	0	0	0	0	0	0	k__Bacteria;p__Proteobacteria;c__Alphaproteobacteria;o__Rhodospirillales;f__Rhodospirillaceae;g__Inquilinus;s__
OTU_1648	0	0	0	0	0	0	0	0	0	0	0	0	0	0	0	0	0	0	0	0	0	0	0	0	5.76219e-05	0	0	0	0	0	0	0	0	0	0	0	k__Bacteria;p__Acidobacteria;c__Solibacteres;o__Solibacterales;f__Solibacteraceae_(Subgroup_3)
OTU_1649	2.8811e-05	0	0	0	0	0	0	0	0	0	0	0	0	0	0	0	0	0	0	0	0	0	0	0	0	0	0	0	0	0	0	2.8811e-05	0	0	2.8811e-05	0	k__Bacteria;p__Proteobacteria;c__Alphaproteobacteria;o__Rhodospirillales;f__DA111;g__;s__
OTU_1650	0	2.8811e-05	0	0	0	0	0	0	0	0	0	0	0	0	0	0	0	0	0	0	0	0	0	0	0	0	0	0	0	0	0	0	0	0	0	0	k__Bacteria;p__Bacteroidetes;c__Bacteroidia;o__Bacteroidales;f__Bacteroidales_S24-7_group;g__;s__
OTU_1651	0	0	0	2.8811e-05	2.8811e-05	0	0	0	0	2.8811e-05	0	0	0	0	0	0	0	0	0	0	0	0	0	0	0	0	0	0	0	0	0	0	0	0	0	0	k__Bacteria;p__Proteobacteria;c__Betaproteobacteria;o__Nitrosomonadales;f__Nitrosomonadaceae
OTU_1652	0	0	0	0	0	0	0	0	0	0	0	0	0	0	0	0	0	0	0	0	0	0	0	0	0	0	0	0	0	0	0	0	0	0	0	0	k__Bacteria;p__Firmicutes;c__Clostridia;o__Clostridiales;f__Lachnospiraceae;g__[Eubacterium]_xylanophilum_group;s__
OTU_1653	0	2.8811e-05	0	0	0	0	0	0	0	0	0	0	0	0	0	0	2.8811e-05	0	0	0	0	0	0	0	0	0	0	0	0	0	0	0	0	0	0	0	k__Bacteria;p__Tenericutes;c__Mollicutes;o__Mollicutes_RF9;f__;g__;s__
OTU_1654	0	0	0	0	0	0	0	0	5.76219e-05	0	0	0	0	0	0	0	0	0	0	0	0	0	0	0	0	0	0	0	0	0	0	0	0	0	0	0	k__Bacteria
OTU_1655	0	0	0	0	0	0	0	0	0	0	0	0	0	0	0	0	0	0	0	0	0	0	0	0	0	0	0	0	0	8.64329e-05	0	0	0	0	0	0	k__Bacteria;p__Acidobacteria;c__Subgroup_6;o__;f__;g__;s__
OTU_1656	0	0	0	0	0	0	0	0	0	0	0	0	0	0	0	0	0	0	0	0	0	0	0	0	0	0	0	0	0	0	0	0	0	0	2.8811e-05	0	Unknown
OTU_1657	0	0	0	0	0	0	0	0	0	0	0	0	0	0	0	0	0	0	0	0	0	0	0	0	0	0	0	0	0	2.8811e-05	0	0	0	0	0	0	k__Bacteria;p__Proteobacteria;c__Alphaproteobacteria;o__Rhodospirillales;f__MND8;g__;s__
OTU_1658	0	0	0	0	0	0	0	0	0	0	0	0	0	0	0	0	0	0	0	0	0	0	0	0	0	0	0	0	0	0	0	0	2.8811e-05	0	0.000115244	0	k__Bacteria;p__Proteobacteria;c__Gammaproteobacteria;o__Oceanospirillales;f__unidentified_Oceanospirillales;g__unidentified_Oceanospirillales
OTU_1659	0	0	0	0	0	0	0	0	0	0	0	0	0	0	0	0	0	0	0	0	0	0	0	0	0	0	0	0	0	2.8811e-05	0	0	0	0	0	8.64329e-05	k__Bacteria;p__Proteobacteria;c__Deltaproteobacteria;o__Myxococcales;f__BIrii41;g__;s__
OTU_1660	0	0	0	0	0	0	0	0	0	0	0	0	0	0	0	0	0	0	0	0	0	0	0	0	5.76219e-05	2.8811e-05	2.8811e-05	0	5.76219e-05	0	0	0	0	0	0	0	k__Bacteria;p__Acidobacteria;c__Holophagae;o__Holophagales;f__Holophagaceae;g__Geothrix;s__
OTU_1661	0	0	0	0	0	0	0	0	0	0	0	0	0	0	0	0	0	0	0	0	0	0	0	0	0	0	0	0	0	0	0	0	0	0.000115244	0	0	k__Bacteria;p__Proteobacteria;c__Gammaproteobacteria
OTU_1662	0	0	0	0	0	0	0	0	0	2.8811e-05	0	0	0	2.8811e-05	0	0	0	0	0	0	0	0	0	0	0	0	2.8811e-05	0	0	0	0	2.8811e-05	0.000576219	0.000115244	0.000777896	0	k__Bacteria;p__Firmicutes;c__Clostridia;o__Clostridiales;f__Lachnospiraceae
OTU_1663	0	0	0	0	0	0	0	0	0	0	0	0	0	0	0	0	0	0	0	0	0	0	0	0	0	0	0	0	0	0	0	0	0	0.000115244	0	0	Unknown
OTU_1664	0	0	0	0	0	0	0	0	0	0	0	0	0	0	0	0	0	0	0	0	0	0	0	0	0	0	0	0	5.76219e-05	0	0	0	0	0	0	2.8811e-05	k__Bacteria;p__Firmicutes;c__Erysipelotrichia;o__Erysipelotrichales;f__Erysipelotrichaceae
OTU_1665	0	0	2.8811e-05	0	0	0	0	0	0	0	0	0	0	0	0	0	0	0	0	0	2.8811e-05	0	0	0	0	0	0	0	0	2.8811e-05	0	0	0	0	2.8811e-05	0.000115244	k__Bacteria;p__Actinobacteria;c__Thermoleophilia;o__Gaiellales;f__;g__;s__
OTU_1666	0	0	0	0	0	0	0	0	0	0	0	0	0	0	0	0	0	0	0	0	0	0	0	0	0	0	0	0	0	8.64329e-05	0	0	0	0	0	0	k__Bacteria;p__Proteobacteria;c__Deltaproteobacteria;o__Desulfurellales;f__Desulfurellaceae;g__H16
OTU_1667	0	0	0	0	0	0	0	0	0	0	0	0	0	0	0	0	0	0	0	0	0	0	0	0	0	0	0	0	0	0	0	8.64329e-05	0	5.76219e-05	0	0	k__Bacteria;p__Proteobacteria;c__Alphaproteobacteria;o__Rhizobiales;f__Hyphomicrobiaceae;g__Pedomicrobium;s__
OTU_1668	0	0	0	0	0	0	0	0	5.76219e-05	0	0	0	0	0	0	0	0	0	0	0	0	0	0	0	0	0	0	0	0	0	0	0	0	0	0	0	k__Bacteria;p__Firmicutes;c__Bacilli;o__Bacillales;f__Listeriaceae;g__Listeria
OTU_1669	0	0	0	0	0	0	0	0	0	0	0	0	0	0	0	0	0	0	0	0	0	0	0	0	0	0	0	0	0	5.76219e-05	0	0	0	8.64329e-05	0	2.8811e-05	k__Bacteria;p__Proteobacteria;c__Deltaproteobacteria;o__Myxococcales;f__BIrii41;g__;s__
OTU_1670	0	0	0	0	0	0	0	0	0	0	0	0	0	0	0	0	0	0	0	0	0	0	0	0	0	0	0	0	0	0	0	0	0	0	0	5.76219e-05	k__Bacteria
OTU_1671	0	0	0	0	0	0	0	0	0	0	0	0	0	0	0	0	0	0	0	0	0	0	0	0	0	0	0	0	0	8.64329e-05	0	0	0	0	0	0	k__Bacteria;p__Latescibacteria;c__;o__;f__;g__;s__
OTU_1672	0	0	0	0	0	0	0	0	0	0	0	0	0	0	0	0	0	0	0	0	0	0	0	0	0	0	0	0	0	0	0	0	0	8.64329e-05	5.76219e-05	0	k__Bacteria;p__Bacteroidetes;c__Flavobacteriia;o__Flavobacteriales;f__Flavobacteriaceae;g__Psychroflexus;s__
OTU_1673	0	0	0	0	0	0	0	0	0	0	0	0	0	0	0	0	0	0	0	0	2.8811e-05	0	0	0	2.8811e-05	2.8811e-05	2.8811e-05	2.8811e-05	0	8.64329e-05	0	0	0	0	0	0	k__Bacteria;p__Proteobacteria;c__Deltaproteobacteria;o__Myxococcales;f__Polyangiaceae;g__Sorangium;s__
OTU_1674	0	0	0	0	0	0	0	0	0	0	0	0	0	0	0	0	0	0	0	0	0	0	0	0	0	0	0	0	0	0	0	0	0	8.64329e-05	0	0	Unknown
OTU_1675	0	0	0	0	0	0	0	0	0	0	2.8811e-05	0	0	0	0	0	0	0	0	0	0	0	0	0	0	0	0	0	0	5.76219e-05	0	8.64329e-05	0	0	0	0	k__Bacteria;p__Actinobacteria;c__Thermoleophilia;o__Gaiellales;f__;g__;s__
OTU_1676	0	0	0	0	0	0	0	0	0	0	0	0	0	0	0	0	0	0	0	0	0	0	0	0	0	0	2.8811e-05	5.76219e-05	2.8811e-05	0	0	0	0	0	0	0	k__Bacteria;p__Proteobacteria;c__Deltaproteobacteria;o__Myxococcales;f__mle1-27;g__;s__
OTU_1677	0	0	0	0	0	0	0	0	0	0	0	0	0	0	0	0	0	0	0	0	0	0	0	0	0	0	0	0	0	0	8.64329e-05	2.8811e-05	5.76219e-05	0	0	0	k__Bacteria;p__Bacteroidetes;c__Bacteroidia;o__Bacteroidales;f__Porphyromonadaceae;g__Parabacteroides;s__Porphyromonadaceae_bacterium_DJF_B175
OTU_1678	0	0	0	0	0	0	0	0	0	0	0	0	0	0	0	0	0	0	0	0	0	0	0	0	0	0	0	0	0	0	0	0	0	8.64329e-05	0	0	k__Bacteria;p__Verrucomicrobia;c__OPB35_soil_group;o__;f__;g__;s__
OTU_1679	0	0	0	0	0	0	0	0	0	0	0	0	0	0	0	0	0	0	0	0	0	0	0	0	0	0	0	2.8811e-05	0	0	0	0	0	0	0	0	k__Bacteria;p__Chlorobi;c__Chlorobia;o__Chlorobiales;f__SJA-28;g__;s__
OTU_1680	0	0	0	0	0	0	0	0	0	0	0	0	0	0	0	0	0	0	0	0	0	0	0	0	0	0	0	0	0	0	0	0	0	0	0	0	k__Bacteria;p__Planctomycetes;c__Phycisphaerae;o__Phycisphaerales;f__Phycisphaeraceae;g__SM1A02;s__
OTU_1681	0	0	0	0	0	0	0	0	0	0	0	0	0	0	0	0	0	0	0	0	0	0	0	0	0	0	0	0	0	0	0	0	0	0.000144055	0	0	k__Bacteria;p__Proteobacteria;c__Deltaproteobacteria;o__Bradymonadales;f__;g__;s__
OTU_1682	0	0	0	0	0	0	0	0	0	0	0	2.8811e-05	0	0	0	2.8811e-05	2.8811e-05	0	0	0	0	0	0	0	0	0	0	0	0	0	0	0	0	0	0	2.8811e-05	k__Bacteria;p__Proteobacteria;c__Gammaproteobacteria;o__Xanthomonadales;f__unidentified_Xanthomonadales;g__Steroidobacter;s__
OTU_1683	0	0	0	0	0	0	0	0	0	0	0	0	0	0	0	0	0	0	0	0	0	0	0	0	0	0	2.8811e-05	0	0	0	0	0	0	0	0	0	k__Bacteria;p__Proteobacteria;c__Deltaproteobacteria;o__Myxococcales;f__Polyangiaceae;g__Sorangium
OTU_1684	0	0	0	0	0	0	0	0	0	0	0	0	0	0	0	0	0	0	0	0	0	0	0	0	0	0	0	0	0	0	0	0	0	0	0	5.76219e-05	k__Bacteria;p__Bacteroidetes;c__Sphingobacteriia;o__Sphingobacteriales;f__Saprospiraceae;g__;s__
OTU_1685	0	0	0	0	0	0	0	0	0	0	0	0	0	0	0	0	0	0	0	0	0	0	0	0	0	0	0	0	0	0	8.64329e-05	0	0	0	5.76219e-05	0	k__Bacteria;p__Firmicutes;c__Clostridia;o__Clostridiales;f__Family_XIII;g__Family_XIII_AD3011_group;s__
OTU_1686	0	0	0	0	0	0	0	0	0	0	0	0	0	0	0	0	0	0	0	0	0	0	0	0	0	0	0	0	0	0	0	0	0	0	0	0	k__Bacteria
OTU_1687	0	0	0	0	0	0	0	0	0	0	0	0	0	0	0	0	0	0	0	0	0	0	0	0	0	0	0	0	0	0	2.8811e-05	0	0	0	0	0	k__Bacteria;p__Spirochaetes;c__unidentified_Spirochaetes;o__Spirochaetales;f__Spirochaetaceae;g__Sphaerochaeta;s__
OTU_1688	0	0	2.8811e-05	0	0	0	0	0	0	0	0	0	0	0	0	0	0	0	0	0	0	0	0	0	0	0	0	0	0	0	0	0	0	0	0	0	k__Bacteria;p__Proteobacteria;c__Gammaproteobacteria;o__Methylococcales;f__Methylococcaceae;g__Methylomonas;s__
OTU_1689	0	0	0	2.8811e-05	0	0	0	0	0	0	0	2.8811e-05	0	0	0	0	0	0	0	0	0	0	0	0	0	0	0	0	0	0	0	0	0	0	0	0	k__Bacteria;p__Firmicutes;c__Clostridia;o__Clostridiales;f__Lachnospiraceae
OTU_1690	0	0	0	0	0	0	0	0	0	0	0	2.8811e-05	0	0	0	0	0	0	0	0	0	0	0	0	0	0	0	0	0	0	0	0	0	0	0	0	k__Bacteria;p__Deinococcus-Thermus;c__Deinococci;o__Deinococcales;f__Trueperaceae;g__Truepera;s__
OTU_1691	0	0	0	0	0	0	0	0	0	0	0	0	0	0	8.64329e-05	0	0	0	0	0	0	0	0	0	0	0	0	0	0	0	0	0	0	0	0	0	k__Bacteria
OTU_1692	0	0	0	0	0	0	0	0	0	0	0	0	0	0	0	0	0	0	0	0	0	0	0	0	0	0	2.8811e-05	5.76219e-05	0	0	0	0	0	0	0	0	k__Bacteria;p__Firmicutes;c__Clostridia;o__Clostridiales;f__Lachnospiraceae
OTU_1693	0	0	0	0	0	0	0	0	0	0	0	0	0	0	0	0	0	0	0	0	2.8811e-05	0	2.8811e-05	0	0	2.8811e-05	0	0	0	5.76219e-05	0	0	0	0	0	0	k__Bacteria;p__Acidobacteria;c__Subgroup_6;o__unidentified_Subgroup_6;f__unidentified_Subgroup_6;g__unidentified_Subgroup_6;s__Acidobacteria_bacterium_CB_286306
OTU_1694	0	0	0	0	0	0	0	0	0	0	0	0	0	0	0	0	0	0	0	0	0	0	0	0	0	0	0	0	0	8.64329e-05	0	0	0	0	0	0	k__Bacteria;p__Bacteroidetes;c__Sphingobacteriia;o__Sphingobacteriales;f__Chitinophagaceae;g__;s__
OTU_1695	0	0	0	2.8811e-05	0	0	0	0	0	0	0	0	0	0	0	0	0	0	0	0	0	0	0	0	0	0	0	0	0	0	0	0	0	0	0	0	k__Bacteria;p__Firmicutes;c__Clostridia;o__Clostridiales;f__Ruminococcaceae
OTU_1696	0	0	2.8811e-05	0	0	0	0	0	0	0	0	0	0	0	0	0	0	0	0	0	0	0	0	0	0	0	0	0	0	0	0	0	0	0	0	0	k__Bacteria;p__Bacteroidetes;c__Bacteroidia;o__Bacteroidales;f__Prevotellaceae
OTU_1697	0	0	0	0	0	0	0	0	0	0	0	0	0	0	0	0	0	0	0	0	0	0	0	0	0	0	0	0	0	0	2.8811e-05	0	0	0	0	0	k__Bacteria;p__Bacteroidetes;c__Flavobacteriia;o__Flavobacteriales;f__Flavobacteriaceae;g__Ulvibacter;s__
OTU_1698	0	0	0	0	0	0	0	0	0	0	0	0	0	0	0	0	0	0	0	0	0	0	0	0	0	0	2.8811e-05	0	0	0	0	0	0	0	0	0	k__Bacteria;p__Proteobacteria;c__Deltaproteobacteria;o__Myxococcales;f__Blfdi19;g__;s__
OTU_1699	0	0	0	0	0	0	0	0	0	0	0	0	0	0	0	0	0	0	0	0	0	0	0	0	5.76219e-05	0	2.8811e-05	0	0	0	0	0	0	0	0	0	k__Bacteria;p__Proteobacteria;c__Deltaproteobacteria;o__NB1-j;f__;g__;s__
OTU_1700	0	0	0	0	0	0	0	0	0	0	0	0	0	0	0	0	0	0	0	0	0	0	0	0	0	0	0	0	0	0	0	2.8811e-05	5.76219e-05	0	0	0	k__Bacteria;p__Bacteroidetes;c__unidentified_Bacteroidetes;o__Order_III
OTU_1701	0	0	0	0	0	0	0	0	0	0	0	0	0	0	0	0	0	0	0	0	0	0	0	0	0	0	0	0	0	0	0	0	0	0	0	0	k__Bacteria;p__Firmicutes;c__Clostridia;o__Clostridiales;f__Ruminococcaceae;g__Ruminococcaceae_UCG-010;s__
OTU_1702	0	0	0	0	0	0	0	0	0	0	0	0	0	0	0	0	0	0	0	0	0	0	0	0	0	0	0	0	0	0	0	0	0	0	5.76219e-05	0	k__Bacteria;p__Proteobacteria;c__Betaproteobacteria;o__Burkholderiales;f__Oxalobacteraceae;g__Oxalobacter
OTU_1703	0	0	0	0	0	0	0	0	0	0	0	0	0	0	0	0	0	0	0	0	0	0	0	0	0	0	0	0	0	0	0	8.64329e-05	0	0	0	0	k__Bacteria;p__Firmicutes;c__Clostridia;o__Clostridiales;f__Lachnospiraceae;g__Marvinbryantia;s__
OTU_1704	0	0	0	0	0	0	0	0	0	0	0	0	0	0	0	0	0	0	0	0	0	0	0	0	0	0	0	0	0	0	0	0	0	2.8811e-05	2.8811e-05	0	k__Bacteria;p__Deferribacteres;c__unidentified_Deferribacteres;o__unidentified_Deferribacteres;f__unidentified_Deferribacteres;g__Caldithrix;s__bacterium_enrichment_culture_clone_Anammox_9
OTU_1705	0	0	0	0	0	0	0	0	0	0	0	0	0	0	0	0	0	0	0	0	0	0	0	0	0	2.8811e-05	0	0	0	0	0	2.8811e-05	0	0	0	0	k__Bacteria;p__Firmicutes;c__Bacilli;o__Lactobacillales;f__Aerococcaceae;g__Abiotrophia;s__
OTU_1706	0	0	0	0	0	0	0	0	0	0	0	0	0	0	0	0	0	0	0	0	0	0	0	0	0	0	0	0	0	0	0	2.8811e-05	0	0	0	0	k__Bacteria;p__Bacteroidetes;c__Bacteroidia;o__Bacteroidales;f__Prevotellaceae;g__Alloprevotella
OTU_1707	0	0	0	0	0	0	0	0	0	0	0	0	0	0	0	0	0	0	0	0	0	0	0	0	0	0	0	0	0	0	0	8.64329e-05	0	0	0	0	k__Bacteria;p__Gemmatimonadetes;c__Longimicrobia;o__Longimicrobiales;f__Longimicrobiaceae;g__;s__
OTU_1708	0	0	0	0	0	0	0	0	0	0	0	0	0	0	0	0	0	0	0	0	0	0	0	0	0	0	0	0	0	0	0	0	0	0	0	0	k__Bacteria;p__Proteobacteria;c__Alphaproteobacteria;o__Rhodospirillales;f__CCU22;g__;s__
OTU_1709	0	0	0	0	0	0	0	0	2.8811e-05	0	0	0	0	0	0	0	0	0	0	0	0	0	0	0	0	0	0	0	0	0	0	0	0	0	0	0	k__Bacteria;p__Proteobacteria;c__Alphaproteobacteria;o__Rickettsiales;f__Mitochondria
OTU_1710	0	0	0	0	0	0	0	0	0	0	0	0	0	0	0	0	0	0	0	0	0	0	0	0	0	0	0	0	0	0	0	0	0	0	0	0	Unknown
OTU_1711	0	0	0	0	0	0	0	0	0	0	0	0	0	0	0	0	0	0	0	0	0	0	0	0	2.8811e-05	0	2.8811e-05	0	0	0	0	0	0	0	0	0	k__Bacteria;p__Proteobacteria;c__Deltaproteobacteria;o__Myxococcales;f__Haliangiaceae;g__Haliangium;s__
OTU_1712	0	0	0	0	0	0	0	0	0	0	0	0	0	0	0	0	0	0	0	0	0	0	0	0	0	0	0	0	0	0	0	2.8811e-05	0	0	0	0	k__Bacteria;p__Firmicutes;c__Bacilli;o__Lactobacillales;f__Leuconostocaceae;g__Weissella
OTU_1713	0	0	0	0	0	0	0	0	0	0	0	0	0	0	0	0	0	0	0	0	0	0	0	0	0	0	0	0	0	0	0	0	0	0	0	0	k__Bacteria;p__Bacteroidetes;c__Bacteroidia;o__Bacteroidales;f__Porphyromonadaceae;g__Candidatus_Azobacteroides;s__
OTU_1714	0	0	0	0	0	0	0	0	0	0	0	0	0	0	0	0	0	0	0	0	0	0	0	0	0	0	0	0	0	0	0	0	0	0.000259299	0	0	k__Bacteria;p__Proteobacteria;c__Deltaproteobacteria;o__Bdellovibrionales;f__Bdellovibrionaceae;g__Bdellovibrio;s__
OTU_1715	0	0	0	0	0	0	0	0	0	0	0	0	0	0	8.64329e-05	0	0	0	0	0	0	0	0	0	0	0	0	0	0	0	0	0	0	0	0	0	k__Bacteria
OTU_1716	0	0	0	0	0	0	0	0	0	0	0	0	0	0	0	0	0	0	0	0	0	0	0	0	0	0	0	0	0	0	0	0	0	0	0	0	k__Bacteria;p__Firmicutes;c__Clostridia;o__Clostridiales
OTU_1717	0	0	0	0	0	0	0	0	0	0	0	0	0	0	0	0	0	0	0	0	0	0	0	0	0	0	2.8811e-05	0	0	0	0	0	0	0	0	0	k__Bacteria
OTU_1718	0	0	0	0	0	0	0	0	0	0	0	0	0	0	0	0	0	0	0	0	0	0	0	0	0	0	0	0	0	0	0	0	0	8.64329e-05	0	0	k__Bacteria;p__Acidobacteria;c__Subgroup_18;o__;f__;g__;s__
OTU_1719	0	0	0	0	0	0	0	0	0	0	0	0	0	0	0	0	0	0	0	0	0	0	0	0	0	0	0	0	0	0	2.8811e-05	0	0	5.76219e-05	0	0	k__Bacteria;p__Actinobacteria;c__unidentified_Actinobacteria;o__Pseudonocardiales;f__Pseudonocardiaceae;g__Pseudonocardia;s__Pseudonocardia_carboxydivorans
OTU_1720	0	0	0	0	0	0	0	0	0	0	0	0	0	0	0	0	0	0	0	0	0	0	0	0	0	0	0	0	0	0	0	0	0	0	5.76219e-05	0	k__Bacteria;p__Proteobacteria;c__Deltaproteobacteria;o__Bdellovibrionales;f__Bdellovibrionaceae;g__;s__
OTU_1721	0	0	0	0	0	0	0	0	0	0	0	0	0	0	0	0	0	0	0	0	0	0	0	0	0	0	0	0	0	0	5.76219e-05	0.000115244	0	0	0	0	k__Bacteria
OTU_1722	0	0	0	0	0	0	0	0	0	0	0	0	0	0	0	0	0	0	0	0	0	0	0	0	2.8811e-05	0	2.8811e-05	0	0	0	0	0	0	0	0	0	k__Bacteria;p__Proteobacteria;c__Gammaproteobacteria;o__Xanthomonadales;f__Xanthomonadaceae;g__Tahibacter;s__
OTU_1723	0	0	0	0	0	2.8811e-05	0	0	0	0	0	0	0	0	0	0	0	0	0	0	0	0	0	0	0	0	0	0	0	2.8811e-05	0	0	0	0	0	0	k__Bacteria;p__Proteobacteria;c__Alphaproteobacteria;o__Rhodospirillales;f__Rhodospirillaceae;g__Ferrovibrio;s__
OTU_1724	0	0	0	0	0	0	0	0	0	0	0	0	0	0	0	0	0	0	0	0	0	0	0	0	0	0	2.8811e-05	0	0	2.8811e-05	0	2.8811e-05	0	0	0	0	k__Bacteria;p__Acidobacteria;c__Blastocatellia;o__unidentified_Blastocatellia;f__Blastocatellaceae_(Subgroup_4)
OTU_1725	0	0	0	0	0	0	0	0	0	0	0	0	0	0	0	0	2.8811e-05	0	0	0	0	0	0	0	0	0	2.8811e-05	0	0	0	0	0	0	0	0	0	k__Bacteria;p__Actinobacteria;c__unidentified_Actinobacteria;o__Micrococcales;f__Dermabacteraceae;g__Dermabacter;s__
OTU_1726	0	0	0	0	0	0	0	0	0	0	0	0	0	0	0	0	0	0	0	0	0	0	0	0	0	0	0	0	0	0	0	0	0	2.8811e-05	0	0	k__Bacteria;p__Bacteroidetes;c__Sphingobacteriia;o__Sphingobacteriales;f__env.OPS_17;g__;s__
OTU_1727	0	0	0	0	0	0	0	2.8811e-05	8.64329e-05	0	2.8811e-05	2.8811e-05	0	0	0	0	0	0	0	0	0	0	0	0	0	0	0	0	0	0	0	0	0	0	0	0	k__Bacteria
OTU_1728	0	0	0	0	0	0	0	0	0	0	0	0	0	0	0	0	0	0	0	0	0	0	0	0	0	2.8811e-05	0	2.8811e-05	0	0	0	8.64329e-05	0	0	0	8.64329e-05	k__Bacteria;p__Actinobacteria;c__unidentified_Actinobacteria;o__Streptomycetales;f__Streptomycetaceae;g__Streptomyces
[truncated: 1,321 more rows]
