# Supplementary material for: Unravelling the gut bacteriome of Ips (Coleoptera: Curculionidae: Scolytinae): identifying core bacterial assemblage and their ecological relevance
Source: Sci Rep. 2020 Oct 29;10:18572. doi: 10.1038/s41598-020-75203-5 (PMC7596566; doi:10.1038/s41598-020-75203-5)
Supplement: Supplementary file 5 — Supplementary Information 5. [file 41598_2020_75203_MOESM5_ESM.xls]

## Sheet: relative abundance_phylum
Taxonomy	PP	IAC	SX	IC	ID	IT	Tax_detail
Proteobacteria	0.962834	0.541824	0.954647	0.554438	0.796249	0.960154	k__Bacteria;p__Proteobacteria;
Tenericutes	0.001772	0.001133	0.000912	0.184299	0.001037	0.003539	k__Bacteria;p__Tenericutes;
Firmicutes	0.022737	0.316599	0.010218	0.061795	0.166119	0.011356	k__Bacteria;p__Firmicutes;
Actinobacteria	0.007035	0.062409	0.03163	0.194858	0.026597	0.021805	k__Bacteria;p__Actinobacteria;
Bacteroidetes	0.002262	0.047188	0.001431	0.002146	0.008149	0.001695	k__Bacteria;p__Bacteroidetes;
.DHVEG-6.	0	0.01162	0	5e-06	0	0	k__Archaea;p__.DHVEG-6.;
Cyanobacteria	3.8e-05	0.006137	5e-06	0.00024	0.000106	2.4e-05	k__Bacteria;p__Cyanobacteria;
Spirochaetes	0	0.001474	0	1.4e-05	5e-06	5e-06	k__Bacteria;p__Spirochaetes;
Peregrinibacteria	0	0.001138	0	0	0	0	k__Bacteria;p__Peregrinibacteria;
Acidobacteria	0.000898	0.00181	5.3e-05	8.2e-05	0.000158	5.8e-05	k__Bacteria;p__Acidobacteria;
Verrucomicrobia	9.1e-05	0.000528	0.000624	0.000571	0.000327	0.000293	k__Bacteria;p__Verrucomicrobia;
Gemmatimonadetes	0.000874	0.000442	1.4e-05	3.4e-05	1.9e-05	2.4e-05	k__Bacteria;p__Gemmatimonadetes;
Saccharibacteria	1e-05	0.000451	0	0	5e-06	0	k__Bacteria;p__Saccharibacteria;
Parcubacteria	0	0.000322	0	0	0	0	k__Bacteria;p__Parcubacteria;
Chloroflexi	0.000375	0.000351	0	1e-05	0	0	k__Bacteria;p__Chloroflexi;
Fusobacteria	2.9e-05	0.000279	1e-05	0.00024	9.6e-05	4.8e-05	k__Bacteria;p__Fusobacteria;
Nitrospirae	0.000562	0.000139	0	1.9e-05	5e-06	1e-05	k__Bacteria;p__Nitrospirae;
Thermomicrobia	3.8e-05	0.000139	1e-05	0	1e-05	0	k__Bacteria;p__Thermomicrobia;
Latescibacteria	6.7e-05	5.3e-05	0	0	5e-06	0	k__Bacteria;p__Latescibacteria;
TM6_(Dependentiae)	1e-05	4.8e-05	0	0	0	0	k__Bacteria;p__TM6_(Dependentiae);
Deferribacteres	1.9e-05	2.9e-05	7.2e-05	3.8e-05	8.2e-05	7.2e-05	k__Bacteria;p__Deferribacteres;
Chlamydiae	0	3.8e-05	0	0	0	0	k__Bacteria;p__Chlamydiae;
Ignavibacteriae	6.2e-05	4.3e-05	0	0	0	0	k__Bacteria;p__Ignavibacteriae;
Thaumarchaeota	0	5.8e-05	1e-05	0	0	0	k__Archaea;p__Thaumarchaeota;
Tectomicrobia	5e-06	1.9e-05	0	0	0	0	k__Bacteria;p__Tectomicrobia;
Gracilibacteria	0	1.4e-05	0	0	0	0	k__Bacteria;p__Gracilibacteria;
Fibrobacteres	1.9e-05	0	0	0	0	0	k__Bacteria;p__Fibrobacteres;
Deinococcus-Thermus	5e-06	1.9e-05	0	0	5e-06	0	k__Bacteria;p__Deinococcus-Thermus;
WS6	0	1.4e-05	0	0	0	0	k__Bacteria;p__WS6;
Synergistetes	1.4e-05	2.4e-05	0	5e-06	0	5e-06	k__Bacteria;p__Synergistetes;
RBG-1_(Zixibacteria)	2.9e-05	0	0	0	0	0	k__Bacteria;p__RBG-1_(Zixibacteria);
Euryarchaeota	0	2.4e-05	0	0	5e-06	0	k__Archaea;p__Euryarchaeota;
Aminicenantes	0	1e-05	0	0	0	0	k__Bacteria;p__Aminicenantes;
Planctomycetes	5e-06	1.4e-05	0	0	0	0	k__Bacteria;p__Planctomycetes;
Microgenomates	0	0	0	1e-05	0	0	k__Bacteria;p__Microgenomates;
Armatimonadetes	1e-05	0	0	0	0	0	k__Bacteria;p__Armatimonadetes;
Elusimicrobia	1e-05	1e-05	0	0	0	0	k__Bacteria;p__Elusimicrobia;
Hydrogenedentes	0	1.4e-05	0	0	0	0	k__Bacteria;p__Hydrogenedentes;
Chlorobi	1e-05	2.4e-05	0	0	0	0	k__Bacteria;p__Chlorobi;
FBP	0	5e-06	0	0	0	0	k__Bacteria;p__FBP;
Nitrospinae	5e-06	1e-05	0	0	0	0	k__Bacteria;p__Nitrospinae;
SBR1093	5e-06	0	0	0	0	0	k__Bacteria;p__SBR1093;
Caldiserica	5e-06	0	0	0	0	0	k__Bacteria;p__Caldiserica;
Others	0.000168	0.005546	0.000365	0.001196	0.001023	0.000912	Others

## Sheet: relative abundance_genus
Taxonomy	PP	IAC	SX	IC	ID	IT	Tax_detail
Erwinia	0.00073	0.062361	0.459775	0.377256	0.38794	0.496783	k__Bacteria;p__Proteobacteria;c__Gammaproteobacteria;o__Enterobacteriales;f__Enterobacteriaceae;g__Erwinia;
Sodalis	0.751049	0.124574	0	0	0	0	k__Bacteria;p__Proteobacteria;c__Gammaproteobacteria;o__Enterobacteriales;f__Enterobacteriaceae;g__Sodalis;
Spiroplasma	0.001772	0	0.000912	0.184261	0.001018	0.003534	k__Bacteria;p__Tenericutes;c__Mollicutes;o__Entomoplasmatales;f__Spiroplasmataceae;g__Spiroplasma;
Serratia	0.002161	0.034506	0.409073	0.134797	0.153822	0.024902	k__Bacteria;p__Proteobacteria;c__Gammaproteobacteria;o__Enterobacteriales;f__Enterobacteriaceae;g__Serratia;
Tyzzerella_3	9.6e-05	0.158432	0.000178	0.008187	0.133683	0.001489	k__Bacteria;p__Firmicutes;c__Clostridia;o__Clostridiales;f__Lachnospiraceae;g__Tyzzerella_3;
Rahnella	0	0.000619	0.05864	0.002521	0.005772	0.139128	k__Bacteria;p__Proteobacteria;c__Gammaproteobacteria;o__Enterobacteriales;f__Enterobacteriaceae;g__Rahnella;
Vibrio	1.9e-05	0.070851	0	1e-05	0	0	k__Bacteria;p__Proteobacteria;c__Gammaproteobacteria;o__Vibrionales;f__Vibrionaceae;g__Vibrio;
Raoultella	0.000283	0.002377	9.6e-05	0.000399	0.001133	0.05463	k__Bacteria;p__Proteobacteria;c__Gammaproteobacteria;o__Enterobacteriales;f__Enterobacteriaceae;g__Raoultella;
Pseudoxanthomonas	2.9e-05	0.060777	5.3e-05	0.000245	0.002689	0.000197	k__Bacteria;p__Proteobacteria;c__Gammaproteobacteria;o__Xanthomonadales;f__Xanthomonadaceae;g__Pseudoxanthomonas;
Wolbachia	0.03175	0.00375	0.000423	0.02834	0.000216	9.1e-05	k__Bacteria;p__Proteobacteria;c__Alphaproteobacteria;o__Rickettsiales;f__Anaplasmataceae;g__Wolbachia;
Enterococcus	0.000144	0.006502	0.000384	0.041454	0.000384	0.000149	k__Bacteria;p__Firmicutes;c__Bacilli;o__Lactobacillales;f__Enterococcaceae;g__Enterococcus;
Pseudomonas	0.000293	0.003112	0.002799	0.000663	0.008763	0.032869	k__Bacteria;p__Proteobacteria;c__Gammaproteobacteria;o__Pseudomonadales;f__Pseudomonadaceae;g__Pseudomonas;
Stenotrophomonas	0.000816	0.00073	0.001157	0.000173	0.00109	0.032215	k__Bacteria;p__Proteobacteria;c__Gammaproteobacteria;o__Xanthomonadales;f__Xanthomonadaceae;g__Stenotrophomonas;
Streptococcus	0.000351	0.026837	1.4e-05	0.000283	6.7e-05	3.4e-05	k__Bacteria;p__Firmicutes;c__Bacilli;o__Lactobacillales;f__Streptococcaceae;g__Streptococcus;
Curtobacterium	0.000101	0.028528	1.9e-05	0.000936	0.018242	0.000197	k__Bacteria;p__Actinobacteria;c__unidentified_Actinobacteria;o__Micrococcales;f__Microbacteriaceae;g__Curtobacterium;
Listeria	0	0	7.2e-05	9.1e-05	0.020946	0.000259	k__Bacteria;p__Firmicutes;c__Bacilli;o__Bacillales;f__Listeriaceae;g__Listeria;
Faecalibacterium	0.000298	0.022228	1.4e-05	6.2e-05	4.8e-05	4.3e-05	k__Bacteria;p__Firmicutes;c__Clostridia;o__Clostridiales;f__Ruminococcaceae;g__Faecalibacterium;
Pantoea	0.032696	0.010021	0.000634	0.000629	0.000965	0.004975	k__Bacteria;p__Proteobacteria;c__Gammaproteobacteria;o__Enterobacteriales;f__Enterobacteriaceae;g__Pantoea;
Rickettsia	0.000418	4.3e-05	0.018545	0.000274	0.000158	0	k__Bacteria;p__Proteobacteria;c__Alphaproteobacteria;o__Rickettsiales;f__Rickettsiaceae;g__Rickettsia;
Taibaiella	0	0.011572	0	1.4e-05	0.000125	5e-06	k__Bacteria;p__Bacteroidetes;c__Sphingobacteriia;o__Sphingobacteriales;f__Chitinophagaceae;g__Taibaiella;
Subdoligranulum	8.6e-05	0.013023	0	1e-05	5e-06	5e-06	k__Bacteria;p__Firmicutes;c__Clostridia;o__Clostridiales;f__Ruminococcaceae;g__Subdoligranulum;
Burkholderia-Paraburkholderia	9.1e-05	0.011443	4.3e-05	0.000163	0.00013	2.9e-05	k__Bacteria;p__Proteobacteria;c__Betaproteobacteria;o__Burkholderiales;f__Burkholderiaceae;g__Burkholderia-Paraburkholderia;
Nocardioides	6.7e-05	0.015817	5e-06	0	1.4e-05	1e-05	k__Bacteria;p__Actinobacteria;c__unidentified_Actinobacteria;o__Propionibacteriales;f__Nocardioidaceae;g__Nocardioides;
[Eubacterium]_rectale_group	0.00036	0.008576	4.3e-05	9.1e-05	4.8e-05	2.9e-05	k__Bacteria;p__Firmicutes;c__Clostridia;o__Clostridiales;f__Lachnospiraceae;g__[Eubacterium]_rectale_group;
Ruminococcus_1	9.6e-05	0.007452	0	5e-06	1.9e-05	5e-06	k__Bacteria;p__Firmicutes;c__Clostridia;o__Clostridiales;f__Ruminococcaceae;g__Ruminococcus_1;
Lactobacillus	0.000821	0.007294	0.000269	0.000399	0.000341	7.2e-05	k__Bacteria;p__Firmicutes;c__Bacilli;o__Lactobacillales;f__Lactobacillaceae;g__Lactobacillus;
Dyella	5e-06	0.010141	1e-05	0	0	0	k__Bacteria;p__Proteobacteria;c__Gammaproteobacteria;o__Xanthomonadales;f__Xanthomonadaceae;g__Dyella;
Acinetobacter	0.004648	0.006655	0.000192	0.000303	0.00061	0.004586	k__Bacteria;p__Proteobacteria;c__Gammaproteobacteria;o__Pseudomonadales;f__Moraxellaceae;g__Acinetobacter;
Coprococcus_2	0	0.007304	5e-06	1e-05	1.9e-05	0	k__Bacteria;p__Firmicutes;c__Clostridia;o__Clostridiales;f__Lachnospiraceae;g__Coprococcus_2;
[Eubacterium]_coprostanoligenes_group	0.000154	0.006146	2.4e-05	6.2e-05	5.3e-05	5.3e-05	k__Bacteria;p__Firmicutes;c__Clostridia;o__Clostridiales;f__Ruminococcaceae;g__[Eubacterium]_coprostanoligenes_group;
Arachidicoccus	0	0.007087	5e-06	0	0	0	k__Bacteria;p__Bacteroidetes;c__Sphingobacteriia;o__Sphingobacteriales;f__Chitinophagaceae;g__Arachidicoccus;
Rhizobium	0.000182	0.011534	5e-06	0.000101	0.001239	6.2e-05	k__Bacteria;p__Proteobacteria;c__Alphaproteobacteria;o__Rhizobiales;f__Rhizobiaceae;g__Rhizobium;
Candidatus_Hepatincola	0	0.004792	0	0	0	0	k__Bacteria;p__Proteobacteria;c__Alphaproteobacteria;o__Rickettsiales;f__unidentified_Rickettsiales;g__Candidatus_Hepatincola;
Lachnospiraceae_ND3007_group	5e-06	0.005493	0	0	0	0	k__Bacteria;p__Firmicutes;c__Clostridia;o__Clostridiales;f__Lachnospiraceae;g__Lachnospiraceae_ND3007_group;
Alteromonas	0	0.005023	0	0	1.4e-05	0	k__Bacteria;p__Proteobacteria;c__Gammaproteobacteria;o__Alteromonadales;f__Alteromonadaceae;g__Alteromonas;
Ruminococcaceae_UCG-002	6.7e-05	0.004495	0	0	0	0	k__Bacteria;p__Firmicutes;c__Clostridia;o__Clostridiales;f__Ruminococcaceae;g__Ruminococcaceae_UCG-002;
Methylobacterium	0.00048	0.004567	0	0	5e-06	0	k__Bacteria;p__Proteobacteria;c__Alphaproteobacteria;o__Rhizobiales;f__Methylobacteriaceae;g__Methylobacterium;
Methylotenera	0.007236	0	0	0	0	0	k__Bacteria;p__Proteobacteria;c__Betaproteobacteria;o__Methylophilales;f__Methylophilaceae;g__Methylotenera;
Escherichia-Shigella	0.000855	0.004591	0.000423	0.000447	0.00037	0.000197	k__Bacteria;p__Proteobacteria;c__Gammaproteobacteria;o__Enterobacteriales;f__Enterobacteriaceae;g__Escherichia-Shigella;
unidentified_Chloroplast	2.9e-05	0.005517	0	0.00013	6.7e-05	1.9e-05	k__Bacteria;p__Cyanobacteria;c__Chloroplast;o__unidentified_Chloroplast;f__unidentified_Chloroplast;g__unidentified_Chloroplast;
Novosphingobium	0.000274	0.001993	6.2e-05	0.000245	0.003404	0.000197	k__Bacteria;p__Proteobacteria;c__Alphaproteobacteria;o__Sphingomonadales;f__Sphingomonadaceae;g__Novosphingobium;
Sphingomonas	0.000346	0.004821	4.8e-05	9.6e-05	0.00011	6.7e-05	k__Bacteria;p__Proteobacteria;c__Alphaproteobacteria;o__Sphingomonadales;f__Sphingomonadaceae;g__Sphingomonas;
Christensenellaceae_R-7_group	6.7e-05	0.002857	0	1.4e-05	5e-06	0	k__Bacteria;p__Firmicutes;c__Clostridia;o__Clostridiales;f__Christensenellaceae;g__Christensenellaceae_R-7_group;
Dinoroseobacter	5e-06	0.002387	0	0	0	0	k__Bacteria;p__Proteobacteria;c__Alphaproteobacteria;o__Rhodobacterales;f__Rhodobacteraceae;g__Dinoroseobacter;
Faecalibaculum	0.000163	0.001868	0.000413	0.000423	0.000351	0.000158	k__Bacteria;p__Firmicutes;c__Erysipelotrichia;o__Erysipelotrichales;f__Erysipelotrichaceae;g__Faecalibaculum;
Bacteroides	0.00011	0.002718	0.000864	0.000879	0.000735	0.000739	k__Bacteria;p__Bacteroidetes;c__Bacteroidia;o__Bacteroidales;f__Bacteroidaceae;g__Bacteroides;
Bacillus	0.000552	0.001719	0	5e-06	1.4e-05	0	k__Bacteria;p__Firmicutes;c__Bacilli;o__Bacillales;f__Bacillaceae;g__Bacillus;
Blautia	0.000533	0.00363	0.001983	0.001964	0.001738	0.001517	k__Bacteria;p__Firmicutes;c__Clostridia;o__Clostridiales;f__Lachnospiraceae;g__Blautia;
Dialister	3.8e-05	0.002559	0	5e-06	0	0	k__Bacteria;p__Firmicutes;c__Negativicutes;o__Selenomonadales;f__Veillonellaceae;g__Dialister;
Staphylococcus	0.003861	0.000687	5.8e-05	0.00013	0.000197	2.9e-05	k__Bacteria;p__Firmicutes;c__Bacilli;o__Bacillales;f__Staphylococcaceae;g__Staphylococcus;
Roseinatronobacter	0	0.001911	0	0	0	0	k__Bacteria;p__Proteobacteria;c__Alphaproteobacteria;o__Rhodobacterales;f__Rhodobacteraceae;g__Roseinatronobacter;
Rhodococcus	0.00351	8.6e-05	0	0	0	0	k__Bacteria;p__Actinobacteria;c__unidentified_Actinobacteria;o__Corynebacteriales;f__Nocardiaceae;g__Rhodococcus;
Coprococcus_3	2.4e-05	0.002151	5e-06	5.8e-05	2.4e-05	5e-06	k__Bacteria;p__Firmicutes;c__Clostridia;o__Clostridiales;f__Lachnospiraceae;g__Coprococcus_3;
Treponema_2	0	0.001469	0	1.4e-05	0	0	k__Bacteria;p__Spirochaetes;c__unidentified_Spirochaetes;o__Spirochaetales;f__Spirochaetaceae;g__Treponema_2;
Lachnospiraceae_NK4A136_group	0.002415	0.000254	0.000605	0.000922	0.001066	0.00122	k__Bacteria;p__Firmicutes;c__Clostridia;o__Clostridiales;f__Lachnospiraceae;g__Lachnospiraceae_NK4A136_group;
Saccharospirillum	0	0.001623	0	0	0	0	k__Bacteria;p__Proteobacteria;c__Gammaproteobacteria;o__Oceanospirillales;f__Saccharospirillaceae;g__Saccharospirillum;
Marinobacter	3.4e-05	0.00157	0	0	0	0	k__Bacteria;p__Proteobacteria;c__Gammaproteobacteria;o__Alteromonadales;f__Alteromonadaceae;g__Marinobacter;
Alistipes	9.6e-05	0.001681	1.4e-05	3.4e-05	7.2e-05	5e-06	k__Bacteria;p__Bacteroidetes;c__Bacteroidia;o__Bacteroidales;f__Rikenellaceae;g__Alistipes;
Streptomyces	2.4e-05	0.001258	1.4e-05	0	2.4e-05	2.9e-05	k__Bacteria;p__Actinobacteria;c__unidentified_Actinobacteria;o__Streptomycetales;f__Streptomycetaceae;g__Streptomyces;
Chryseobacterium	1e-05	0.002319	5e-06	3.8e-05	0.001301	2.4e-05	k__Bacteria;p__Bacteroidetes;c__Flavobacteriia;o__Flavobacteriales;f__Flavobacteriaceae;g__Chryseobacterium;
Fusicatenibacter	6.7e-05	0.001445	5e-06	2.4e-05	3.4e-05	0	k__Bacteria;p__Firmicutes;c__Clostridia;o__Clostridiales;f__Lachnospiraceae;g__Fusicatenibacter;
Nautella	0	0.001186	0	0	0	0	k__Bacteria;p__Proteobacteria;c__Alphaproteobacteria;o__Rhodobacterales;f__Rhodobacteraceae;g__Nautella;
Sphingobacterium	0	0.002228	1.4e-05	5e-06	0.001829	0.00011	k__Bacteria;p__Bacteroidetes;c__Sphingobacteriia;o__Sphingobacteriales;f__Sphingobacteriaceae;g__Sphingobacterium;
Exiguobacterium	0.000168	0.001335	0	0	5e-06	0	k__Bacteria;p__Firmicutes;c__Bacilli;o__Bacillales;f__Family_XII;g__Exiguobacterium;
Phyllobacterium	9.6e-05	0.001321	0.000125	0.000418	0.000571	0.000307	k__Bacteria;p__Proteobacteria;c__Alphaproteobacteria;o__Rhizobiales;f__Phyllobacteriaceae;g__Phyllobacterium;
Butyricicoccus	8.2e-05	0.001517	0	2.9e-05	3.8e-05	0	k__Bacteria;p__Firmicutes;c__Clostridia;o__Clostridiales;f__Ruminococcaceae;g__Butyricicoccus;
Ruminococcaceae_UCG-014	0.000504	0.002175	1.9e-05	3.8e-05	7.7e-05	1.4e-05	k__Bacteria;p__Firmicutes;c__Clostridia;o__Clostridiales;f__Ruminococcaceae;g__Ruminococcaceae_UCG-014;
Sphingobium	1e-05	0.00024	1.4e-05	8.6e-05	0.00121	8.2e-05	k__Bacteria;p__Proteobacteria;c__Alphaproteobacteria;o__Sphingomonadales;f__Sphingomonadaceae;g__Sphingobium;
Mycobacterium	3.8e-05	0.001532	2.4e-05	6.7e-05	5.3e-05	3.4e-05	k__Bacteria;p__Actinobacteria;c__unidentified_Actinobacteria;o__Corynebacteriales;f__Mycobacteriaceae;g__Mycobacterium;
Aliidiomarina	0	0.000956	0	0	0	0	k__Bacteria;p__Proteobacteria;c__Gammaproteobacteria;o__Alteromonadales;f__Idiomarinaceae;g__Aliidiomarina;
Marinomonas	0	0.001095	0	0	0	0	k__Bacteria;p__Proteobacteria;c__Gammaproteobacteria;o__Oceanospirillales;f__Oceanospirillaceae;g__Marinomonas;
Bifidobacterium	0.000182	0.001306	3.4e-05	9.6e-05	9.1e-05	6.7e-05	k__Bacteria;p__Actinobacteria;c__unidentified_Actinobacteria;o__Bifidobacteriales;f__Bifidobacteriaceae;g__Bifidobacterium;
Neptuniibacter	0	0.000965	0	0	0	0	k__Bacteria;p__Proteobacteria;c__Gammaproteobacteria;o__Oceanospirillales;f__Oceanospirillaceae;g__Neptuniibacter;
Rikenellaceae_RC9_gut_group	1e-05	0.000821	2.4e-05	3.8e-05	2.4e-05	3.4e-05	k__Bacteria;p__Bacteroidetes;c__Bacteroidia;o__Bacteroidales;f__Rikenellaceae;g__Rikenellaceae_RC9_gut_group;
Terriglobus	0	0.000951	0	0	0	0	k__Bacteria;p__Acidobacteria;c__unidentified_Acidobacteria;o__Acidobacteriales;f__Acidobacteriaceae_(Subgroup_1);g__Terriglobus;
Sulfurimonas	0	0.00098	0	0	0	0	k__Bacteria;p__Proteobacteria;c__Epsilonproteobacteria;o__Campylobacterales;f__Helicobacteraceae;g__Sulfurimonas;
Anaeroplasma	0	0.000749	0	5e-06	1e-05	0	k__Bacteria;p__Tenericutes;c__Mollicutes;o__Anaeroplasmatales;f__Anaeroplasmataceae;g__Anaeroplasma;
Lachnospira	1.4e-05	0.000836	0	5e-06	1e-05	0	k__Bacteria;p__Firmicutes;c__Clostridia;o__Clostridiales;f__Lachnospiraceae;g__Lachnospira;
Collinsella	1.9e-05	0.000624	0	1e-05	0	0	k__Bacteria;p__Actinobacteria;c__Coriobacteriia;o__Coriobacteriales;f__Coriobacteriaceae;g__Collinsella;
Prevotella_9	1.4e-05	0.000927	0	1e-05	1e-05	0	k__Bacteria;p__Bacteroidetes;c__Bacteroidia;o__Bacteroidales;f__Prevotellaceae;g__Prevotella_9;
Roseburia	0.000759	0.001042	0.00011	0.000187	0.000192	0.00013	k__Bacteria;p__Firmicutes;c__Clostridia;o__Clostridiales;f__Lachnospiraceae;g__Roseburia;
Halomonas	8.2e-05	0.000687	0	0	0	0	k__Bacteria;p__Proteobacteria;c__Gammaproteobacteria;o__Oceanospirillales;f__Halomonadaceae;g__Halomonas;
Corynebacterium_1	0.000298	0.001095	1e-05	0.000269	0.000178	1e-05	k__Bacteria;p__Actinobacteria;c__unidentified_Actinobacteria;o__Corynebacteriales;f__Corynebacteriaceae;g__Corynebacterium_1;
Ruminococcaceae_NK4A214_group	6.2e-05	0.000975	2.4e-05	1.4e-05	2.4e-05	2.4e-05	k__Bacteria;p__Firmicutes;c__Clostridia;o__Clostridiales;f__Ruminococcaceae;g__Ruminococcaceae_NK4A214_group;
Ralstonia	1.9e-05	0.000672	5e-06	0	2.9e-05	1.9e-05	k__Bacteria;p__Proteobacteria;c__Betaproteobacteria;o__Burkholderiales;f__Burkholderiaceae;g__Ralstonia;
Roseovarius	0	0.000663	0	0	0	0	k__Bacteria;p__Proteobacteria;c__Alphaproteobacteria;o__Rhodobacterales;f__Rhodobacteraceae;g__Roseovarius;
Roseivivax	0	0.00061	0	1.4e-05	0	0	k__Bacteria;p__Proteobacteria;c__Alphaproteobacteria;o__Rhodobacterales;f__Rhodobacteraceae;g__Roseivivax;
Methyloceanibacter	0.001436	1.4e-05	0	0	0	0	k__Bacteria;p__Proteobacteria;c__Alphaproteobacteria;o__Rhizobiales;f__Rhodobiaceae;g__Methyloceanibacter;
Erysipelotrichaceae_UCG-003	1.4e-05	0.000658	0	5e-06	5e-06	0	k__Bacteria;p__Firmicutes;c__Erysipelotrichia;o__Erysipelotrichales;f__Erysipelotrichaceae;g__Erysipelotrichaceae_UCG-003;
Denitromonas	0.0011	2.4e-05	0	0	0	0	k__Bacteria;p__Proteobacteria;c__Betaproteobacteria;o__Rhodocyclales;f__Rhodocyclaceae;g__Denitromonas;
Ruminococcus_2	4.3e-05	0.000715	0	2.4e-05	1.9e-05	1.4e-05	k__Bacteria;p__Firmicutes;c__Clostridia;o__Clostridiales;f__Ruminococcaceae;g__Ruminococcus_2;
Romboutsia	0.000384	0.000447	0.0011	0.001445	0.001114	0.000706	k__Bacteria;p__Firmicutes;c__Clostridia;o__Clostridiales;f__Peptostreptococcaceae;g__Romboutsia;
Cruoricaptor	0	0.000389	0	0	0	0	k__Bacteria;p__Bacteroidetes;c__Flavobacteriia;o__Flavobacteriales;f__Flavobacteriaceae;g__Cruoricaptor;
Rothia	3.8e-05	0.000456	0	1e-05	0	0	k__Bacteria;p__Actinobacteria;c__unidentified_Actinobacteria;o__Micrococcales;f__Micrococcaceae;g__Rothia;
Marivita	0	0.000581	0	0	0	0	k__Bacteria;p__Proteobacteria;c__Alphaproteobacteria;o__Rhodobacterales;f__Rhodobacteraceae;g__Marivita;
Sporosarcina	0.000725	0	0	0	0	0	k__Bacteria;p__Firmicutes;c__Bacilli;o__Bacillales;f__Planococcaceae;g__Sporosarcina;
Alloprevotella	5e-06	0.000475	0	2.9e-05	4.8e-05	1e-05	k__Bacteria;p__Bacteroidetes;c__Bacteroidia;o__Bacteroidales;f__Prevotellaceae;g__Alloprevotella;
Ruminococcaceae_UCG-013	2.4e-05	0.000586	1e-05	5e-06	5e-06	5e-06	k__Bacteria;p__Firmicutes;c__Clostridia;o__Clostridiales;f__Ruminococcaceae;g__Ruminococcaceae_UCG-013;
Aerococcus	0.000336	2.9e-05	0	0	5e-06	0	k__Bacteria;p__Firmicutes;c__Bacilli;o__Lactobacillales;f__Aerococcaceae;g__Aerococcus;
Gordonia	1.4e-05	0.000629	5e-06	0	5e-06	5e-06	k__Bacteria;p__Actinobacteria;c__unidentified_Actinobacteria;o__Corynebacteriales;f__Nocardiaceae;g__Gordonia;
Coprococcus_1	7.2e-05	0.000763	0.000134	0.000149	0.000139	0.000163	k__Bacteria;p__Firmicutes;c__Clostridia;o__Clostridiales;f__Lachnospiraceae;g__Coprococcus_1;
Verticia	1.4e-05	0.000351	0	5e-06	6.2e-05	0.000341	k__Bacteria;p__Proteobacteria;c__Betaproteobacteria;o__Burkholderiales;f__Alcaligenaceae;g__Verticia;
Oceanospirillum	0	0.000461	0	0	0	0	k__Bacteria;p__Proteobacteria;c__Gammaproteobacteria;o__Oceanospirillales;f__Oceanospirillaceae;g__Oceanospirillum;
Ruminococcaceae_UCG-005	7.2e-05	0.000739	5e-06	2.9e-05	4.8e-05	5e-06	k__Bacteria;p__Firmicutes;c__Clostridia;o__Clostridiales;f__Ruminococcaceae;g__Ruminococcaceae_UCG-005;
[Eubacterium]_ruminantium_group	0	0.000456	0	1e-05	0	0	k__Bacteria;p__Firmicutes;c__Clostridia;o__Clostridiales;f__Lachnospiraceae;g__[Eubacterium]_ruminantium_group;
Family_XIII_AD3011_group	2.4e-05	0.000504	5e-06	1.4e-05	1.4e-05	1.4e-05	k__Bacteria;p__Firmicutes;c__Clostridia;o__Clostridiales;f__Family_XIII;g__Family_XIII_AD3011_group;
Jeotgalicoccus	0.000595	3.8e-05	0	0	0	0	k__Bacteria;p__Firmicutes;c__Bacilli;o__Bacillales;f__Staphylococcaceae;g__Jeotgalicoccus;
Labrenzia	0	0.000471	0	0	0	0	k__Bacteria;p__Proteobacteria;c__Alphaproteobacteria;o__Rhodobacterales;f__Rhodobacteraceae;g__Labrenzia;
Idiomarina	0	0.000499	0	0	0	0	k__Bacteria;p__Proteobacteria;c__Gammaproteobacteria;o__Alteromonadales;f__Idiomarinaceae;g__Idiomarina;
Akkermansia	8.2e-05	0.000317	0.000624	0.000557	0.000298	0.000293	k__Bacteria;p__Verrucomicrobia;c__Verrucomicrobiae;o__Verrucomicrobiales;f__Verrucomicrobiaceae;g__Akkermansia;
Pontivivens	0	0.00037	0	0	0	0	k__Bacteria;p__Proteobacteria;c__Alphaproteobacteria;o__Rhodobacterales;f__Rhodobacteraceae;g__Pontivivens;
Lachnoclostridium	0.000158	0.000485	4.3e-05	5.8e-05	4.8e-05	3.4e-05	k__Bacteria;p__Firmicutes;c__Clostridia;o__Clostridiales;f__Lachnospiraceae;g__Lachnoclostridium;
Lachnospiraceae_UCG-001	0.000341	0	0	1e-05	0	5e-06	k__Bacteria;p__Firmicutes;c__Clostridia;o__Clostridiales;f__Lachnospiraceae;g__Lachnospiraceae_UCG-001;
Micrococcus	0.000178	0.000365	1e-05	3.8e-05	1.9e-05	0	k__Bacteria;p__Actinobacteria;c__unidentified_Actinobacteria;o__Micrococcales;f__Micrococcaceae;g__Micrococcus;
Legionella	5e-06	0.00061	0	0	0	5e-06	k__Bacteria;p__Proteobacteria;c__Gammaproteobacteria;o__Legionellales;f__Legionellaceae;g__Legionella;
Arenimonas	0.00037	0.000245	0	0	1e-05	0	k__Bacteria;p__Proteobacteria;c__Gammaproteobacteria;o__Xanthomonadales;f__Xanthomonadaceae;g__Arenimonas;
Clostridium_sensu_stricto_1	0.000293	0.000471	2.4e-05	5.8e-05	7.2e-05	3.4e-05	k__Bacteria;p__Firmicutes;c__Clostridia;o__Clostridiales;f__Clostridiaceae_1;g__Clostridium_sensu_stricto_1;
Maribius	0	0.000331	0	0	0	0	k__Bacteria;p__Proteobacteria;c__Alphaproteobacteria;o__Rhodobacterales;f__Rhodobacteraceae;g__Maribius;
Oleiphilus	1.4e-05	0.000413	0	0	0	0	k__Bacteria;p__Proteobacteria;c__Gammaproteobacteria;o__Oceanospirillales;f__Oleiphilaceae;g__Oleiphilus;
Maritalea	0	0.000389	0	0	0	0	k__Bacteria;p__Proteobacteria;c__Alphaproteobacteria;o__Rhizobiales;f__Hyphomicrobiaceae;g__Maritalea;
Leuconostoc	2.4e-05	0.000466	0	0	0	0	k__Bacteria;p__Firmicutes;c__Bacilli;o__Lactobacillales;f__Leuconostocaceae;g__Leuconostoc;
Anaerotruncus	0.000351	0.000447	0.00037	0.000346	0.000375	0.000375	k__Bacteria;p__Firmicutes;c__Clostridia;o__Clostridiales;f__Ruminococcaceae;g__Anaerotruncus;
Pseudoalteromonas	0	0.000394	0	0	0	0	k__Bacteria;p__Proteobacteria;c__Gammaproteobacteria;o__Alteromonadales;f__Pseudoalteromonadaceae;g__Pseudoalteromonas;
Desulfovibrio	0.000351	4.3e-05	2.9e-05	3.4e-05	1.9e-05	1.4e-05	k__Bacteria;p__Proteobacteria;c__Deltaproteobacteria;o__Desulfovibrionales;f__Desulfovibrionaceae;g__Desulfovibrio;
Dechloromonas	0.000413	0.000197	0	0	0	0	k__Bacteria;p__Proteobacteria;c__Betaproteobacteria;o__Rhodocyclales;f__Rhodocyclaceae;g__Dechloromonas;
[Ruminococcus]_torques_group	2.4e-05	0.000447	0	0	5e-06	0	k__Bacteria;p__Firmicutes;c__Clostridia;o__Clostridiales;f__Lachnospiraceae;g__[Ruminococcus]_torques_group;
unidentified_Lachnospiraceae	0.00036	2.9e-05	1e-05	1e-05	1e-05	5e-06	k__Bacteria;p__Firmicutes;c__Clostridia;o__Clostridiales;f__Lachnospiraceae;g__unidentified_Lachnospiraceae;
Chitinophaga	0	0.000528	0	0	0	0	k__Bacteria;p__Bacteroidetes;c__Sphingobacteriia;o__Sphingobacteriales;f__Chitinophagaceae;g__Chitinophaga;
Prevotellaceae_UCG-003	0	0.00023	0	0	0	0	k__Bacteria;p__Bacteroidetes;c__Bacteroidia;o__Bacteroidales;f__Prevotellaceae;g__Prevotellaceae_UCG-003;
[Eubacterium]_eligens_group	3.8e-05	0.000235	0	1e-05	2.4e-05	1e-05	k__Bacteria;p__Firmicutes;c__Clostridia;o__Clostridiales;f__Lachnospiraceae;g__[Eubacterium]_eligens_group;
Nitratireductor	0	0.000442	0	0	0	0	k__Bacteria;p__Proteobacteria;c__Alphaproteobacteria;o__Rhizobiales;f__Phyllobacteriaceae;g__Nitratireductor;
Ruminococcaceae_UCG-004	0	0.000303	0	0	0	0	k__Bacteria;p__Firmicutes;c__Clostridia;o__Clostridiales;f__Ruminococcaceae;g__Ruminococcaceae_UCG-004;
Glaciecola	0	0.000317	0	0	0	0	k__Bacteria;p__Proteobacteria;c__Gammaproteobacteria;o__Alteromonadales;f__Alteromonadaceae;g__Glaciecola;
Phascolarctobacterium	5e-06	0.000298	5e-06	5e-06	1e-05	0	k__Bacteria;p__Firmicutes;c__Negativicutes;o__Selenomonadales;f__Acidaminococcaceae;g__Phascolarctobacterium;
Oscillibacter	0.000322	0.000293	4.3e-05	5.3e-05	7.2e-05	6.7e-05	k__Bacteria;p__Firmicutes;c__Clostridia;o__Clostridiales;f__Ruminococcaceae;g__Oscillibacter;
Thauera	0.000509	1.4e-05	0	0	0	0	k__Bacteria;p__Proteobacteria;c__Betaproteobacteria;o__Rhodocyclales;f__Rhodocyclaceae;g__Thauera;
Erysipelotrichaceae_UCG-004	0	0.00025	0	0	0	0	k__Bacteria;p__Firmicutes;c__Erysipelotrichia;o__Erysipelotrichales;f__Erysipelotrichaceae;g__Erysipelotrichaceae_UCG-004;
Comamonas	2.9e-05	0.000408	1e-05	7.2e-05	4.3e-05	0	k__Bacteria;p__Proteobacteria;c__Betaproteobacteria;o__Burkholderiales;f__Comamonadaceae;g__Comamonas;
Enhydrobacter	9.1e-05	0.000389	1e-05	2.9e-05	5.8e-05	1.9e-05	k__Bacteria;p__Proteobacteria;c__Gammaproteobacteria;o__Pseudomonadales;f__Moraxellaceae;g__Enhydrobacter;
Terasakiella	0	0.000269	0	0	0	0	k__Bacteria;p__Proteobacteria;c__Alphaproteobacteria;o__Rhodospirillales;f__Rhodospirillaceae;g__Terasakiella;
Phormidium	0	0.000274	0	0	0	0	k__Bacteria;p__Cyanobacteria;c__unidentified_Cyanobacteria;o__SubsectionIII;f__FamilyI;g__Phormidium;
Pedobacter	1e-05	0.000504	0	0	0	0	k__Bacteria;p__Bacteroidetes;c__Sphingobacteriia;o__Sphingobacteriales;f__Sphingobacteriaceae;g__Pedobacter;
Marmoricola	5.8e-05	0.000264	0	1e-05	1.9e-05	1e-05	k__Bacteria;p__Actinobacteria;c__unidentified_Actinobacteria;o__Propionibacteriales;f__Nocardioidaceae;g__Marmoricola;
Campylobacter	0	0.000317	0	0	0	0	k__Bacteria;p__Proteobacteria;c__Epsilonproteobacteria;o__Campylobacterales;f__Campylobacteraceae;g__Campylobacter;
Parasutterella	0.000269	0.000115	0.000413	0.000269	0.000312	0.000197	k__Bacteria;p__Proteobacteria;c__Betaproteobacteria;o__Burkholderiales;f__Alcaligenaceae;g__Parasutterella;
Prevotella_2	1e-05	0.000182	0	0	0	0	k__Bacteria;p__Bacteroidetes;c__Bacteroidia;o__Bacteroidales;f__Prevotellaceae;g__Prevotella_2;
Turicibacter	0.000168	0.000202	0	1.4e-05	2.4e-05	5e-06	k__Bacteria;p__Firmicutes;c__Erysipelotrichia;o__Erysipelotrichales;f__Erysipelotrichaceae;g__Turicibacter;
Epilithonimonas	0	0.000365	0	0	1e-05	5e-06	k__Bacteria;p__Bacteroidetes;c__Flavobacteriia;o__Flavobacteriales;f__Flavobacteriaceae;g__Epilithonimonas;
unidentified_Nitrospiraceae	0.000504	7.7e-05	0	5e-06	5e-06	5e-06	k__Bacteria;p__Nitrospirae;c__Nitrospira;o__Nitrospirales;f__Nitrospiraceae;g__unidentified_Nitrospiraceae;
Ruminiclostridium_5	0.000106	0.000264	0	1.4e-05	1.9e-05	1.4e-05	k__Bacteria;p__Firmicutes;c__Clostridia;o__Clostridiales;f__Ruminococcaceae;g__Ruminiclostridium_5;
Acidisoma	0	0.000235	0	0	0	0	k__Bacteria;p__Proteobacteria;c__Alphaproteobacteria;o__Rhodospirillales;f__Acetobacteraceae;g__Acidisoma;
Gryllotalpicola	0	0.00024	0	5e-06	0	0	k__Bacteria;p__Actinobacteria;c__unidentified_Actinobacteria;o__Micrococcales;f__Microbacteriaceae;g__Gryllotalpicola;
Sulfitobacter	0	0.000178	0	0	0	0	k__Bacteria;p__Proteobacteria;c__Alphaproteobacteria;o__Rhodobacterales;f__Rhodobacteraceae;g__Sulfitobacter;
Patulibacter	0	0.000312	0	0	2.9e-05	3.8e-05	k__Bacteria;p__Actinobacteria;c__Thermoleophilia;o__Solirubrobacterales;f__Patulibacteraceae;g__Patulibacter;
Parabacteroides	2.9e-05	0.000341	0.00024	0.000259	0.000182	0.000149	k__Bacteria;p__Bacteroidetes;c__Bacteroidia;o__Bacteroidales;f__Porphyromonadaceae;g__Parabacteroides;
Catenibacterium	0	0.000139	5e-06	0	0	0	k__Bacteria;p__Firmicutes;c__Erysipelotrichia;o__Erysipelotrichales;f__Erysipelotrichaceae;g__Catenibacterium;
Williamsia	0	0.000298	5e-06	0	0	2.9e-05	k__Bacteria;p__Actinobacteria;c__unidentified_Actinobacteria;o__Corynebacteriales;f__Nocardiaceae;g__Williamsia;
Roseomonas	5.3e-05	0.000432	0	0	1e-05	0	k__Bacteria;p__Proteobacteria;c__Alphaproteobacteria;o__Rhodospirillales;f__Acetobacteraceae;g__Roseomonas;
Paracoccus	0.000168	0.000202	0	2.4e-05	2.4e-05	1e-05	k__Bacteria;p__Proteobacteria;c__Alphaproteobacteria;o__Rhodobacterales;f__Rhodobacteraceae;g__Paracoccus;
Intestinimonas	6.2e-05	0.000158	0.000101	0.000182	0.000173	0.000149	k__Bacteria;p__Firmicutes;c__Clostridia;o__Clostridiales;f__Ruminococcaceae;g__Intestinimonas;
Leptotrichia	1e-05	3.4e-05	0	0.000168	1e-05	0	k__Bacteria;p__Fusobacteria;c__Fusobacteriia;o__Fusobacteriales;f__Leptotrichiaceae;g__Leptotrichia;
Ruminiclostridium_9	0.000259	0.000206	0.000226	0.000351	0.000331	0.000327	k__Bacteria;p__Firmicutes;c__Clostridia;o__Clostridiales;f__Ruminococcaceae;g__Ruminiclostridium_9;
Propionibacterium	0.000331	4.8e-05	0	5e-06	5e-06	5e-06	k__Bacteria;p__Actinobacteria;c__unidentified_Actinobacteria;o__Propionibacteriales;f__Propionibacteriaceae;g__Propionibacterium;
Rhodobacter	0.000168	0.000154	0	5e-06	0	0	k__Bacteria;p__Proteobacteria;c__Alphaproteobacteria;o__Rhodobacterales;f__Rhodobacteraceae;g__Rhodobacter;
Bradyrhizobium	7.2e-05	0.000327	5e-06	5e-06	2.4e-05	1.4e-05	k__Bacteria;p__Proteobacteria;c__Alphaproteobacteria;o__Rhizobiales;f__Bradyrhizobiaceae;g__Bradyrhizobium;
Brevundimonas	4.3e-05	0.000125	5e-06	1.9e-05	0.000226	3.8e-05	k__Bacteria;p__Proteobacteria;c__Alphaproteobacteria;o__Caulobacterales;f__Caulobacteraceae;g__Brevundimonas;
Hyphomonas	0.000178	0.000192	0	0	5e-06	0	k__Bacteria;p__Proteobacteria;c__Alphaproteobacteria;o__Caulobacterales;f__Hyphomonadaceae;g__Hyphomonas;
Methyloversatilis	0.000355	0	0	0	0	5e-06	k__Bacteria;p__Proteobacteria;c__Betaproteobacteria;o__Rhodocyclales;f__Rhodocyclaceae;g__Methyloversatilis;
Ruminiclostridium	0.000144	5e-06	0.00037	0.000471	0.000437	0.000519	k__Bacteria;p__Firmicutes;c__Clostridia;o__Clostridiales;f__Ruminococcaceae;g__Ruminiclostridium;
H16	0.000134	0.00012	2.4e-05	5e-06	5e-06	1.4e-05	k__Bacteria;p__Proteobacteria;c__Deltaproteobacteria;o__Desulfurellales;f__Desulfurellaceae;g__H16;
Ureaplasma	0	0.000134	0	0	0	0	k__Bacteria;p__Tenericutes;c__Mollicutes;o__Mycoplasmatales;f__Mycoplasmataceae;g__Ureaplasma;
Capnocytophaga	0	3.4e-05	1.4e-05	0.00012	0	0	k__Bacteria;p__Bacteroidetes;c__Flavobacteriia;o__Flavobacteriales;f__Flavobacteriaceae;g__Capnocytophaga;
Ferribacterium	0.000375	1.4e-05	0	0	0	0	k__Bacteria;p__Proteobacteria;c__Betaproteobacteria;o__Rhodocyclales;f__Rhodocyclaceae;g__Ferribacterium;
Vagococcus	5e-06	0.00013	0	5e-06	5e-06	5e-06	k__Bacteria;p__Firmicutes;c__Bacilli;o__Lactobacillales;f__Enterococcaceae;g__Vagococcus;
Senegalimassilia	5e-06	0.00012	0	0	0	0	k__Bacteria;p__Actinobacteria;c__Coriobacteriia;o__Coriobacteriales;f__Coriobacteriaceae;g__Senegalimassilia;
Leucothrix	0	0.000134	0	0	0	0	k__Bacteria;p__Proteobacteria;c__Gammaproteobacteria;o__Thiotrichales;f__Thiotrichaceae;g__Leucothrix;
Angustibacter	1e-05	0.00012	0	0	0	0	k__Bacteria;p__Actinobacteria;c__unidentified_Actinobacteria;o__Kineosporiales;f__Kineosporiaceae;g__Angustibacter;
Mycoplasma	0	0.000115	0	0	0	0	k__Bacteria;p__Tenericutes;c__Mollicutes;o__Mycoplasmatales;f__Mycoplasmataceae;g__Mycoplasma;
Aeromonas	9.1e-05	0.000158	8.6e-05	0.000173	0.000178	0.000173	k__Bacteria;p__Proteobacteria;c__Gammaproteobacteria;o__Aeromonadales;f__Aeromonadaceae;g__Aeromonas;
Massilia	0.00012	3.8e-05	0	1.4e-05	2.4e-05	1e-05	k__Bacteria;p__Proteobacteria;c__Betaproteobacteria;o__Burkholderiales;f__Oxalobacteraceae;g__Massilia;
Hyphomicrobium	0.000341	1.9e-05	0	1e-05	1e-05	0	k__Bacteria;p__Proteobacteria;c__Alphaproteobacteria;o__Rhizobiales;f__Hyphomicrobiaceae;g__Hyphomicrobium;
Neisseria	8.6e-05	7.2e-05	0	0.000144	3.8e-05	0	k__Bacteria;p__Proteobacteria;c__Betaproteobacteria;o__Neisseriales;f__Neisseriaceae;g__Neisseria;
Anaeromyxobacter	0.000101	0	0	0	0	0	k__Bacteria;p__Proteobacteria;c__Deltaproteobacteria;o__Myxococcales;f__Archangiaceae;g__Anaeromyxobacter;
Ruminococcaceae_UCG-010	1e-05	0.000216	5e-06	2.4e-05	0	1e-05	k__Bacteria;p__Firmicutes;c__Clostridia;o__Clostridiales;f__Ruminococcaceae;g__Ruminococcaceae_UCG-010;
Erysipelatoclostridium	1.9e-05	8.6e-05	0.000259	0.000226	0.000192	0.000106	k__Bacteria;p__Firmicutes;c__Erysipelotrichia;o__Erysipelotrichales;f__Erysipelotrichaceae;g__Erysipelatoclostridium;
Achromobacter	5.8e-05	0.000173	1e-05	0	2.9e-05	0	k__Bacteria;p__Proteobacteria;c__Betaproteobacteria;o__Burkholderiales;f__Alcaligenaceae;g__Achromobacter;
Weissella	5e-06	0.000178	0	1.4e-05	5e-06	0	k__Bacteria;p__Firmicutes;c__Bacilli;o__Lactobacillales;f__Leuconostocaceae;g__Weissella;
Candidatus_Competibacter	0.000312	1e-05	0	0	0	0	k__Bacteria;p__Proteobacteria;c__Gammaproteobacteria;o__Xanthomonadales;f__unidentified_Xanthomonadales;g__Candidatus_Competibacter;
Brevibacterium	1e-05	2.9e-05	0.000101	5e-06	1e-05	0	k__Bacteria;p__Actinobacteria;c__unidentified_Actinobacteria;o__Micrococcales;f__Brevibacteriaceae;g__Brevibacterium;
[Clostridium]_innocuum_group	0	9.1e-05	0	1.4e-05	5e-06	0	k__Bacteria;p__Firmicutes;c__Erysipelotrichia;o__Erysipelotrichales;f__Erysipelotrichaceae;g__[Clostridium]_innocuum_group;
Alcaligenes	3.8e-05	0.000144	5e-06	1e-05	1.4e-05	0	k__Bacteria;p__Proteobacteria;c__Betaproteobacteria;o__Burkholderiales;f__Alcaligenaceae;g__Alcaligenes;
Sediminibacterium	0	0.000106	0	0	0	0	k__Bacteria;p__Bacteroidetes;c__Sphingobacteriia;o__Sphingobacteriales;f__Chitinophagaceae;g__Sediminibacterium;
Tyzzerella	1.4e-05	1.4e-05	0.000178	0.000298	0.000317	0.000245	k__Bacteria;p__Firmicutes;c__Clostridia;o__Clostridiales;f__Lachnospiraceae;g__Tyzzerella;
Corynebacterium	1e-05	0.000101	0	0	1e-05	0	k__Bacteria;p__Actinobacteria;c__unidentified_Actinobacteria;o__Corynebacteriales;f__Corynebacteriaceae;g__Corynebacterium;
Acetobacter	0	0.00013	0	0	0	0	k__Bacteria;p__Proteobacteria;c__Alphaproteobacteria;o__Rhodospirillales;f__Acetobacteraceae;g__Acetobacter;
Edaphobacter	0	0.00012	0	0	0	0	k__Bacteria;p__Acidobacteria;c__unidentified_Acidobacteria;o__Acidobacteriales;f__Acidobacteriaceae_(Subgroup_1);g__Edaphobacter;
Mucilaginibacter	0	0.000144	0	0	0	0	k__Bacteria;p__Bacteroidetes;c__Sphingobacteriia;o__Sphingobacteriales;f__Sphingobacteriaceae;g__Mucilaginibacter;
Haliangium	0.000303	2.4e-05	0	0	1e-05	0	k__Bacteria;p__Proteobacteria;c__Deltaproteobacteria;o__Myxococcales;f__Haliangiaceae;g__Haliangium;
Marinicella	0	9.6e-05	0	0	0	0	k__Bacteria;p__Proteobacteria;c__Gammaproteobacteria;o__unidentified_Gammaproteobacteria;f__unidentified_Gammaproteobacteria;g__Marinicella;
Coriobacteriaceae_UCG-002	0.00012	1e-05	0	1e-05	5e-06	0	k__Bacteria;p__Actinobacteria;c__Coriobacteriia;o__Coriobacteriales;f__Coriobacteriaceae;g__Coriobacteriaceae_UCG-002;
Emticicia	5e-06	0.00013	0	0	0	0	k__Bacteria;p__Bacteroidetes;c__Cytophagia;o__Cytophagales;f__Cytophagaceae;g__Emticicia;
Bhargavaea	0	7.7e-05	0	0	0	0	k__Bacteria;p__Firmicutes;c__Bacilli;o__Bacillales;f__Planococcaceae;g__Bhargavaea;
Lachnospiraceae_UCG-004	6.2e-05	0.000182	1.9e-05	2.9e-05	5e-06	1e-05	k__Bacteria;p__Firmicutes;c__Clostridia;o__Clostridiales;f__Lachnospiraceae;g__Lachnospiraceae_UCG-004;
Prevotella_1	0	0.00011	0	0	0	0	k__Bacteria;p__Bacteroidetes;c__Bacteroidia;o__Bacteroidales;f__Prevotellaceae;g__Prevotella_1;
Arcobacter	2.9e-05	0.000115	0	0	0	0	k__Bacteria;p__Proteobacteria;c__Epsilonproteobacteria;o__Campylobacterales;f__Campylobacteraceae;g__Arcobacter;
Pseudohaliea	0	0.000163	0	0	0	0	k__Bacteria;p__Proteobacteria;c__Gammaproteobacteria;o__Cellvibrionales;f__Halieaceae;g__Pseudohaliea;
Ruminiclostridium_6	2.4e-05	0.000154	0	0	5e-06	0	k__Bacteria;p__Firmicutes;c__Clostridia;o__Clostridiales;f__Ruminococcaceae;g__Ruminiclostridium_6;
Anaerostipes	2.4e-05	0.000211	0	5e-06	1.4e-05	5e-06	k__Bacteria;p__Firmicutes;c__Clostridia;o__Clostridiales;f__Lachnospiraceae;g__Anaerostipes;
Atopostipes	0.000115	0	0	0	1.4e-05	0	k__Bacteria;p__Firmicutes;c__Bacilli;o__Lactobacillales;f__Carnobacteriaceae;g__Atopostipes;
Lachnospiraceae_UCG-010	0	0.000197	0	0	0	0	k__Bacteria;p__Firmicutes;c__Clostridia;o__Clostridiales;f__Lachnospiraceae;g__Lachnospiraceae_UCG-010;
[Eubacterium]_ventriosum_group	1.4e-05	0.000101	0	0	0	5e-06	k__Bacteria;p__Firmicutes;c__Clostridia;o__Clostridiales;f__Lachnospiraceae;g__[Eubacterium]_ventriosum_group;
Acidobacterium	0	0.000178	0	1e-05	5e-06	0	k__Bacteria;p__Acidobacteria;c__unidentified_Acidobacteria;o__Acidobacteriales;f__Acidobacteriaceae_(Subgroup_1);g__Acidobacterium;
Thalassolituus	0	8.2e-05	0	0	0	0	k__Bacteria;p__Proteobacteria;c__Gammaproteobacteria;o__Oceanospirillales;f__Oceanospirillaceae;g__Thalassolituus;
unidentified_Rhodospirillaceae	0	0.000139	0	0	0	0	k__Bacteria;p__Proteobacteria;c__Alphaproteobacteria;o__Rhodospirillales;f__Rhodospirillaceae;g__unidentified_Rhodospirillaceae;
Rheinheimera	3.8e-05	0.000106	5e-06	0	5e-06	1.4e-05	k__Bacteria;p__Proteobacteria;c__Gammaproteobacteria;o__Chromatiales;f__Chromatiaceae;g__Rheinheimera;
Cohnella	0	0.000158	0	0	0	0	k__Bacteria;p__Firmicutes;c__Bacilli;o__Bacillales;f__Paenibacillaceae;g__Cohnella;
Ilumatobacter	1.4e-05	0.000144	0	5e-06	0	0	k__Bacteria;p__Actinobacteria;c__Acidimicrobiia;o__Acidimicrobiales;f__Acidimicrobiaceae;g__Ilumatobacter;
Peptoclostridium	5.8e-05	0.000139	0	1e-05	5e-06	0	k__Bacteria;p__Firmicutes;c__Clostridia;o__Clostridiales;f__Peptostreptococcaceae;g__Peptoclostridium;
Ezakiella	0	0.000115	0	5e-06	1e-05	0	k__Bacteria;p__Firmicutes;c__Clostridia;o__Clostridiales;f__Family_XI;g__Ezakiella;
Moraxella	6.2e-05	9.1e-05	0	0	1.9e-05	0	k__Bacteria;p__Proteobacteria;c__Gammaproteobacteria;o__Pseudomonadales;f__Moraxellaceae;g__Moraxella;
Tardiphaga	0	0.00011	0	5e-06	0	0	k__Bacteria;p__Proteobacteria;c__Alphaproteobacteria;o__Rhizobiales;f__Bradyrhizobiaceae;g__Tardiphaga;
Azoarcus	0	7.7e-05	0	0	0	0	k__Bacteria;p__Proteobacteria;c__Betaproteobacteria;o__Rhodocyclales;f__Rhodocyclaceae;g__Azoarcus;
Microcoleus	0	6.2e-05	0	0	0	0	k__Bacteria;p__Cyanobacteria;c__unidentified_Cyanobacteria;o__SubsectionIII;f__FamilyI;g__Microcoleus;
Defluviicoccus	0.000158	1.4e-05	0	0	0	0	k__Bacteria;p__Proteobacteria;c__Alphaproteobacteria;o__Rhodospirillales;f__Rhodospirillaceae;g__Defluviicoccus;
Cetobacterium	5e-06	6.2e-05	0	2.4e-05	4.8e-05	3.8e-05	k__Bacteria;p__Fusobacteria;c__Fusobacteriia;o__Fusobacteriales;f__Fusobacteriaceae;g__Cetobacterium;
Brachybacterium	1e-05	8.6e-05	0	1e-05	0	0	k__Bacteria;p__Actinobacteria;c__unidentified_Actinobacteria;o__Micrococcales;f__Dermabacteraceae;g__Brachybacterium;
Allobaculum	8.6e-05	0	0	1e-05	1e-05	0	k__Bacteria;p__Firmicutes;c__Erysipelotrichia;o__Erysipelotrichales;f__Erysipelotrichaceae;g__Allobaculum;
Methylophaga	0	8.6e-05	0	0	0	0	k__Bacteria;p__Proteobacteria;c__Gammaproteobacteria;o__Thiotrichales;f__Piscirickettsiaceae;g__Methylophaga;
Porphyrobacter	3.4e-05	6.2e-05	3.8e-05	7.7e-05	0.000168	0.000144	k__Bacteria;p__Proteobacteria;c__Alphaproteobacteria;o__Sphingomonadales;f__Erythrobacteraceae;g__Porphyrobacter;
Haemophilus	0.000115	0.000187	5e-06	1.4e-05	0	0	k__Bacteria;p__Proteobacteria;c__Gammaproteobacteria;o__Pasteurellales;f__Pasteurellaceae;g__Haemophilus;
Colwellia	0	6.7e-05	0	0	0	0	k__Bacteria;p__Proteobacteria;c__Gammaproteobacteria;o__Alteromonadales;f__Colwelliaceae;g__Colwellia;
Hydrogenophaga	0	5.8e-05	0	0	0	0	k__Bacteria;p__Proteobacteria;c__Betaproteobacteria;o__Burkholderiales;f__Comamonadaceae;g__Hydrogenophaga;
Aestuariibacter	0	8.2e-05	0	0	0	0	k__Bacteria;p__Proteobacteria;c__Gammaproteobacteria;o__Alteromonadales;f__Alteromonadaceae;g__Aestuariibacter;
Maricaulis	0	6.7e-05	0	0	0	0	k__Bacteria;p__Proteobacteria;c__Alphaproteobacteria;o__Caulobacterales;f__Hyphomonadaceae;g__Maricaulis;
Prevotella	3.8e-05	7.2e-05	0	5e-06	0	0	k__Bacteria;p__Bacteroidetes;c__Bacteroidia;o__Bacteroidales;f__Prevotellaceae;g__Prevotella;
Helicobacter	6.2e-05	2.9e-05	0	0	0	0	k__Bacteria;p__Proteobacteria;c__Epsilonproteobacteria;o__Campylobacterales;f__Helicobacteraceae;g__Helicobacter;
RB41	4.3e-05	7.7e-05	5e-06	0	0	1.4e-05	k__Bacteria;p__Acidobacteria;c__Blastocatellia;o__unidentified_Blastocatellia;f__Blastocatellaceae_(Subgroup_4);g__RB41;
Candidatus_Microthrix	0.000168	2.4e-05	0	0	0	0	k__Bacteria;p__Actinobacteria;c__Acidimicrobiia;o__Acidimicrobiales;f__unidentified_Acidimicrobiales;g__Candidatus_Microthrix;
Erythrobacter	0	8.6e-05	0	0	0	0	k__Bacteria;p__Proteobacteria;c__Alphaproteobacteria;o__Sphingomonadales;f__Erythrobacteraceae;g__Erythrobacter;
Gemmatimonas	4.3e-05	7.2e-05	0	1e-05	0	0	k__Bacteria;p__Gemmatimonadetes;c__unidentified_Gemmatimonadetes;o__Gemmatimonadales;f__Gemmatimonadaceae;g__Gemmatimonas;
Actinocatenispora	0	5.8e-05	0	0	0	0	k__Bacteria;p__Actinobacteria;c__unidentified_Actinobacteria;o__Micromonosporales;f__Micromonosporaceae;g__Actinocatenispora;
Candidatus_Alysiosphaera	4.8e-05	0.000115	0	1e-05	0.000115	1.9e-05	k__Bacteria;p__Proteobacteria;c__Alphaproteobacteria;o__Rhodospirillales;f__unidentified_Rhodospirillales;g__Candidatus_Alysiosphaera;
Lachnospiraceae_UCG-006	9.1e-05	2.9e-05	3.8e-05	1.9e-05	4.3e-05	1.9e-05	k__Bacteria;p__Firmicutes;c__Clostridia;o__Clostridiales;f__Lachnospiraceae;g__Lachnospiraceae_UCG-006;
Halioglobus	0.000154	3.4e-05	0	0	0	0	k__Bacteria;p__Proteobacteria;c__Gammaproteobacteria;o__Cellvibrionales;f__Halieaceae;g__Halioglobus;
Dokdonella	0.000202	4.8e-05	0	0	0	5e-06	k__Bacteria;p__Proteobacteria;c__Gammaproteobacteria;o__Xanthomonadales;f__Xanthomonadaceae;g__Dokdonella;
Sorangium	0.00013	0.00011	5e-06	0	0	0	k__Bacteria;p__Proteobacteria;c__Deltaproteobacteria;o__Myxococcales;f__Polyangiaceae;g__Sorangium;
Actinomyces	2.4e-05	0.000139	0	5e-06	0	0	k__Bacteria;p__Actinobacteria;c__unidentified_Actinobacteria;o__Actinomycetales;f__Actinomycetaceae;g__Actinomyces;
Spongiibacter	0	5.8e-05	0	0	0	0	k__Bacteria;p__Proteobacteria;c__Gammaproteobacteria;o__Cellvibrionales;f__Spongiibacteraceae;g__Spongiibacter;
Bdellovibrio	1.4e-05	5.8e-05	0	0	0	0	k__Bacteria;p__Proteobacteria;c__Deltaproteobacteria;o__Bdellovibrionales;f__Bdellovibrionaceae;g__Bdellovibrio;
Sutterella	1e-05	0.00011	0	1.4e-05	0	0	k__Bacteria;p__Proteobacteria;c__Betaproteobacteria;o__Burkholderiales;f__Alcaligenaceae;g__Sutterella;
[Eubacterium]_fissicatena_group	1.4e-05	7.7e-05	3.4e-05	2.4e-05	2.9e-05	1.9e-05	k__Bacteria;p__Firmicutes;c__Clostridia;o__Clostridiales;f__Lachnospiraceae;g__[Eubacterium]_fissicatena_group;
Phaeodactylibacter	0	6.2e-05	0	0	0	0	k__Bacteria;p__Bacteroidetes;c__Sphingobacteriia;o__Sphingobacteriales;f__Saprospiraceae;g__Phaeodactylibacter;
Candidatus_Accumulibacter	0.00012	1e-05	0	0	0	0	k__Bacteria;p__Proteobacteria;c__Betaproteobacteria;o__Rhodocyclales;f__Rhodocyclaceae;g__Candidatus_Accumulibacter;
Acidibacter	0.000139	3.4e-05	1e-05	1e-05	5e-06	0	k__Bacteria;p__Proteobacteria;c__Gammaproteobacteria;o__Xanthomonadales;f__unidentified_Xanthomonadales;g__Acidibacter;
Lachnospiraceae_NK3A20_group	5e-06	4.8e-05	0	0	1e-05	0	k__Bacteria;p__Firmicutes;c__Clostridia;o__Clostridiales;f__Lachnospiraceae;g__Lachnospiraceae_NK3A20_group;
Paraprevotella	5e-06	7.7e-05	0	0	0	0	k__Bacteria;p__Bacteroidetes;c__Bacteroidia;o__Bacteroidales;f__Prevotellaceae;g__Paraprevotella;
Desemzia	4.3e-05	0	0	0	0	0	k__Bacteria;p__Firmicutes;c__Bacilli;o__Lactobacillales;f__Carnobacteriaceae;g__Desemzia;
Reinekea	0	4.3e-05	0	0	0	0	k__Bacteria;p__Proteobacteria;c__Gammaproteobacteria;o__Oceanospirillales;f__Oceanospirillaceae;g__Reinekea;
Ruminococcaceae_UCG-008	0	5.3e-05	0	0	0	0	k__Bacteria;p__Firmicutes;c__Clostridia;o__Clostridiales;f__Ruminococcaceae;g__Ruminococcaceae_UCG-008;
Inhella	1.4e-05	4.3e-05	0	0	0	0	k__Bacteria;p__Proteobacteria;c__Betaproteobacteria;o__Burkholderiales;f__Comamonadaceae;g__Inhella;
Glutamicibacter	5.8e-05	4.8e-05	1e-05	1.9e-05	5e-06	2.4e-05	k__Bacteria;p__Actinobacteria;c__unidentified_Actinobacteria;o__Micrococcales;f__Micrococcaceae;g__Glutamicibacter;
unidentified_ML635J-21	0	8.2e-05	0	0	0	0	k__Bacteria;p__Cyanobacteria;c__ML635J-21;o__unidentified_ML635J-21;f__unidentified_ML635J-21;g__unidentified_ML635J-21;
unidentified_Subgroup_6	4.8e-05	3.4e-05	1e-05	0	5e-06	0	k__Bacteria;p__Acidobacteria;c__Subgroup_6;o__unidentified_Subgroup_6;f__unidentified_Subgroup_6;g__unidentified_Subgroup_6;
Peptococcus	0	7.2e-05	0	0	0	0	k__Bacteria;p__Firmicutes;c__Clostridia;o__Clostridiales;f__Peptococcaceae;g__Peptococcus;
Phenylobacterium	2.9e-05	8.2e-05	0	1e-05	2.4e-05	1e-05	k__Bacteria;p__Proteobacteria;c__Alphaproteobacteria;o__Caulobacterales;f__Caulobacteraceae;g__Phenylobacterium;
Lachnospiraceae_XPB1014_group	0	8.2e-05	0	0	0	0	k__Bacteria;p__Firmicutes;c__Clostridia;o__Clostridiales;f__Lachnospiraceae;g__Lachnospiraceae_XPB1014_group;
Denitratisoma	9.1e-05	1e-05	0	0	0	0	k__Bacteria;p__Proteobacteria;c__Betaproteobacteria;o__Rhodocyclales;f__Rhodocyclaceae;g__Denitratisoma;
Oscillospira	5e-06	7.2e-05	0	0	0	5e-06	k__Bacteria;p__Firmicutes;c__Clostridia;o__Clostridiales;f__Ruminococcaceae;g__Oscillospira;
Woodsholea	0.000101	2.9e-05	0	0	5e-06	0	k__Bacteria;p__Proteobacteria;c__Alphaproteobacteria;o__Caulobacterales;f__Hyphomonadaceae;g__Woodsholea;
Hansschlegelia	0	5.8e-05	0	5e-06	7.2e-05	5e-06	k__Bacteria;p__Proteobacteria;c__Alphaproteobacteria;o__Rhizobiales;f__Methylocystaceae;g__Hansschlegelia;
Enterorhabdus	4.8e-05	2.4e-05	3.4e-05	9.6e-05	4.3e-05	5.8e-05	k__Bacteria;p__Actinobacteria;c__Coriobacteriia;o__Coriobacteriales;f__Coriobacteriaceae;g__Enterorhabdus;
Oleibacter	0	4.3e-05	0	0	0	0	k__Bacteria;p__Proteobacteria;c__Gammaproteobacteria;o__Oceanospirillales;f__Oceanospirillaceae;g__Oleibacter;
Photobacterium	0	0	8.2e-05	4.8e-05	6.7e-05	5.3e-05	k__Bacteria;p__Proteobacteria;c__Gammaproteobacteria;o__Vibrionales;f__Vibrionaceae;g__Photobacterium;
Wenzhouxiangella	0	5.8e-05	0	0	0	0	k__Bacteria;p__Proteobacteria;c__Gammaproteobacteria;o__unidentified_Gammaproteobacteria;f__unidentified_Gammaproteobacteria;g__Wenzhouxiangella;
Loktanella	0	0.00011	0	0	0	0	k__Bacteria;p__Proteobacteria;c__Alphaproteobacteria;o__Rhodobacterales;f__Rhodobacteraceae;g__Loktanella;
Ascidiaceihabitans	0	6.7e-05	0	0	0	0	k__Bacteria;p__Proteobacteria;c__Alphaproteobacteria;o__Rhodobacterales;f__Rhodobacteraceae;g__Ascidiaceihabitans;
Pectobacterium	0	6.2e-05	0	5e-06	0	1e-05	k__Bacteria;p__Proteobacteria;c__Gammaproteobacteria;o__Enterobacteriales;f__Enterobacteriaceae;g__Pectobacterium;
Saccharopolyspora	2.9e-05	0	0	5e-06	3.8e-05	0	k__Bacteria;p__Actinobacteria;c__unidentified_Actinobacteria;o__Pseudonocardiales;f__Pseudonocardiaceae;g__Saccharopolyspora;
unidentified_Moraxellaceae	0	4.8e-05	0	0	0	0	k__Bacteria;p__Proteobacteria;c__Gammaproteobacteria;o__Pseudomonadales;f__Moraxellaceae;g__unidentified_Moraxellaceae;
Holdemanella	1e-05	5.3e-05	0	0	0	0	k__Bacteria;p__Firmicutes;c__Erysipelotrichia;o__Erysipelotrichales;f__Erysipelotrichaceae;g__Holdemanella;
Lactococcus	1.4e-05	0.00011	0	0	1e-05	0	k__Bacteria;p__Firmicutes;c__Bacilli;o__Lactobacillales;f__Streptococcaceae;g__Lactococcus;
Ramlibacter	5.8e-05	3.4e-05	1e-05	1.9e-05	2.4e-05	7.7e-05	k__Bacteria;p__Proteobacteria;c__Betaproteobacteria;o__Burkholderiales;f__Comamonadaceae;g__Ramlibacter;
Family_XIII_UCG-001	1e-05	3.8e-05	0	0	5e-06	0	k__Bacteria;p__Firmicutes;c__Clostridia;o__Clostridiales;f__Family_XIII;g__Family_XIII_UCG-001;
Dyadobacter	0	6.7e-05	0	0	0	5e-06	k__Bacteria;p__Bacteroidetes;c__Cytophagia;o__Cytophagales;f__Cytophagaceae;g__Dyadobacter;
unidentified_Mitochondria	0	4.3e-05	0	0	0	0	k__Bacteria;p__Proteobacteria;c__Alphaproteobacteria;o__Rickettsiales;f__Mitochondria;g__unidentified_Mitochondria;
Gaiella	9.6e-05	9.1e-05	0	1e-05	5e-06	0	k__Bacteria;p__Actinobacteria;c__Thermoleophilia;o__Gaiellales;f__Gaiellaceae;g__Gaiella;
Pontibacter	5e-06	3.8e-05	0	5e-06	0	0	k__Bacteria;p__Bacteroidetes;c__Cytophagia;o__Cytophagales;f__Cytophagaceae;g__Pontibacter;
Hirschia	0.00011	3.8e-05	0	0	5e-06	0	k__Bacteria;p__Proteobacteria;c__Alphaproteobacteria;o__Caulobacterales;f__Hyphomonadaceae;g__Hirschia;
[Eubacterium]_xylanophilum_group	8.2e-05	7.2e-05	6.7e-05	4.3e-05	4.3e-05	4.3e-05	k__Bacteria;p__Firmicutes;c__Clostridia;o__Clostridiales;f__Lachnospiraceae;g__[Eubacterium]_xylanophilum_group;
unidentified_Ruminococcaceae	9.6e-05	7.7e-05	2.4e-05	1.9e-05	5.3e-05	5e-06	k__Bacteria;p__Firmicutes;c__Clostridia;o__Clostridiales;f__Ruminococcaceae;g__unidentified_Ruminococcaceae;
Amycolatopsis	4.3e-05	3.8e-05	0	0	0	0	k__Bacteria;p__Actinobacteria;c__unidentified_Actinobacteria;o__Pseudonocardiales;f__Pseudonocardiaceae;g__Amycolatopsis;
Ruminococcaceae_UCG-003	1e-05	0.00011	0	0	0	0	k__Bacteria;p__Firmicutes;c__Clostridia;o__Clostridiales;f__Ruminococcaceae;g__Ruminococcaceae_UCG-003;
Nitrosomonas	0.000115	1.4e-05	0	0	0	0	k__Bacteria;p__Proteobacteria;c__Betaproteobacteria;o__Nitrosomonadales;f__Nitrosomonadaceae;g__Nitrosomonas;
Fusobacterium	1e-05	8.2e-05	5e-06	3.4e-05	1e-05	0	k__Bacteria;p__Fusobacteria;c__Fusobacteriia;o__Fusobacteriales;f__Fusobacteriaceae;g__Fusobacterium;
[Eubacterium]_nodatum_group	2.9e-05	1e-05	6.7e-05	9.1e-05	9.1e-05	6.2e-05	k__Bacteria;p__Firmicutes;c__Clostridia;o__Clostridiales;f__Family_XIII;g__[Eubacterium]_nodatum_group;
Facklamia	0	3.4e-05	0	0	0	0	k__Bacteria;p__Firmicutes;c__Bacilli;o__Lactobacillales;f__Aerococcaceae;g__Facklamia;
Lysobacter	4.3e-05	6.7e-05	1e-05	1.4e-05	1e-05	0	k__Bacteria;p__Proteobacteria;c__Gammaproteobacteria;o__Xanthomonadales;f__Xanthomonadaceae;g__Lysobacter;
Proteus	2.9e-05	0	4.8e-05	2.4e-05	0	1e-05	k__Bacteria;p__Proteobacteria;c__Gammaproteobacteria;o__Enterobacteriales;f__Enterobacteriaceae;g__Proteus;
Hafnia-Obesumbacterium	0	3.8e-05	8.2e-05	3.4e-05	0	1e-05	k__Bacteria;p__Proteobacteria;c__Gammaproteobacteria;o__Enterobacteriales;f__Enterobacteriaceae;g__Hafnia-Obesumbacterium;
Algicola	0	6.2e-05	0	0	0	0	k__Bacteria;p__Proteobacteria;c__Gammaproteobacteria;o__Alteromonadales;f__Pseudoalteromonadaceae;g__Algicola;
Mucispirillum	1.9e-05	1.9e-05	7.2e-05	3.8e-05	8.2e-05	7.2e-05	k__Bacteria;p__Deferribacteres;c__unidentified_Deferribacteres;o__Deferribacterales;f__Deferribacteraceae;g__Mucispirillum;
Alcanivorax	2.4e-05	6.2e-05	0	4.3e-05	4.8e-05	5e-06	k__Bacteria;p__Proteobacteria;c__Gammaproteobacteria;o__Oceanospirillales;f__Alcanivoracaceae;g__Alcanivorax;
Steroidobacter	6.2e-05	1e-05	5e-06	5e-06	1e-05	1e-05	k__Bacteria;p__Proteobacteria;c__Gammaproteobacteria;o__Xanthomonadales;f__unidentified_Xanthomonadales;g__Steroidobacter;
Reyranella	6.2e-05	4.8e-05	0	5e-06	1e-05	1.9e-05	k__Bacteria;p__Proteobacteria;c__Alphaproteobacteria;o__Rhodospirillales;f__unidentified_Rhodospirillales;g__Reyranella;
Catenisphaera	0	4.8e-05	0	0	0	0	k__Bacteria;p__Firmicutes;c__Erysipelotrichia;o__Erysipelotrichales;f__Erysipelotrichaceae;g__Catenisphaera;
Simplicispira	9.6e-05	0	0	0	0	0	k__Bacteria;p__Proteobacteria;c__Betaproteobacteria;o__Burkholderiales;f__Comamonadaceae;g__Simplicispira;
unidentified_Geodermatophilaceae	9.1e-05	0	0	0	0	0	k__Bacteria;p__Actinobacteria;c__unidentified_Actinobacteria;o__Frankiales;f__Geodermatophilaceae;g__unidentified_Geodermatophilaceae;
Spirosoma	0	7.2e-05	0	0	0	0	k__Bacteria;p__Bacteroidetes;c__Cytophagia;o__Cytophagales;f__Cytophagaceae;g__Spirosoma;
Luteimonas	4.8e-05	5e-06	0	0	0	0	k__Bacteria;p__Proteobacteria;c__Gammaproteobacteria;o__Xanthomonadales;f__Xanthomonadaceae;g__Luteimonas;
Coxiella	5e-06	3.4e-05	0	0	0	0	k__Bacteria;p__Proteobacteria;c__Gammaproteobacteria;o__Legionellales;f__Coxiellaceae;g__Coxiella;
Nannocystis	5.8e-05	3.4e-05	0	0	0	0	k__Bacteria;p__Proteobacteria;c__Deltaproteobacteria;o__Myxococcales;f__Nannocystaceae;g__Nannocystis;
Bryobacter	2.4e-05	4.3e-05	0	1e-05	5e-06	5e-06	k__Bacteria;p__Acidobacteria;c__Solibacteres;o__Solibacterales;f__Solibacteraceae_(Subgroup_3);g__Bryobacter;
Lachnospiraceae_FCS020_group	6.7e-05	1.4e-05	5e-06	5e-06	1e-05	1e-05	k__Bacteria;p__Firmicutes;c__Clostridia;o__Clostridiales;f__Lachnospiraceae;g__Lachnospiraceae_FCS020_group;
Alkanindiges	0	2.9e-05	0	0	0	0	k__Bacteria;p__Proteobacteria;c__Gammaproteobacteria;o__Pseudomonadales;f__Moraxellaceae;g__Alkanindiges;
Candidatus_Saccharimonas	0	6.7e-05	0	0	0	0	k__Bacteria;p__Saccharibacteria;c__unidentified_Saccharibacteria;o__unidentified_Saccharibacteria;f__unidentified_Saccharibacteria;g__Candidatus_Saccharimonas;
Lautropia	6.7e-05	0	0	2.9e-05	0	0	k__Bacteria;p__Proteobacteria;c__Betaproteobacteria;o__Burkholderiales;f__Burkholderiaceae;g__Lautropia;
Macrococcus	0	0	0.000144	6.2e-05	2.9e-05	0	k__Bacteria;p__Firmicutes;c__Bacilli;o__Bacillales;f__Staphylococcaceae;g__Macrococcus;
Candidatus_Lariskella	0	0	0	2.9e-05	0	0	k__Bacteria;p__Proteobacteria;c__Alphaproteobacteria;o__Rickettsiales;f__unidentified_Rickettsiales;g__Candidatus_Lariskella;
Sulfuritalea	6.2e-05	0	0	0	0	0	k__Bacteria;p__Proteobacteria;c__Betaproteobacteria;o__Rhodocyclales;f__Rhodocyclaceae;g__Sulfuritalea;
Thermomonas	4.8e-05	1e-05	0	0	0	0	k__Bacteria;p__Proteobacteria;c__Gammaproteobacteria;o__Xanthomonadales;f__Xanthomonadaceae;g__Thermomonas;
Mogibacterium	0	3.4e-05	0	0	0	0	k__Bacteria;p__Firmicutes;c__Clostridia;o__Clostridiales;f__Family_XIII;g__Mogibacterium;
Meganema	0	2.9e-05	0	5e-06	0	0	k__Bacteria;p__Proteobacteria;c__Alphaproteobacteria;o__Rhizobiales;f__Methylobacteriaceae;g__Meganema;
Gemella	1.9e-05	6.2e-05	0	0	1.4e-05	0	k__Bacteria;p__Firmicutes;c__Bacilli;o__Bacillales;f__Family_XI;g__Gemella;
Allisonella	0	4.8e-05	0	0	0	0	k__Bacteria;p__Firmicutes;c__Negativicutes;o__Selenomonadales;f__Veillonellaceae;g__Allisonella;
Trichococcus	7.2e-05	0	0	0	0	0	k__Bacteria;p__Firmicutes;c__Bacilli;o__Lactobacillales;f__Carnobacteriaceae;g__Trichococcus;
Dongia	0	2.9e-05	0	0	1e-05	0	k__Bacteria;p__Proteobacteria;c__Alphaproteobacteria;o__Rhodospirillales;f__Rhodospirillaceae;g__Dongia;
OM60(NOR5)_clade	6.2e-05	0	0	0	0	0	k__Bacteria;p__Proteobacteria;c__Gammaproteobacteria;o__Cellvibrionales;f__Halieaceae;g__OM60(NOR5)_clade;
Algiphilus	0	2.9e-05	0	0	0	0	k__Bacteria;p__Proteobacteria;c__Gammaproteobacteria;o__Xanthomonadales;f__Algiphilaceae;g__Algiphilus;
Caproiciproducens	0	3.4e-05	0	0	0	0	k__Bacteria;p__Firmicutes;c__Clostridia;o__Clostridiales;f__Ruminococcaceae;g__Caproiciproducens;
Candidatus_Soleaferrea	0	5.3e-05	1.4e-05	5e-06	0	0	k__Bacteria;p__Firmicutes;c__Clostridia;o__Clostridiales;f__Ruminococcaceae;g__Candidatus_Soleaferrea;
Aciditerrimonas	0	2.9e-05	0	0	0	0	k__Bacteria;p__Actinobacteria;c__Acidimicrobiia;o__Acidimicrobiales;f__unidentified_Acidimicrobiales;g__Aciditerrimonas;
Aggregatibacter	3.4e-05	5.8e-05	0	1e-05	0	0	k__Bacteria;p__Proteobacteria;c__Gammaproteobacteria;o__Pasteurellales;f__Pasteurellaceae;g__Aggregatibacter;
CL500-29_marine_group	4.8e-05	4.8e-05	0	0	5e-06	0	k__Bacteria;p__Actinobacteria;c__Acidimicrobiia;o__Acidimicrobiales;f__Acidimicrobiaceae;g__CL500-29_marine_group;
Marvinbryantia	2.9e-05	4.3e-05	5e-06	1.9e-05	1.4e-05	1e-05	k__Bacteria;p__Firmicutes;c__Clostridia;o__Clostridiales;f__Lachnospiraceae;g__Marvinbryantia;
Bosea	5e-06	2.9e-05	5e-06	1.9e-05	2.9e-05	5.8e-05	k__Bacteria;p__Proteobacteria;c__Alphaproteobacteria;o__Rhizobiales;f__Bradyrhizobiaceae;g__Bosea;
Clostridium_sensu_stricto_13	0	3.8e-05	0	0	0	0	k__Bacteria;p__Firmicutes;c__Clostridia;o__Clostridiales;f__Clostridiaceae_1;g__Clostridium_sensu_stricto_13;
Krasilnikovia	1.9e-05	2.9e-05	0	0	0	1e-05	k__Bacteria;p__Actinobacteria;c__unidentified_Actinobacteria;o__Micromonosporales;f__Micromonosporaceae;g__Krasilnikovia;
Amphiplicatus	0.000101	0	0	0	5e-06	0	k__Bacteria;p__Proteobacteria;c__Alphaproteobacteria;o__Parvularculales;f__Parvularculaceae;g__Amphiplicatus;
[Eubacterium]_hallii_group	2.4e-05	0.000106	0	2.4e-05	1.4e-05	0	k__Bacteria;p__Firmicutes;c__Clostridia;o__Clostridiales;f__Lachnospiraceae;g__[Eubacterium]_hallii_group;
Phaselicystis	9.6e-05	2.4e-05	0	0	0	0	k__Bacteria;p__Proteobacteria;c__Deltaproteobacteria;o__Myxococcales;f__Phaselicystidaceae;g__Phaselicystis;
Haliea	6.2e-05	2.4e-05	0	0	0	0	k__Bacteria;p__Proteobacteria;c__Gammaproteobacteria;o__Cellvibrionales;f__Halieaceae;g__Haliea;
Flavobacterium	0	2.4e-05	0	5e-06	0	0	k__Bacteria;p__Bacteroidetes;c__Flavobacteriia;o__Flavobacteriales;f__Flavobacteriaceae;g__Flavobacterium;
Pelomonas	3.4e-05	2.9e-05	5e-06	0	5e-06	1.4e-05	k__Bacteria;p__Proteobacteria;c__Betaproteobacteria;o__Burkholderiales;f__Comamonadaceae;g__Pelomonas;
unidentified_Saccharibacteria	0	2.4e-05	0	0	5e-06	0	k__Bacteria;p__Saccharibacteria;c__unidentified_Saccharibacteria;o__unidentified_Saccharibacteria;f__unidentified_Saccharibacteria;g__unidentified_Saccharibacteria;
Persicirhabdus	0	3.8e-05	0	0	0	0	k__Bacteria;p__Verrucomicrobia;c__Verrucomicrobiae;o__Verrucomicrobiales;f__Verrucomicrobiaceae;g__Persicirhabdus;
Fulvimarina	0	2.9e-05	0	0	0	0	k__Bacteria;p__Proteobacteria;c__Alphaproteobacteria;o__Rhizobiales;f__Aurantimonadaceae;g__Fulvimarina;
unidentified_Subgroup_7	7.2e-05	0	0	0	0	0	k__Bacteria;p__Acidobacteria;c__Holophagae;o__Subgroup_7;f__unidentified_Subgroup_7;g__unidentified_Subgroup_7;
Fluviicoccus	1e-05	2.4e-05	0	0	0	0	k__Bacteria;p__Proteobacteria;c__Gammaproteobacteria;o__Pseudomonadales;f__Moraxellaceae;g__Fluviicoccus;
Entomoplasma	0	0	0	2.4e-05	0	0	k__Bacteria;p__Tenericutes;c__Mollicutes;o__Entomoplasmatales;f__Entomoplasmataceae;g__Entomoplasma;
Aquabacterium	8.2e-05	1.4e-05	0	5e-06	0	5e-06	k__Bacteria;p__Proteobacteria;c__Betaproteobacteria;o__Burkholderiales;f__Comamonadaceae;g__Aquabacterium;
Mesorhizobium	2.9e-05	4.8e-05	0	5e-06	1e-05	0	k__Bacteria;p__Proteobacteria;c__Alphaproteobacteria;o__Rhizobiales;f__Phyllobacteriaceae;g__Mesorhizobium;
Actinobacillus	5.3e-05	0	0	0	0	0	k__Bacteria;p__Proteobacteria;c__Gammaproteobacteria;o__Pasteurellales;f__Pasteurellaceae;g__Actinobacillus;
Snodgrassella	6.7e-05	0	0	0	0	0	k__Bacteria;p__Proteobacteria;c__Betaproteobacteria;o__Neisseriales;f__Neisseriaceae;g__Snodgrassella;
Succinivibrio	1.4e-05	2.4e-05	0	0	0	0	k__Bacteria;p__Proteobacteria;c__Gammaproteobacteria;o__Aeromonadales;f__Succinivibrionaceae;g__Succinivibrio;
Atopobium	0	2.9e-05	0	0	0	0	k__Bacteria;p__Actinobacteria;c__Coriobacteriia;o__Coriobacteriales;f__Coriobacteriaceae;g__Atopobium;
Intestinibacter	4.3e-05	5.8e-05	0	5e-06	0	0	k__Bacteria;p__Firmicutes;c__Clostridia;o__Clostridiales;f__Peptostreptococcaceae;g__Intestinibacter;
Flexithrix	0	5.8e-05	0	0	0	0	k__Bacteria;p__Bacteroidetes;c__Cytophagia;o__Cytophagales;f__Flammeovirgaceae;g__Flexithrix;
Hydrogenophilus	0	2.4e-05	0	0	0	0	k__Bacteria;p__Proteobacteria;c__Betaproteobacteria;o__Hydrogenophilales;f__Hydrogenophilaceae;g__Hydrogenophilus;
Thiobacillus	6.7e-05	1e-05	0	0	0	0	k__Bacteria;p__Proteobacteria;c__Betaproteobacteria;o__Hydrogenophilales;f__Hydrogenophilaceae;g__Thiobacillus;
Microvirga	0	2.4e-05	0	0	5e-06	0	k__Bacteria;p__Proteobacteria;c__Alphaproteobacteria;o__Rhizobiales;f__Methylobacteriaceae;g__Microvirga;
Adhaeribacter	0	2.4e-05	0	0	5e-06	0	k__Bacteria;p__Bacteroidetes;c__Cytophagia;o__Cytophagales;f__Cytophagaceae;g__Adhaeribacter;
Megamonas	1.9e-05	4.3e-05	1.4e-05	1e-05	5e-06	0	k__Bacteria;p__Firmicutes;c__Negativicutes;o__Selenomonadales;f__Veillonellaceae;g__Megamonas;
Tessaracoccus	6.7e-05	0	0	0	0	0	k__Bacteria;p__Actinobacteria;c__unidentified_Actinobacteria;o__Propionibacteriales;f__Propionibacteriaceae;g__Tessaracoccus;
Candidatus_Endoecteinascidia	0	2.4e-05	0	0	0	0	k__Bacteria;p__Proteobacteria;c__Gammaproteobacteria;o__Thiotrichales;f__unidentified_Thiotrichales;g__Candidatus_Endoecteinascidia;
Arsenophonus	0	6.7e-05	0	0	0	0	k__Bacteria;p__Proteobacteria;c__Gammaproteobacteria;o__Enterobacteriales;f__Enterobacteriaceae;g__Arsenophonus;
Gilliamella	5.3e-05	0	0	0	0	0	k__Bacteria;p__Proteobacteria;c__Gammaproteobacteria;o__Orbales;f__Orbaceae;g__Gilliamella;
Aneurinibacillus	0	0	0	5e-06	2.4e-05	0	k__Bacteria;p__Firmicutes;c__Bacilli;o__Bacillales;f__Paenibacillaceae;g__Aneurinibacillus;
Tumebacillus	1.4e-05	1.9e-05	0	0	0	0	k__Bacteria;p__Firmicutes;c__Bacilli;o__Bacillales;f__Alicyclobacillaceae;g__Tumebacillus;
Candidatus_Odyssella	4.3e-05	5e-06	0	0	0	0	k__Bacteria;p__Proteobacteria;c__Alphaproteobacteria;o__Rickettsiales;f__unidentified_Rickettsiales;g__Candidatus_Odyssella;
Anaerococcus	0	1.9e-05	0	0	1.4e-05	0	k__Bacteria;p__Firmicutes;c__Clostridia;o__Clostridiales;f__Family_XI;g__Anaerococcus;
Clostridium_sensu_stricto_6	0	2.4e-05	0	0	0	0	k__Bacteria;p__Firmicutes;c__Clostridia;o__Clostridiales;f__Clostridiaceae_1;g__Clostridium_sensu_stricto_6;
Sporocytophaga	0	1.9e-05	0	0	0	0	k__Bacteria;p__Bacteroidetes;c__Cytophagia;o__Cytophagales;f__Cytophagaceae;g__Sporocytophaga;
Oscillatoria	0	1.9e-05	0	0	0	0	k__Bacteria;p__Cyanobacteria;c__unidentified_Cyanobacteria;o__SubsectionIII;f__FamilyI;g__Oscillatoria;
Crocinitomix	0	3.8e-05	0	0	0	0	k__Bacteria;p__Bacteroidetes;c__Flavobacteriia;o__Flavobacteriales;f__Cryomorphaceae;g__Crocinitomix;
Ruminococcaceae_UCG-009	2.9e-05	0	5e-06	1.4e-05	5e-06	1e-05	k__Bacteria;p__Firmicutes;c__Clostridia;o__Clostridiales;f__Ruminococcaceae;g__Ruminococcaceae_UCG-009;
Methylosarcina	3.8e-05	0	0	0	0	0	k__Bacteria;p__Proteobacteria;c__Gammaproteobacteria;o__Methylococcales;f__Methylococcaceae;g__Methylosarcina;
Alishewanella	4.3e-05	5e-06	0	1e-05	1e-05	5e-06	k__Bacteria;p__Proteobacteria;c__Gammaproteobacteria;o__Alteromonadales;f__Alteromonadaceae;g__Alishewanella;
Haloferula	0	3.8e-05	0	0	0	0	k__Bacteria;p__Verrucomicrobia;c__Verrucomicrobiae;o__Verrucomicrobiales;f__Verrucomicrobiaceae;g__Haloferula;
Prevotellaceae_Ga6A1_group	0	2.4e-05	5e-06	0	5e-06	1.4e-05	k__Bacteria;p__Bacteroidetes;c__Bacteroidia;o__Bacteroidales;f__Prevotellaceae;g__Prevotellaceae_Ga6A1_group;
Butyrivibrio	4.3e-05	0	0	0	0	0	k__Bacteria;p__Firmicutes;c__Clostridia;o__Clostridiales;f__Lachnospiraceae;g__Butyrivibrio;
Psychrobacter	5e-06	1.4e-05	1.9e-05	1e-05	1.9e-05	2.4e-05	k__Bacteria;p__Proteobacteria;c__Gammaproteobacteria;o__Pseudomonadales;f__Moraxellaceae;g__Psychrobacter;
Beggiatoa	0	4.8e-05	0	0	0	0	k__Bacteria;p__Proteobacteria;c__Gammaproteobacteria;o__Thiotrichales;f__Thiotrichaceae;g__Beggiatoa;
Mizugakiibacter	1.9e-05	1e-05	0	0	0	0	k__Bacteria;p__Proteobacteria;c__Gammaproteobacteria;o__Xanthomonadales;f__Xanthomonadaceae;g__Mizugakiibacter;
Veillonella	1e-05	5.3e-05	0	1.4e-05	2.4e-05	0	k__Bacteria;p__Firmicutes;c__Negativicutes;o__Selenomonadales;f__Veillonellaceae;g__Veillonella;
Uruburuella	0	0	1.9e-05	0	0	0	k__Bacteria;p__Proteobacteria;c__Betaproteobacteria;o__Neisseriales;f__Neisseriaceae;g__Uruburuella;
Anoxybacillus	5e-06	1.9e-05	0	5e-06	0	0	k__Bacteria;p__Firmicutes;c__Bacilli;o__Bacillales;f__Bacillaceae;g__Anoxybacillus;
Labrys	0	5.3e-05	0	0	0	0	k__Bacteria;p__Proteobacteria;c__Alphaproteobacteria;o__Rhizobiales;f__Xanthobacteraceae;g__Labrys;
Propionicicella	5.3e-05	0	0	0	0	0	k__Bacteria;p__Actinobacteria;c__unidentified_Actinobacteria;o__Propionibacteriales;f__Propionibacteriaceae;g__Propionicicella;
Peptoniphilus	0	1.9e-05	0	0	5e-06	0	k__Bacteria;p__Firmicutes;c__Clostridia;o__Clostridiales;f__Family_XI;g__Peptoniphilus;
Pedomicrobium	5.3e-05	2.4e-05	0	0	0	0	k__Bacteria;p__Proteobacteria;c__Alphaproteobacteria;o__Rhizobiales;f__Hyphomicrobiaceae;g__Pedomicrobium;
Pleurocapsa	0	1.9e-05	0	0	0	0	k__Bacteria;p__Cyanobacteria;c__unidentified_Cyanobacteria;o__SubsectionII;f__FamilyII;g__Pleurocapsa;
Candidatus_Actinomarina	0	5.3e-05	0	0	5e-06	0	k__Bacteria;p__Actinobacteria;c__Acidimicrobiia;o__Acidimicrobiales;f__OM1_clade;g__Candidatus_Actinomarina;
Acetitomaculum	0	3.8e-05	0	0	0	0	k__Bacteria;p__Firmicutes;c__Clostridia;o__Clostridiales;f__Lachnospiraceae;g__Acetitomaculum;
Fictibacillus	1.9e-05	1.4e-05	0	0	5e-06	0	k__Bacteria;p__Firmicutes;c__Bacilli;o__Bacillales;f__Bacillaceae;g__Fictibacillus;
Megasphaera	1.9e-05	3.8e-05	5e-06	1.4e-05	5e-06	0	k__Bacteria;p__Firmicutes;c__Negativicutes;o__Selenomonadales;f__Veillonellaceae;g__Megasphaera;
Devosia	5.8e-05	3.4e-05	1e-05	0	0	0	k__Bacteria;p__Proteobacteria;c__Alphaproteobacteria;o__Rhizobiales;f__Hyphomicrobiaceae;g__Devosia;
Oceanococcus	0	1.9e-05	0	0	0	0	k__Bacteria;p__Proteobacteria;c__Gammaproteobacteria;o__Salinisphaerales;f__Salinisphaeraceae;g__Oceanococcus;
Butyricimonas	0	2.4e-05	0	0	1.4e-05	0	k__Bacteria;p__Bacteroidetes;c__Bacteroidia;o__Bacteroidales;f__Porphyromonadaceae;g__Butyricimonas;
unidentified_Oceanospirillales	0	2.4e-05	0	0	0	0	k__Bacteria;p__Proteobacteria;c__Gammaproteobacteria;o__Oceanospirillales;f__unidentified_Oceanospirillales;g__unidentified_Oceanospirillales;
Geobacter	1e-05	3.8e-05	0	0	0	0	k__Bacteria;p__Proteobacteria;c__Deltaproteobacteria;o__Desulfuromonadales;f__Geobacteraceae;g__Geobacter;
Jejuia	0	3.8e-05	0	0	0	0	k__Bacteria;p__Bacteroidetes;c__Flavobacteriia;o__Flavobacteriales;f__Flavobacteriaceae;g__Jejuia;
Finegoldia	5e-06	5e-06	0	1.4e-05	2.9e-05	1e-05	k__Bacteria;p__Firmicutes;c__Clostridia;o__Clostridiales;f__Family_XI;g__Finegoldia;
Sneathiella	5.8e-05	0	0	0	0	0	k__Bacteria;p__Proteobacteria;c__Alphaproteobacteria;o__Sneathiellales;f__Sneathiellaceae;g__Sneathiella;
Succinivibrionaceae_UCG-002	7.7e-05	1.9e-05	0	0	0	0	k__Bacteria;p__Proteobacteria;c__Gammaproteobacteria;o__Aeromonadales;f__Succinivibrionaceae;g__Succinivibrionaceae_UCG-002;
Sandaracinus	1.9e-05	0	0	0	0	0	k__Bacteria;p__Proteobacteria;c__Deltaproteobacteria;o__Myxococcales;f__Sandaracinaceae;g__Sandaracinus;
Psychroflexus	0	2.4e-05	0	0	0	0	k__Bacteria;p__Bacteroidetes;c__Flavobacteriia;o__Flavobacteriales;f__Flavobacteriaceae;g__Psychroflexus;
Granulicella	0	2.4e-05	0	1e-05	0	0	k__Bacteria;p__Acidobacteria;c__unidentified_Acidobacteria;o__Acidobacteriales;f__Acidobacteriaceae_(Subgroup_1);g__Granulicella;
unidentified_Xanthomonadales	1.4e-05	2.4e-05	0	0	0	0	k__Bacteria;p__Proteobacteria;c__Gammaproteobacteria;o__Xanthomonadales;f__unidentified_Xanthomonadales;g__unidentified_Xanthomonadales;
Howardella	1.4e-05	0	0	0	0	0	k__Bacteria;p__Firmicutes;c__Clostridia;o__Clostridiales;f__Lachnospiraceae;g__Howardella;
Domibacillus	0	0	0	0	1.4e-05	5e-06	k__Bacteria;p__Firmicutes;c__Bacilli;o__Bacillales;f__Planococcaceae;g__Domibacillus;
Aestuariispira	0	1.4e-05	0	0	0	0	k__Bacteria;p__Proteobacteria;c__Alphaproteobacteria;o__Rhodospirillales;f__Rhodospirillaceae;g__Aestuariispira;
Variibacter	0	1.4e-05	0	0	0	0	k__Bacteria;p__Proteobacteria;c__Alphaproteobacteria;o__Rhizobiales;f__Xanthobacteraceae;g__Variibacter;
Roseiflexus	2.4e-05	4.3e-05	0	5e-06	0	0	k__Bacteria;p__Chloroflexi;c__Chloroflexia;o__Chloroflexales;f__Roseiflexaceae;g__Roseiflexus;
Luteolibacter	0	0	0	0	1.9e-05	0	k__Bacteria;p__Verrucomicrobia;c__Verrucomicrobiae;o__Verrucomicrobiales;f__Verrucomicrobiaceae;g__Luteolibacter;
Shewanella	1e-05	1.4e-05	0	0	0	0	k__Bacteria;p__Proteobacteria;c__Gammaproteobacteria;o__Alteromonadales;f__Shewanellaceae;g__Shewanella;
Geodermatophilus	1.4e-05	1e-05	0	0	0	0	k__Bacteria;p__Actinobacteria;c__unidentified_Actinobacteria;o__Frankiales;f__Geodermatophilaceae;g__Geodermatophilus;
Limnohabitans	1e-05	1.4e-05	0	0	0	0	k__Bacteria;p__Proteobacteria;c__Betaproteobacteria;o__Burkholderiales;f__Comamonadaceae;g__Limnohabitans;
Candidatus_Solibacter	1e-05	1.9e-05	0	0	1.9e-05	5e-06	k__Bacteria;p__Acidobacteria;c__Solibacteres;o__Solibacterales;f__Solibacteraceae_(Subgroup_3);g__Candidatus_Solibacter;
Gardnerella	1.4e-05	1.4e-05	0	0	0	0	k__Bacteria;p__Actinobacteria;c__unidentified_Actinobacteria;o__Bifidobacteriales;f__Bifidobacteriaceae;g__Gardnerella;
Prevotellaceae_UCG-001	1.4e-05	1.4e-05	0	0	1e-05	1e-05	k__Bacteria;p__Bacteroidetes;c__Bacteroidia;o__Bacteroidales;f__Prevotellaceae;g__Prevotellaceae_UCG-001;
Altererythrobacter	1.9e-05	1.4e-05	0	5e-06	5e-06	0	k__Bacteria;p__Proteobacteria;c__Alphaproteobacteria;o__Sphingomonadales;f__Erythrobacteraceae;g__Altererythrobacter;
Lysinibacillus	0	1.4e-05	0	0	0	0	k__Bacteria;p__Firmicutes;c__Bacilli;o__Bacillales;f__Planococcaceae;g__Lysinibacillus;
Solirubrobacter	1e-05	2.4e-05	0	5e-06	0	0	k__Bacteria;p__Actinobacteria;c__Thermoleophilia;o__Solirubrobacterales;f__Solirubrobacteraceae;g__Solirubrobacter;
Ammoniphilus	0	1.4e-05	0	0	0	0	k__Bacteria;p__Firmicutes;c__Bacilli;o__Bacillales;f__Paenibacillaceae;g__Ammoniphilus;
Hymenobacter	0	1.4e-05	0	0	0	0	k__Bacteria;p__Bacteroidetes;c__Cytophagia;o__Cytophagales;f__Cytophagaceae;g__Hymenobacter;
Selenomonas_4	0	1.9e-05	0	0	0	0	k__Bacteria;p__Firmicutes;c__Negativicutes;o__Selenomonadales;f__Veillonellaceae;g__Selenomonas_4;
Porphyromonas	0	3.8e-05	0	0	0	0	k__Bacteria;p__Bacteroidetes;c__Bacteroidia;o__Bacteroidales;f__Porphyromonadaceae;g__Porphyromonas;
Ignatzschineria	1.4e-05	0	0	0	1.4e-05	0	k__Bacteria;p__Proteobacteria;c__Gammaproteobacteria;o__Xanthomonadales;f__Xanthomonadaceae;g__Ignatzschineria;
Cloacibacterium	0	2.4e-05	0	1e-05	1.4e-05	1e-05	k__Bacteria;p__Bacteroidetes;c__Flavobacteriia;o__Flavobacteriales;f__Flavobacteriaceae;g__Cloacibacterium;
Polynucleobacter	1.9e-05	0	0	0	0	0	k__Bacteria;p__Proteobacteria;c__Betaproteobacteria;o__Burkholderiales;f__Burkholderiaceae;g__Polynucleobacter;
Candidatus_Methylacidiphilum	0	1.4e-05	0	0	5e-06	0	k__Bacteria;p__Verrucomicrobia;c__unidentified_Verrucomicrobia;o__unidentified_Verrucomicrobia;f__unidentified_Verrucomicrobia;g__Candidatus_Methylacidiphilum;
Sellimonas	5e-06	0	5e-06	5e-06	2.4e-05	0	k__Bacteria;p__Firmicutes;c__Clostridia;o__Clostridiales;f__Lachnospiraceae;g__Sellimonas;
Quadrisphaera	0	1.4e-05	0	0	0	0	k__Bacteria;p__Actinobacteria;c__unidentified_Actinobacteria;o__Kineosporiales;f__Kineosporiaceae;g__Quadrisphaera;
Bilophila	2.4e-05	1.9e-05	0	5e-06	1e-05	0	k__Bacteria;p__Proteobacteria;c__Deltaproteobacteria;o__Desulfovibrionales;f__Desulfovibrionaceae;g__Bilophila;
Aquicella	1.9e-05	1e-05	0	0	1e-05	0	k__Bacteria;p__Proteobacteria;c__Gammaproteobacteria;o__Legionellales;f__Coxiellaceae;g__Aquicella;
Carnimonas	0	0	0	1.9e-05	1e-05	0	k__Bacteria;p__Proteobacteria;c__Gammaproteobacteria;o__Oceanospirillales;f__Halomonadaceae;g__Carnimonas;
unidentified_Sandaracinaceae	1.4e-05	0	0	5e-06	0	0	k__Bacteria;p__Proteobacteria;c__Deltaproteobacteria;o__Myxococcales;f__Sandaracinaceae;g__unidentified_Sandaracinaceae;
Delftia	3.4e-05	2.4e-05	0	5e-06	1.9e-05	5e-06	k__Bacteria;p__Proteobacteria;c__Betaproteobacteria;o__Burkholderiales;f__Comamonadaceae;g__Delftia;
unidentified_TM6_(Dependentiae)	0	1.4e-05	0	0	0	0	k__Bacteria;p__TM6_(Dependentiae);c__unidentified_TM6_(Dependentiae);o__unidentified_TM6_(Dependentiae);f__unidentified_TM6_(Dependentiae);g__unidentified_TM6_(Dependentiae);
Azospirillum	0	1.4e-05	0	0	0	0	k__Bacteria;p__Proteobacteria;c__Alphaproteobacteria;o__Rhodospirillales;f__Rhodospirillaceae;g__Azospirillum;
Albirhodobacter	5.3e-05	1.4e-05	0	0	0	0	k__Bacteria;p__Proteobacteria;c__Alphaproteobacteria;o__Rhodobacterales;f__Rhodobacteraceae;g__Albirhodobacter;
Polycyclovorans	1.4e-05	1e-05	0	0	0	0	k__Bacteria;p__Proteobacteria;c__Gammaproteobacteria;o__Xanthomonadales;f__Solimonadaceae;g__Polycyclovorans;
Sulfurospirillum	0	1.9e-05	0	0	0	0	k__Bacteria;p__Proteobacteria;c__Epsilonproteobacteria;o__Campylobacterales;f__Campylobacteraceae;g__Sulfurospirillum;
unidentified_TRA3-20	5e-06	2.9e-05	0	0	1e-05	5e-06	k__Bacteria;p__Proteobacteria;c__Betaproteobacteria;o__TRA3-20;f__unidentified_TRA3-20;g__unidentified_TRA3-20;
Skermanella	0	5e-06	1.4e-05	5e-06	0	5e-06	k__Bacteria;p__Proteobacteria;c__Alphaproteobacteria;o__Rhodospirillales;f__Rhodospirillaceae;g__Skermanella;
Oribacterium	0	2.9e-05	0	0	0	0	k__Bacteria;p__Firmicutes;c__Clostridia;o__Clostridiales;f__Lachnospiraceae;g__Oribacterium;
Olsenella	0	1.9e-05	1e-05	0	0	1.4e-05	k__Bacteria;p__Actinobacteria;c__Coriobacteriia;o__Coriobacteriales;f__Coriobacteriaceae;g__Olsenella;
Rubrobacter	1e-05	1.9e-05	0	5e-06	0	0	k__Bacteria;p__Actinobacteria;c__Rubrobacteria;o__Rubrobacterales;f__Rubrobacteriaceae;g__Rubrobacter;
Prochlorococcus	0	2.4e-05	0	0	0	0	k__Bacteria;p__Cyanobacteria;c__unidentified_Cyanobacteria;o__SubsectionI;f__FamilyI;g__Prochlorococcus;
Zymomonas	0	1.4e-05	0	0	0	0	k__Bacteria;p__Proteobacteria;c__Alphaproteobacteria;o__Sphingomonadales;f__Sphingomonadaceae;g__Zymomonas;
Anaerolinea	1.4e-05	1.4e-05	0	0	0	0	k__Bacteria;p__Chloroflexi;c__Anaerolineae;o__Anaerolineales;f__Anaerolineaceae;g__Anaerolinea;
unidentified_Gaiellales	0	2.9e-05	0	0	0	0	k__Bacteria;p__Actinobacteria;c__Thermoleophilia;o__Gaiellales;f__unidentified_Gaiellales;g__unidentified_Gaiellales;
Luteibacter	0	2.9e-05	0	0	0	0	k__Bacteria;p__Proteobacteria;c__Gammaproteobacteria;o__Xanthomonadales;f__Xanthomonadaceae;g__Luteibacter;
unidentified_Saprospiraceae	0	1.9e-05	0	0	0	0	k__Bacteria;p__Bacteroidetes;c__Sphingobacteriia;o__Sphingobacteriales;f__Saprospiraceae;g__unidentified_Saprospiraceae;
Variovorax	3.8e-05	1.4e-05	0	0	1.4e-05	0	k__Bacteria;p__Proteobacteria;c__Betaproteobacteria;o__Burkholderiales;f__Comamonadaceae;g__Variovorax;
Thioalkalispira	0	1.4e-05	0	0	0	0	k__Bacteria;p__Proteobacteria;c__Gammaproteobacteria;o__Chromatiales;f__Ectothiorhodospiraceae;g__Thioalkalispira;
Odoribacter	0	4.3e-05	0	0	0	0	k__Bacteria;p__Bacteroidetes;c__Bacteroidia;o__Bacteroidales;f__Porphyromonadaceae;g__Odoribacter;
Kurthia	0	0	1.4e-05	2.9e-05	5e-06	5e-06	k__Bacteria;p__Firmicutes;c__Bacilli;o__Bacillales;f__Planococcaceae;g__Kurthia;
unidentified_Gracilibacteria	0	1.4e-05	0	0	0	0	k__Bacteria;p__Gracilibacteria;c__unidentified_Gracilibacteria;o__unidentified_Gracilibacteria;f__unidentified_Gracilibacteria;g__unidentified_Gracilibacteria;
Tolumonas	0	1.4e-05	0	0	0	0	k__Bacteria;p__Proteobacteria;c__Gammaproteobacteria;o__Aeromonadales;f__Aeromonadaceae;g__Tolumonas;
Moryella	0	1.4e-05	0	0	0	0	k__Bacteria;p__Firmicutes;c__Clostridia;o__Clostridiales;f__Lachnospiraceae;g__Moryella;
Anaerovorax	5e-06	0	4.3e-05	2.9e-05	1e-05	1.9e-05	k__Bacteria;p__Firmicutes;c__Clostridia;o__Clostridiales;f__Family_XIII;g__Anaerovorax;
Dermacoccus	0	1.4e-05	0	0	0	0	k__Bacteria;p__Actinobacteria;c__unidentified_Actinobacteria;o__Micrococcales;f__Dermacoccaceae;g__Dermacoccus;
Zoogloea	3.8e-05	0	0	0	0	0	k__Bacteria;p__Proteobacteria;c__Betaproteobacteria;o__Rhodocyclales;f__Rhodocyclaceae;g__Zoogloea;
Iamia	2.9e-05	1.4e-05	0	0	0	0	k__Bacteria;p__Actinobacteria;c__Acidimicrobiia;o__Acidimicrobiales;f__Iamiaceae;g__Iamia;
unidentified_Draconibacteriaceae	0	1.4e-05	0	0	0	0	k__Bacteria;p__Bacteroidetes;c__Bacteroidia;o__unidentified_Bacteroidia;f__Draconibacteriaceae;g__unidentified_Draconibacteriaceae;
Holdemania	0	1.4e-05	0	0	0	0	k__Bacteria;p__Firmicutes;c__Erysipelotrichia;o__Erysipelotrichales;f__Erysipelotrichaceae;g__Holdemania;
Endobacter	0	0	0	3.4e-05	5e-06	1e-05	k__Bacteria;p__Proteobacteria;c__Alphaproteobacteria;o__Rhodospirillales;f__Acetobacteraceae;g__Endobacter;
Methylomicrobium	0	1.4e-05	0	0	0	0	k__Bacteria;p__Proteobacteria;c__Gammaproteobacteria;o__Methylococcales;f__Methylococcaceae;g__Methylomicrobium;
Providencia	1.4e-05	0	1.4e-05	5e-06	5e-06	0	k__Bacteria;p__Proteobacteria;c__Gammaproteobacteria;o__Enterobacteriales;f__Enterobacteriaceae;g__Providencia;
[Desulfobacterium]_catecholicum_group	3.4e-05	0	0	0	0	0	k__Bacteria;p__Proteobacteria;c__Deltaproteobacteria;o__Desulfobacterales;f__Desulfobulbaceae;g__[Desulfobacterium]_catecholicum_group;
Salinimicrobium	0	2.4e-05	0	0	0	0	k__Bacteria;p__Bacteroidetes;c__Flavobacteriia;o__Flavobacteriales;f__Flavobacteriaceae;g__Salinimicrobium;
Cloacibacillus	0	2.4e-05	0	0	0	0	k__Bacteria;p__Synergistetes;c__Synergistia;o__Synergistales;f__Synergistaceae;g__Cloacibacillus;
Jatrophihabitans	5e-06	1.9e-05	0	0	0	0	k__Bacteria;p__Actinobacteria;c__unidentified_Actinobacteria;o__Frankiales;f__Frankiaceae;g__Jatrophihabitans;
Prauserella	0	1.4e-05	0	0	0	0	k__Bacteria;p__Actinobacteria;c__unidentified_Actinobacteria;o__Pseudonocardiales;f__Pseudonocardiaceae;g__Prauserella;
Methylocaldum	1.9e-05	0	0	0	0	0	k__Bacteria;p__Proteobacteria;c__Gammaproteobacteria;o__Methylococcales;f__Methylococcaceae;g__Methylocaldum;
unidentified_TK10	1.4e-05	0	0	0	0	0	k__Bacteria;p__Chloroflexi;c__TK10;o__unidentified_TK10;f__unidentified_TK10;g__unidentified_TK10;
Dolosigranulum	0	1e-05	0	1e-05	1e-05	0	k__Bacteria;p__Firmicutes;c__Bacilli;o__Lactobacillales;f__Carnobacteriaceae;g__Dolosigranulum;
Pyramidobacter	1e-05	0	0	0	0	0	k__Bacteria;p__Synergistetes;c__Synergistia;o__Synergistales;f__Synergistaceae;g__Pyramidobacter;
Sphaerotilus	0	0	0	0	0	1e-05	k__Bacteria;p__Proteobacteria;c__Betaproteobacteria;o__Burkholderiales;f__Comamonadaceae;g__Sphaerotilus;
unidentified_RBG-1_(Zixibacteria)	1.4e-05	0	0	0	0	0	k__Bacteria;p__RBG-1_(Zixibacteria);c__unidentified_RBG-1_(Zixibacteria);o__unidentified_RBG-1_(Zixibacteria);f__unidentified_RBG-1_(Zixibacteria);g__unidentified_RBG-1_(Zixibacteria);
Rhizomicrobium	0	1e-05	0	5e-06	5e-06	0	k__Bacteria;p__Proteobacteria;c__Alphaproteobacteria;o__Rhizobiales;f__unidentified_Rhizobiales;g__Rhizomicrobium;
Aminobacter	1.9e-05	1e-05	0	0	0	0	k__Bacteria;p__Proteobacteria;c__Alphaproteobacteria;o__Rhizobiales;f__Phyllobacteriaceae;g__Aminobacter;
Candidatus_Arthromitus	2.4e-05	1e-05	0	0	0	0	k__Bacteria;p__Firmicutes;c__Clostridia;o__Clostridiales;f__Clostridiaceae_1;g__Candidatus_Arthromitus;
Stenotrophobacter	0	1e-05	0	0	0	0	k__Bacteria;p__Acidobacteria;c__Blastocatellia;o__unidentified_Blastocatellia;f__Blastocatellaceae_(Subgroup_4);g__Stenotrophobacter;
Gemmatirosa	1e-05	5e-06	0	0	0	0	k__Bacteria;p__Gemmatimonadetes;c__unidentified_Gemmatimonadetes;o__Gemmatimonadales;f__Gemmatimonadaceae;g__Gemmatirosa;
AEGEAN-169_marine_group	0	0	0	0	1e-05	0	k__Bacteria;p__Proteobacteria;c__Alphaproteobacteria;o__Rhodospirillales;f__Rhodospirillaceae;g__AEGEAN-169_marine_group;
Kribbella	0	1.4e-05	0	1e-05	0	5e-06	k__Bacteria;p__Actinobacteria;c__unidentified_Actinobacteria;o__Propionibacteriales;f__Nocardioidaceae;g__Kribbella;
unidentified_Gemmatimonadaceae	5e-06	1e-05	0	0	0	0	k__Bacteria;p__Gemmatimonadetes;c__unidentified_Gemmatimonadetes;o__Gemmatimonadales;f__Gemmatimonadaceae;g__unidentified_Gemmatimonadaceae;
Buchnera	0	0	0	0	1e-05	0	k__Bacteria;p__Proteobacteria;c__Gammaproteobacteria;o__Enterobacteriales;f__Enterobacteriaceae;g__Buchnera;
Rhodobium	0	1.4e-05	0	0	0	0	k__Bacteria;p__Proteobacteria;c__Alphaproteobacteria;o__Rhizobiales;f__Rhodobiaceae;g__Rhodobium;
Desulfomicrobium	1.4e-05	0	0	0	0	0	k__Bacteria;p__Proteobacteria;c__Deltaproteobacteria;o__Desulfovibrionales;f__Desulfomicrobiaceae;g__Desulfomicrobium;
Geothermobacter	1e-05	1e-05	0	0	0	0	k__Bacteria;p__Proteobacteria;c__Deltaproteobacteria;o__Desulfuromonadales;f__Geobacteraceae;g__Geothermobacter;
[Agitococcus]_lubricus_group	1.4e-05	0	0	0	0	0	k__Bacteria;p__Proteobacteria;c__Gammaproteobacteria;o__Pseudomonadales;f__Moraxellaceae;g__[Agitococcus]_lubricus_group;
Geothrix	2.9e-05	0	0	0	0	0	k__Bacteria;p__Acidobacteria;c__Holophagae;o__Holophagales;f__Holophagaceae;g__Geothrix;
Acanthopleuribacter	0	1e-05	0	0	0	0	k__Bacteria;p__Acidobacteria;c__Holophagae;o__Acanthopleuribacterales;f__Acanthopleuribacteraceae;g__Acanthopleuribacter;
Amaricoccus	5e-06	1e-05	0	0	0	0	k__Bacteria;p__Proteobacteria;c__Alphaproteobacteria;o__Rhodobacterales;f__Rhodobacteraceae;g__Amaricoccus;
Microbacterium	1.9e-05	1e-05	0	0	5e-06	0	k__Bacteria;p__Actinobacteria;c__unidentified_Actinobacteria;o__Micrococcales;f__Microbacteriaceae;g__Microbacterium;
Barnesiella	0	0	0	1e-05	0	0	k__Bacteria;p__Bacteroidetes;c__Bacteroidia;o__Bacteroidales;f__Porphyromonadaceae;g__Barnesiella;
Myxococcus	0	1e-05	0	0	0	0	k__Bacteria;p__Proteobacteria;c__Deltaproteobacteria;o__Myxococcales;f__Myxococcaceae;g__Myxococcus;
Filimonas	0	2.4e-05	0	0	0	0	k__Bacteria;p__Bacteroidetes;c__Sphingobacteriia;o__Sphingobacteriales;f__Chitinophagaceae;g__Filimonas;
Candidatus_Nitrosotalea	0	1e-05	0	0	0	0	k__Archaea;p__Thaumarchaeota;c__.SAGMCG-1.;o__unidentified_.SAGMCG-1.;f__unidentified_.SAGMCG-1.;g__Candidatus_Nitrosotalea;
Chloronema	0	1e-05	0	0	0	0	k__Bacteria;p__Chloroflexi;c__Chloroflexia;o__Chloroflexales;f__Chloroflexaceae;g__Chloronema;
Labilithrix	0	1e-05	0	0	0	0	k__Bacteria;p__Proteobacteria;c__Deltaproteobacteria;o__Myxococcales;f__Polyangiaceae;g__Labilithrix;
Epulopiscium	5e-06	0	1e-05	0	0	0	k__Bacteria;p__Firmicutes;c__Clostridia;o__Clostridiales;f__Lachnospiraceae;g__Epulopiscium;
Agromyces	1e-05	1.4e-05	0	5e-06	0	0	k__Bacteria;p__Actinobacteria;c__unidentified_Actinobacteria;o__Micrococcales;f__Microbacteriaceae;g__Agromyces;
Morganella	1.4e-05	1.9e-05	1e-05	0	0	0	k__Bacteria;p__Proteobacteria;c__Gammaproteobacteria;o__Enterobacteriales;f__Enterobacteriaceae;g__Morganella;
Proteiniclasticum	1.4e-05	0	0	0	0	0	k__Bacteria;p__Firmicutes;c__Clostridia;o__Clostridiales;f__Clostridiaceae_1;g__Proteiniclasticum;
Gordonibacter	1.4e-05	5e-06	0	0	0	0	k__Bacteria;p__Actinobacteria;c__Coriobacteriia;o__Coriobacteriales;f__Coriobacteriaceae;g__Gordonibacter;
[Eubacterium]_brachy_group	1.4e-05	0	0	0	0	5e-06	k__Bacteria;p__Firmicutes;c__Clostridia;o__Clostridiales;f__Family_XIII;g__[Eubacterium]_brachy_group;
Deinococcus	0	1e-05	0	0	0	0	k__Bacteria;p__Deinococcus-Thermus;c__Deinococci;o__Deinococcales;f__Deinococcaceae;g__Deinococcus;
Microlunatus	5e-06	1e-05	0	0	0	0	k__Bacteria;p__Actinobacteria;c__unidentified_Actinobacteria;o__Propionibacteriales;f__Propionibacteriaceae;g__Microlunatus;
Tagaea	0	1e-05	0	0	0	0	k__Bacteria;p__Proteobacteria;c__Alphaproteobacteria;o__Rhodospirillales;f__Rhodospirillaceae;g__Tagaea;
Selenomonas	0	1e-05	0	0	0	0	k__Bacteria;p__Firmicutes;c__Negativicutes;o__Selenomonadales;f__Veillonellaceae;g__Selenomonas;
Polaribacter_4	0	1.4e-05	0	0	0	0	k__Bacteria;p__Bacteroidetes;c__Flavobacteriia;o__Flavobacteriales;f__Flavobacteriaceae;g__Polaribacter_4;
[Anaerorhabdus]_furcosa_group	1e-05	1e-05	0	0	0	0	k__Bacteria;p__Firmicutes;c__Erysipelotrichia;o__Erysipelotrichales;f__Erysipelotrichaceae;g__[Anaerorhabdus]_furcosa_group;
Polaromonas	1e-05	0	0	0	0	0	k__Bacteria;p__Proteobacteria;c__Betaproteobacteria;o__Burkholderiales;f__Comamonadaceae;g__Polaromonas;
Bauldia	1.9e-05	0	0	0	0	0	k__Bacteria;p__Proteobacteria;c__Alphaproteobacteria;o__Rhizobiales;f__unidentified_Rhizobiales;g__Bauldia;
Rikenella	0	0	0	0	1e-05	0	k__Bacteria;p__Bacteroidetes;c__Bacteroidia;o__Bacteroidales;f__Rikenellaceae;g__Rikenella;
Pseudonocardia	0	2.4e-05	0	0	0	0	k__Bacteria;p__Actinobacteria;c__unidentified_Actinobacteria;o__Pseudonocardiales;f__Pseudonocardiaceae;g__Pseudonocardia;
Rhizobacter	2.9e-05	0	0	0	0	0	k__Bacteria;p__Proteobacteria;c__Betaproteobacteria;o__Burkholderiales;f__Comamonadaceae;g__Rhizobacter;
Sulfurovum	0	1.4e-05	0	0	0	0	k__Bacteria;p__Proteobacteria;c__Epsilonproteobacteria;o__Campylobacterales;f__Helicobacteraceae;g__Sulfurovum;
Roseateles	0	1e-05	0	0	0	0	k__Bacteria;p__Proteobacteria;c__Betaproteobacteria;o__Burkholderiales;f__Comamonadaceae;g__Roseateles;
Oxalobacter	0	1e-05	0	0	0	0	k__Bacteria;p__Proteobacteria;c__Betaproteobacteria;o__Burkholderiales;f__Oxalobacteraceae;g__Oxalobacter;
Saccharofermentans	1.4e-05	5e-06	0	0	0	0	k__Bacteria;p__Firmicutes;c__Clostridia;o__Clostridiales;f__Ruminococcaceae;g__Saccharofermentans;
Thalassospira	1e-05	0	0	0	0	0	k__Bacteria;p__Proteobacteria;c__Alphaproteobacteria;o__Rhodospirillales;f__Rhodospirillaceae;g__Thalassospira;
Candidatus_Nitrosopumilus	0	2.4e-05	0	0	0	0	k__Archaea;p__Thaumarchaeota;c__unidentified_Thaumarchaeota;o__unidentified_Thaumarchaeota;f__unidentified_Thaumarchaeota;g__Candidatus_Nitrosopumilus;
Undibacterium	0	0	0	0	0	1.9e-05	k__Bacteria;p__Proteobacteria;c__Betaproteobacteria;o__Burkholderiales;f__Oxalobacteraceae;g__Undibacterium;
Paenibacillus	1.9e-05	1e-05	0	0	0	0	k__Bacteria;p__Firmicutes;c__Bacilli;o__Bacillales;f__Paenibacillaceae;g__Paenibacillus;
Anaerosphaera	0	0	0	0	1.4e-05	0	k__Bacteria;p__Firmicutes;c__Clostridia;o__Clostridiales;f__Family_XI;g__Anaerosphaera;
Piscinibacter	1.4e-05	1.9e-05	0	0	0	0	k__Bacteria;p__Proteobacteria;c__Betaproteobacteria;o__Burkholderiales;f__Comamonadaceae;g__Piscinibacter;
Thermobrachium	0	1.4e-05	0	0	0	0	k__Bacteria;p__Firmicutes;c__Clostridia;o__Clostridiales;f__Clostridiaceae_1;g__Thermobrachium;
unidentified_Acidimicrobiales	0	0	0	0	1e-05	0	k__Bacteria;p__Actinobacteria;c__Acidimicrobiia;o__Acidimicrobiales;f__unidentified_Acidimicrobiales;g__unidentified_Acidimicrobiales;
Limnobacter	0	1e-05	0	0	0	0	k__Bacteria;p__Proteobacteria;c__Betaproteobacteria;o__Burkholderiales;f__Burkholderiaceae;g__Limnobacter;
Parvimonas	0	1e-05	0	5e-06	0	0	k__Bacteria;p__Firmicutes;c__Clostridia;o__Clostridiales;f__Family_XI;g__Parvimonas;
Francisella	0	1e-05	0	0	0	0	k__Bacteria;p__Proteobacteria;c__Gammaproteobacteria;o__Thiotrichales;f__Francisellaceae;g__Francisella;
Gallicola	1e-05	0	0	0	0	0	k__Bacteria;p__Firmicutes;c__Clostridia;o__Clostridiales;f__Family_XI;g__Gallicola;
Sarcina	2.4e-05	0	0	5e-06	0	0	k__Bacteria;p__Firmicutes;c__Clostridia;o__Clostridiales;f__Clostridiaceae_1;g__Sarcina;
Methanobrevibacter	0	1e-05	0	0	0	0	k__Archaea;p__Euryarchaeota;c__Methanobacteria;o__Methanobacteriales;f__Methanobacteriaceae;g__Methanobrevibacter;
Ornithinimicrobium	5e-06	1e-05	0	0	0	0	k__Bacteria;p__Actinobacteria;c__unidentified_Actinobacteria;o__Micrococcales;f__Intrasporangiaceae;g__Ornithinimicrobium;
Leptolyngbya	0	1e-05	0	0	0	0	k__Bacteria;p__Cyanobacteria;c__unidentified_Cyanobacteria;o__SubsectionIII;f__FamilyI;g__Leptolyngbya;
Georgenia	0	1e-05	0	0	0	0	k__Bacteria;p__Actinobacteria;c__unidentified_Actinobacteria;o__Micrococcales;f__Bogoriellaceae;g__Georgenia;
NS4_marine_group	0	1e-05	0	0	0	0	k__Bacteria;p__Bacteroidetes;c__Flavobacteriia;o__Flavobacteriales;f__Flavobacteriaceae;g__NS4_marine_group;
Stella	2.4e-05	0	0	0	0	0	k__Bacteria;p__Proteobacteria;c__Alphaproteobacteria;o__Rhodospirillales;f__Acetobacteraceae;g__Stella;
Inquilinus	1.4e-05	0	0	0	0	0	k__Bacteria;p__Proteobacteria;c__Alphaproteobacteria;o__Rhodospirillales;f__Rhodospirillaceae;g__Inquilinus;
hgcI_clade	1e-05	0	0	0	0	0	k__Bacteria;p__Actinobacteria;c__unidentified_Actinobacteria;o__Frankiales;f__Sporichthyaceae;g__hgcI_clade;
Aquitalea	0	0	5e-06	5e-06	0	1e-05	k__Bacteria;p__Proteobacteria;c__Betaproteobacteria;o__Neisseriales;f__Neisseriaceae;g__Aquitalea;
Rubellimicrobium	1e-05	0	0	0	0	0	k__Bacteria;p__Proteobacteria;c__Alphaproteobacteria;o__Rhodobacterales;f__Rhodobacteraceae;g__Rubellimicrobium;
Dietzia	1.9e-05	0	0	0	5e-06	0	k__Bacteria;p__Actinobacteria;c__unidentified_Actinobacteria;o__Corynebacteriales;f__Dietziaceae;g__Dietzia;
Terrimonas	5e-06	1.4e-05	0	5e-06	0	0	k__Bacteria;p__Bacteroidetes;c__Sphingobacteriia;o__Sphingobacteriales;f__Chitinophagaceae;g__Terrimonas;
Prevotellaceae_NK3B31_group	1e-05	2.4e-05	0	0	0	0	k__Bacteria;p__Bacteroidetes;c__Bacteroidia;o__Bacteroidales;f__Prevotellaceae;g__Prevotellaceae_NK3B31_group;
Ureibacillus	0	0	0	1e-05	0	1e-05	k__Bacteria;p__Firmicutes;c__Bacilli;o__Bacillales;f__Bacillaceae;g__Ureibacillus;
Geobacillus	0	0	0	0	1e-05	0	k__Bacteria;p__Firmicutes;c__Bacilli;o__Bacillales;f__Bacillaceae;g__Geobacillus;
Cupriavidus	1e-05	0	0	1.9e-05	0	5e-06	k__Bacteria;p__Proteobacteria;c__Betaproteobacteria;o__Burkholderiales;f__Burkholderiaceae;g__Cupriavidus;
Desulfobulbus	1e-05	1e-05	0	0	0	0	k__Bacteria;p__Proteobacteria;c__Deltaproteobacteria;o__Desulfobacterales;f__Desulfobulbaceae;g__Desulfobulbus;
2020-11-24	0	1.4e-05	0	0	0	0	k__Bacteria;p__Acidobacteria;c__Blastocatellia;o__unidentified_Blastocatellia;f__Blastocatellaceae_(Subgroup_4);g__11-24;
Sideroxydans	1e-05	0	0	0	0	0	k__Bacteria;p__Proteobacteria;c__Betaproteobacteria;o__Nitrosomonadales;f__Gallionellaceae;g__Sideroxydans;
Ruminiclostridium_1	0	0	0	0	1e-05	5e-06	k__Bacteria;p__Firmicutes;c__Clostridia;o__Clostridiales;f__Ruminococcaceae;g__Ruminiclostridium_1;
Johnsonella	1e-05	0	0	0	0	0	k__Bacteria;p__Firmicutes;c__Clostridia;o__Clostridiales;f__Lachnospiraceae;g__Johnsonella;
Algoriphagus	0	1e-05	0	0	0	0	k__Bacteria;p__Bacteroidetes;c__Cytophagia;o__Cytophagales;f__Cyclobacteriaceae;g__Algoriphagus;
Desulfovirga	0	1.4e-05	0	0	0	0	k__Bacteria;p__Proteobacteria;c__Deltaproteobacteria;o__Syntrophobacterales;f__Syntrophobacteraceae;g__Desulfovirga;
Empedobacter	1e-05	0	0	0	0	0	k__Bacteria;p__Bacteroidetes;c__Flavobacteriia;o__Flavobacteriales;f__Flavobacteriaceae;g__Empedobacter;
Acetatifactor	2.4e-05	0	0	5e-06	0	5e-06	k__Bacteria;p__Firmicutes;c__Clostridia;o__Clostridiales;f__Lachnospiraceae;g__Acetatifactor;
Gottschalkia	5e-06	0	0	0	0	0	k__Bacteria;p__Firmicutes;c__Clostridia;o__Clostridiales;f__Family_XI;g__Gottschalkia;
Desulfomonile	0	0	0	5e-06	0	0	k__Bacteria;p__Proteobacteria;c__Deltaproteobacteria;o__Syntrophobacterales;f__Syntrophaceae;g__Desulfomonile;
Actinocorallia	1e-05	0	0	0	0	0	k__Bacteria;p__Actinobacteria;c__unidentified_Actinobacteria;o__Streptosporangiales;f__Thermomonosporaceae;g__Actinocorallia;
Acidocella	0	5e-06	0	0	0	0	k__Bacteria;p__Proteobacteria;c__Alphaproteobacteria;o__Rhodospirillales;f__Acetobacteraceae;g__Acidocella;
Oceanicaulis	0	1e-05	0	0	0	0	k__Bacteria;p__Proteobacteria;c__Alphaproteobacteria;o__Caulobacterales;f__Hyphomonadaceae;g__Oceanicaulis;
Nordella	0	1e-05	0	0	0	0	k__Bacteria;p__Proteobacteria;c__Alphaproteobacteria;o__Rhizobiales;f__unidentified_Rhizobiales;g__Nordella;
Candidatus_Nitrososphaera	0	5e-06	0	0	0	0	k__Archaea;p__Thaumarchaeota;c__.SCG.;o__unidentified_.SCG.;f__unidentified_.SCG.;g__Candidatus_Nitrososphaera;
unidentified_Gastranaerophilales	0	0	0	5e-06	0	0	k__Bacteria;p__Cyanobacteria;c__Melainabacteria;o__Gastranaerophilales;f__unidentified_Gastranaerophilales;g__unidentified_Gastranaerophilales;
Pasteurella	5e-06	1e-05	0	0	0	0	k__Bacteria;p__Proteobacteria;c__Gammaproteobacteria;o__Pasteurellales;f__Pasteurellaceae;g__Pasteurella;
Lachnoanaerobaculum	1e-05	0	0	0	0	0	k__Bacteria;p__Firmicutes;c__Clostridia;o__Clostridiales;f__Lachnospiraceae;g__Lachnoanaerobaculum;
Methylomonas	0	0	0	5e-06	0	0	k__Bacteria;p__Proteobacteria;c__Gammaproteobacteria;o__Methylococcales;f__Methylococcaceae;g__Methylomonas;
Risungbinella	0	0	0	0	5e-06	0	k__Bacteria;p__Firmicutes;c__Bacilli;o__Bacillales;f__Thermoactinomycetaceae;g__Risungbinella;
Sulfuricurvum	0	5e-06	0	0	0	0	k__Bacteria;p__Proteobacteria;c__Epsilonproteobacteria;o__Campylobacterales;f__Helicobacteraceae;g__Sulfuricurvum;
unidentified_Surface_1	0	0	0	0	5e-06	0	k__Bacteria;p__Proteobacteria;c__Alphaproteobacteria;o__SAR11_clade;f__Surface_1;g__unidentified_Surface_1;
Nitrolancea	0	5e-06	0	0	0	0	k__Bacteria;p__Thermomicrobia;c__unidentified_Thermomicrobia;o__Sphaerobacterales;f__Sphaerobacteraceae;g__Nitrolancea;
Tepidimicrobium	0	0	0	5e-06	0	0	k__Bacteria;p__Firmicutes;c__Clostridia;o__Clostridiales;f__Family_XI;g__Tepidimicrobium;
Acidothermus	0	5e-06	0	5e-06	5e-06	0	k__Bacteria;p__Actinobacteria;c__unidentified_Actinobacteria;o__Frankiales;f__Acidothermaceae;g__Acidothermus;
unidentified_FBP	0	5e-06	0	0	0	0	k__Bacteria;p__FBP;c__unidentified_FBP;o__unidentified_FBP;f__unidentified_FBP;g__unidentified_FBP;
unidentified_Rickettsiaceae	1e-05	0	0	0	0	0	k__Bacteria;p__Proteobacteria;c__Alphaproteobacteria;o__Rickettsiales;f__Rickettsiaceae;g__unidentified_Rickettsiaceae;
Dermabacter	5e-06	0	0	0	0	5e-06	k__Bacteria;p__Actinobacteria;c__unidentified_Actinobacteria;o__Micrococcales;f__Dermabacteraceae;g__Dermabacter;
Parvibacter	0	0	1e-05	5e-06	0	5e-06	k__Bacteria;p__Actinobacteria;c__Coriobacteriia;o__Coriobacteriales;f__Coriobacteriaceae;g__Parvibacter;
unidentified_Aerococcaceae	5e-06	0	0	0	0	0	k__Bacteria;p__Firmicutes;c__Bacilli;o__Lactobacillales;f__Aerococcaceae;g__unidentified_Aerococcaceae;
Pandoraea	0	5e-06	0	0	0	0	k__Bacteria;p__Proteobacteria;c__Betaproteobacteria;o__Burkholderiales;f__Burkholderiaceae;g__Pandoraea;
unidentified_Hydrogenophilaceae	0	5e-06	0	0	0	0	k__Bacteria;p__Proteobacteria;c__Betaproteobacteria;o__Hydrogenophilales;f__Hydrogenophilaceae;g__unidentified_Hydrogenophilaceae;
Solobacterium	0	5e-06	0	0	0	0	k__Bacteria;p__Firmicutes;c__Erysipelotrichia;o__Erysipelotrichales;f__Erysipelotrichaceae;g__Solobacterium;
Formosa	0	1e-05	0	0	0	0	k__Bacteria;p__Bacteroidetes;c__Flavobacteriia;o__Flavobacteriales;f__Flavobacteriaceae;g__Formosa;
Roseibacillus	0	5e-06	0	0	0	0	k__Bacteria;p__Verrucomicrobia;c__Verrucomicrobiae;o__Verrucomicrobiales;f__Verrucomicrobiaceae;g__Roseibacillus;
Desulfuromonas	5e-06	0	0	0	0	0	k__Bacteria;p__Proteobacteria;c__Deltaproteobacteria;o__Desulfuromonadales;f__Desulfuromonadaceae;g__Desulfuromonas;
Sphaerochaeta	0	5e-06	0	0	0	0	k__Bacteria;p__Spirochaetes;c__unidentified_Spirochaetes;o__Spirochaetales;f__Spirochaetaceae;g__Sphaerochaeta;
Limnothrix	0	0	0	5e-06	0	0	k__Bacteria;p__Cyanobacteria;c__unidentified_Cyanobacteria;o__SubsectionIII;f__FamilyI;g__Limnothrix;
Afipia	1e-05	0	0	0	0	0	k__Bacteria;p__Proteobacteria;c__Alphaproteobacteria;o__Rhizobiales;f__Bradyrhizobiaceae;g__Afipia;
Sporacetigenium	5e-06	5e-06	0	0	0	0	k__Bacteria;p__Firmicutes;c__Clostridia;o__Clostridiales;f__Peptostreptococcaceae;g__Sporacetigenium;
Nitrosospira	0	5e-06	0	0	0	0	k__Bacteria;p__Proteobacteria;c__Betaproteobacteria;o__Nitrosomonadales;f__Nitrosomonadaceae;g__Nitrosospira;
Ferrovibrio	5e-06	0	0	5e-06	0	0	k__Bacteria;p__Proteobacteria;c__Alphaproteobacteria;o__Rhodospirillales;f__Rhodospirillaceae;g__Ferrovibrio;
Tahibacter	1e-05	0	0	0	0	0	k__Bacteria;p__Proteobacteria;c__Gammaproteobacteria;o__Xanthomonadales;f__Xanthomonadaceae;g__Tahibacter;
Candidatus_Entotheonella	5e-06	0	0	0	0	0	k__Bacteria;p__Tectomicrobia;c__unidentified_Tectomicrobia;o__unidentified_Tectomicrobia;f__unidentified_Tectomicrobia;g__Candidatus_Entotheonella;
unidentified_FamilyI	0	5e-06	0	0	0	0	k__Bacteria;p__Cyanobacteria;c__unidentified_Cyanobacteria;o__SubsectionIII;f__FamilyI;g__unidentified_FamilyI;
G55	5e-06	0	0	0	0	0	k__Bacteria;p__Proteobacteria;c__Deltaproteobacteria;o__Desulfurellales;f__Desulfurellaceae;g__G55;
Prevotella_7	0	5e-06	0	5e-06	0	0	k__Bacteria;p__Bacteroidetes;c__Bacteroidia;o__Bacteroidales;f__Prevotellaceae;g__Prevotella_7;
Thermacetogenium	5e-06	0	0	0	0	0	k__Bacteria;p__Firmicutes;c__Clostridia;o__Thermoanaerobacterales;f__Thermoanaerobacteraceae;g__Thermacetogenium;
Demequina	1.4e-05	0	0	0	0	0	k__Bacteria;p__Actinobacteria;c__unidentified_Actinobacteria;o__Micrococcales;f__Demequinaceae;g__Demequina;
Noviherbaspirillum	0	1e-05	0	0	0	0	k__Bacteria;p__Proteobacteria;c__Betaproteobacteria;o__Burkholderiales;f__Oxalobacteraceae;g__Noviherbaspirillum;
Deferrisoma	5e-06	0	0	0	0	0	k__Bacteria;p__Proteobacteria;c__Deltaproteobacteria;o__Bdellovibrionales;f__Bacteriovoracaceae;g__Deferrisoma;
Fusibacter	1e-05	0	0	0	0	0	k__Bacteria;p__Firmicutes;c__Clostridia;o__Clostridiales;f__Family_XII;g__Fusibacter;
Butyrivibrio_2	5e-06	5e-06	0	0	0	0	k__Bacteria;p__Firmicutes;c__Clostridia;o__Clostridiales;f__Lachnospiraceae;g__Butyrivibrio_2;
Robiginitalea	0	1e-05	0	0	0	0	k__Bacteria;p__Bacteroidetes;c__Flavobacteriia;o__Flavobacteriales;f__Flavobacteriaceae;g__Robiginitalea;
Abiotrophia	5e-06	5e-06	0	0	0	0	k__Bacteria;p__Firmicutes;c__Bacilli;o__Lactobacillales;f__Aerococcaceae;g__Abiotrophia;
Winogradskyella	0	1e-05	0	0	0	0	k__Bacteria;p__Bacteroidetes;c__Flavobacteriia;o__Flavobacteriales;f__Flavobacteriaceae;g__Winogradskyella;
Methanothermobacter	0	0	0	0	5e-06	0	k__Archaea;p__Euryarchaeota;c__Methanobacteria;o__Methanobacteriales;f__Methanobacteriaceae;g__Methanothermobacter;
Actinomycetospora	0	0	0	5e-06	0	0	k__Bacteria;p__Actinobacteria;c__unidentified_Actinobacteria;o__Pseudonocardiales;f__Pseudonocardiaceae;g__Actinomycetospora;
NS2b_marine_group	0	5e-06	0	0	0	0	k__Bacteria;p__Bacteroidetes;c__Flavobacteriia;o__Flavobacteriales;f__Flavobacteriaceae;g__NS2b_marine_group;
unidentified_Family_XI	0	5e-06	0	0	0	0	k__Bacteria;p__Firmicutes;c__Clostridia;o__Clostridiales;f__Family_XI;g__unidentified_Family_XI;
Cardiobacterium	0	0	0	5e-06	0	0	k__Bacteria;p__Proteobacteria;c__Gammaproteobacteria;o__Cardiobacteriales;f__Cardiobacteriaceae;g__Cardiobacterium;
Acetanaerobacterium	0	5e-06	0	0	0	0	k__Bacteria;p__Firmicutes;c__Clostridia;o__Clostridiales;f__Ruminococcaceae;g__Acetanaerobacterium;
Truepera	5e-06	5e-06	0	0	5e-06	0	k__Bacteria;p__Deinococcus-Thermus;c__Deinococci;o__Deinococcales;f__Trueperaceae;g__Truepera;
Thiothrix	0	0	0	5e-06	0	0	k__Bacteria;p__Proteobacteria;c__Gammaproteobacteria;o__Thiotrichales;f__Thiotrichaceae;g__Thiothrix;
Ulvibacter	0	5e-06	0	0	0	0	k__Bacteria;p__Bacteroidetes;c__Flavobacteriia;o__Flavobacteriales;f__Flavobacteriaceae;g__Ulvibacter;
Parafilimonas	0	1e-05	0	0	0	0	k__Bacteria;p__Bacteroidetes;c__Sphingobacteriia;o__Sphingobacteriales;f__Chitinophagaceae;g__Parafilimonas;
Caldithrix	0	1e-05	0	0	0	0	k__Bacteria;p__Deferribacteres;c__unidentified_Deferribacteres;o__unidentified_Deferribacteres;f__unidentified_Deferribacteres;g__Caldithrix;
Syntrophorhabdus	1.4e-05	1e-05	0	0	0	0	k__Bacteria;p__Proteobacteria;c__Deltaproteobacteria;o__unidentified_Deltaproteobacteria;f__Syntrophorhabdaceae;g__Syntrophorhabdus;
Bryocella	0	0	0	0	5e-06	0	k__Bacteria;p__Acidobacteria;c__unidentified_Acidobacteria;o__Acidobacteriales;f__Acidobacteriaceae_(Subgroup_1);g__Bryocella;
Prevotella_6	0	0	0	0	5e-06	0	k__Bacteria;p__Bacteroidetes;c__Bacteroidia;o__Bacteroidales;f__Prevotellaceae;g__Prevotella_6;
Gelria	0	5e-06	0	0	0	0	k__Bacteria;p__Firmicutes;c__Clostridia;o__Thermoanaerobacterales;f__Thermoanaerobacteraceae;g__Gelria;
unidentified_Clostridiales_vadinBB60_group	5e-06	0	0	0	0	0	k__Bacteria;p__Firmicutes;c__Clostridia;o__Clostridiales;f__Clostridiales_vadinBB60_group;g__unidentified_Clostridiales_vadinBB60_group;
Agaricicola	0	5e-06	0	0	0	0	k__Bacteria;p__Proteobacteria;c__Alphaproteobacteria;o__Rhizobiales;f__unidentified_Rhizobiales;g__Agaricicola;
[Ruminococcus]_gauvreauii_group	0	5e-06	0	1e-05	0	0	k__Bacteria;p__Firmicutes;c__Clostridia;o__Clostridiales;f__Lachnospiraceae;g__[Ruminococcus]_gauvreauii_group;
Pseudorhodoferax	0	0	5e-06	1e-05	5e-06	5e-06	k__Bacteria;p__Proteobacteria;c__Betaproteobacteria;o__Burkholderiales;f__Comamonadaceae;g__Pseudorhodoferax;
Simiduia	5e-06	0	0	0	0	0	k__Bacteria;p__Proteobacteria;c__Gammaproteobacteria;o__Cellvibrionales;f__Cellvibrionaceae;g__Simiduia;
Rhodanobacter	0	5e-06	0	0	0	0	k__Bacteria;p__Proteobacteria;c__Gammaproteobacteria;o__Xanthomonadales;f__Xanthomonadaceae;g__Rhodanobacter;
Desulforhabdus	1e-05	0	0	0	0	0	k__Bacteria;p__Proteobacteria;c__Deltaproteobacteria;o__Syntrophobacterales;f__Syntrophobacteraceae;g__Desulforhabdus;
Methyloparacoccus	5e-06	0	0	0	0	0	k__Bacteria;p__Proteobacteria;c__Gammaproteobacteria;o__Methylococcales;f__Methylococcaceae;g__Methyloparacoccus;
Acidiphilium	0	0	0	0	5e-06	0	k__Bacteria;p__Proteobacteria;c__Alphaproteobacteria;o__Rhodospirillales;f__Acetobacteraceae;g__Acidiphilium;
unidentified_Erysipelotrichaceae	0	0	0	0	5e-06	5e-06	k__Bacteria;p__Firmicutes;c__Erysipelotrichia;o__Erysipelotrichales;f__Erysipelotrichaceae;g__unidentified_Erysipelotrichaceae;
Chthoniobacter	5e-06	0	0	0	0	0	k__Bacteria;p__Verrucomicrobia;c__Spartobacteria;o__Chthoniobacterales;f__Chthoniobacteraceae;g__Chthoniobacter;
Papillibacter	5e-06	0	0	0	0	0	k__Bacteria;p__Firmicutes;c__Clostridia;o__Clostridiales;f__Ruminococcaceae;g__Papillibacter;
Synergistes	0	0	0	5e-06	0	5e-06	k__Bacteria;p__Synergistetes;c__Synergistia;o__Synergistales;f__Synergistaceae;g__Synergistes;
Flavihumibacter	0	1e-05	0	0	0	0	k__Bacteria;p__Bacteroidetes;c__Sphingobacteriia;o__Sphingobacteriales;f__Chitinophagaceae;g__Flavihumibacter;
Brochothrix	0	0	0	5e-06	0	0	k__Bacteria;p__Firmicutes;c__Bacilli;o__Bacillales;f__Listeriaceae;g__Brochothrix;
Macellibacteroides	5e-06	5e-06	0	0	0	0	k__Bacteria;p__Bacteroidetes;c__Bacteroidia;o__Bacteroidales;f__Porphyromonadaceae;g__Macellibacteroides;
Ferruginibacter	5e-06	0	0	0	0	0	k__Bacteria;p__Bacteroidetes;c__Sphingobacteriia;o__Sphingobacteriales;f__Chitinophagaceae;g__Ferruginibacter;
Thalassotalea	0	1e-05	0	0	0	0	k__Bacteria;p__Proteobacteria;c__Gammaproteobacteria;o__Alteromonadales;f__Colwelliaceae;g__Thalassotalea;
Defluviitaleaceae_UCG-011	0	1e-05	0	0	5e-06	0	k__Bacteria;p__Firmicutes;c__Clostridia;o__Clostridiales;f__Defluviitaleaceae;g__Defluviitaleaceae_UCG-011;
Caldisericum	5e-06	0	0	0	0	0	k__Bacteria;p__Caldiserica;c__Caldisericia;o__Caldisericales;f__Caldisericaceae;g__Caldisericum;
Opitutus	0	5e-06	0	0	0	0	k__Bacteria;p__Verrucomicrobia;c__Opitutae;o__Opitutales;f__Opitutaceae;g__Opitutus;
Nonomuraea	0	0	5e-06	0	0	0	k__Bacteria;p__Actinobacteria;c__unidentified_Actinobacteria;o__Streptosporangiales;f__Streptosporangiaceae;g__Nonomuraea;
Longilinea	5e-06	0	0	0	0	0	k__Bacteria;p__Chloroflexi;c__Anaerolineae;o__Anaerolineales;f__Anaerolineaceae;g__Longilinea;
Pseudohongiella	1e-05	0	0	5e-06	0	0	k__Bacteria;p__Proteobacteria;c__Gammaproteobacteria;o__Oceanospirillales;f__Oceanospirillaceae;g__Pseudohongiella;
Candidatus_Koribacter	5e-06	0	0	0	0	0	k__Bacteria;p__Acidobacteria;c__unidentified_Acidobacteria;o__Acidobacteriales;f__Acidobacteriaceae_(Subgroup_1);g__Candidatus_Koribacter;
Vogesella	0	0	5e-06	0	0	0	k__Bacteria;p__Proteobacteria;c__Betaproteobacteria;o__Neisseriales;f__Neisseriaceae;g__Vogesella;
Cellvibrio	1e-05	5e-06	0	0	0	0	k__Bacteria;p__Proteobacteria;c__Gammaproteobacteria;o__Cellvibrionales;f__Cellvibrionaceae;g__Cellvibrio;
Actinotignum	0	5e-06	0	0	0	0	k__Bacteria;p__Actinobacteria;c__unidentified_Actinobacteria;o__Actinomycetales;f__Actinomycetaceae;g__Actinotignum;
12up	5e-06	0	0	0	0	0	k__Bacteria;p__Proteobacteria;c__Betaproteobacteria;o__Rhodocyclales;f__Rhodocyclaceae;g__12up;
unidentified_Rhizobiales	0	0	0	0	0	0	k__Bacteria;p__Proteobacteria;c__Alphaproteobacteria;o__Rhizobiales;f__unidentified_Rhizobiales;g__unidentified_Rhizobiales;
Qingshengfania	0	0	0	0	0	0	k__Bacteria;p__Proteobacteria;c__Alphaproteobacteria;o__Rhizobiales;f__Beijerinckiaceae;g__Qingshengfania;
unidentified_Syntrophaceae	0	0	0	0	0	0	k__Bacteria;p__Proteobacteria;c__Deltaproteobacteria;o__Syntrophobacterales;f__Syntrophaceae;g__unidentified_Syntrophaceae;
PAUC26f	0	0	0	0	0	0	k__Bacteria;p__Acidobacteria;c__Solibacteres;o__Solibacterales;f__Solibacteraceae_(Subgroup_3);g__PAUC26f;
Isosphaera	0	0	0	0	0	0	k__Bacteria;p__Planctomycetes;c__Planctomycetacia;o__Planctomycetales;f__Planctomycetaceae;g__Isosphaera;
Candidatus_Azobacteroides	0	0	0	0	0	0	k__Bacteria;p__Bacteroidetes;c__Bacteroidia;o__Bacteroidales;f__Porphyromonadaceae;g__Candidatus_Azobacteroides;
Syntrophus	0	0	0	0	0	0	k__Bacteria;p__Proteobacteria;c__Deltaproteobacteria;o__Syntrophobacterales;f__Syntrophaceae;g__Syntrophus;
[Eubacterium]_oxidoreducens_group	0	0	0	0	0	0	k__Bacteria;p__Firmicutes;c__Clostridia;o__Clostridiales;f__Lachnospiraceae;g__[Eubacterium]_oxidoreducens_group;
Rhodopila	0	0	0	0	0	0	k__Bacteria;p__Proteobacteria;c__Alphaproteobacteria;o__Rhodospirillales;f__Acetobacteraceae;g__Rhodopila;
Calothrix	0	0	0	0	0	0	k__Bacteria;p__Cyanobacteria;c__unidentified_Cyanobacteria;o__SubsectionIV;f__FamilyII;g__Calothrix;
Dokdonia	0	0	0	0	0	0	k__Bacteria;p__Bacteroidetes;c__Flavobacteriia;o__Flavobacteriales;f__Flavobacteriaceae;g__Dokdonia;
unidentified_Anaerolineaceae	0	0	0	0	0	0	k__Bacteria;p__Chloroflexi;c__Anaerolineae;o__Anaerolineales;f__Anaerolineaceae;g__unidentified_Anaerolineaceae;
Chiayiivirga	0	0	0	0	0	0	k__Bacteria;p__Proteobacteria;c__Gammaproteobacteria;o__Xanthomonadales;f__Xanthomonadaceae;g__Chiayiivirga;
Desulfatiglans	0	0	0	0	0	0	k__Bacteria;p__Proteobacteria;c__Deltaproteobacteria;o__Desulfarculales;f__Desulfarculaceae;g__Desulfatiglans;
Tissierella	0	0	0	0	0	0	k__Bacteria;p__Firmicutes;c__Clostridia;o__Clostridiales;f__Family_XI;g__Tissierella;
Eikenella	0	0	0	0	0	0	k__Bacteria;p__Proteobacteria;c__Betaproteobacteria;o__Neisseriales;f__Neisseriaceae;g__Eikenella;
SM1A02	0	0	0	0	0	0	k__Bacteria;p__Planctomycetes;c__Phycisphaerae;o__Phycisphaerales;f__Phycisphaeraceae;g__SM1A02;
Actinomadura	0	0	0	0	0	0	k__Bacteria;p__Actinobacteria;c__unidentified_Actinobacteria;o__Streptosporangiales;f__Thermomonosporaceae;g__Actinomadura;
Elev-16S-1166	0	0	0	0	0	0	k__Bacteria;p__Acidobacteria;c__Solibacteres;o__Solibacterales;f__Solibacteraceae_(Subgroup_3);g__Elev-16S-1166;
Fibrobacter	0	0	0	0	0	0	k__Bacteria;p__Fibrobacteres;c__Fibrobacteria;o__Fibrobacterales;f__Fibrobacteraceae;g__Fibrobacter;
Kingella	0	0	0	0	0	0	k__Bacteria;p__Proteobacteria;c__Betaproteobacteria;o__Neisseriales;f__Neisseriaceae;g__Kingella;
Gallibacterium	0	0	0	0	0	0	k__Bacteria;p__Proteobacteria;c__Gammaproteobacteria;o__Pasteurellales;f__Pasteurellaceae;g__Gallibacterium;
Nocardia	0	0	0	0	0	0	k__Bacteria;p__Actinobacteria;c__unidentified_Actinobacteria;o__Corynebacteriales;f__Nocardiaceae;g__Nocardia;
Acetoanaerobium	0	0	0	0	0	0	k__Bacteria;p__Firmicutes;c__Clostridia;o__Clostridiales;f__Peptostreptococcaceae;g__Acetoanaerobium;
Others	0.125995	0.116536	0.036139	0.204083	0.239482	0.193278	Others
