# Supplementary material for: Unravelling the gut bacteriome of Ips (Coleoptera: Curculionidae: Scolytinae): identifying core bacterial assemblage and their ecological relevance
Source: Sci Rep. 2020 Oct 29;10:18572. doi: 10.1038/s41598-020-75203-5 (PMC7596566; doi:10.1038/s41598-020-75203-5)
Supplement: Supplementary file 7 — Supplementary Information 7. [file 41598_2020_75203_MOESM7_ESM.xls]

## Sheet: IAC_SX_common.otu
OTU	Description
OTU_2579	k__Bacteria; p__Actinobacteria; c__unidentified_Actinobacteria; o__Micrococcales; f__Micrococcaceae; g__Glutamicibacter
OTU_2553	k__Bacteria; p__Thermomicrobia; c__unidentified_Thermomicrobia; o__JG30-KF-CM45; f__; g__; s__
OTU_3	k__Bacteria; p__Proteobacteria; c__Gammaproteobacteria; o__Enterobacteriales; f__Enterobacteriaceae
OTU_226	k__Bacteria; p__Firmicutes; c__Clostridia; o__Clostridiales; f__Lachnospiraceae
OTU_244	k__Bacteria; p__Actinobacteria; c__unidentified_Actinobacteria; o__Corynebacteriales; f__Nocardiaceae; g__Williamsia; s__
OTU_429	k__Bacteria; p__Firmicutes; c__Clostridia; o__Clostridiales; f__Lachnospiraceae
OTU_758	k__Bacteria; p__Firmicutes; c__Clostridia; o__Clostridiales; f__Ruminococcaceae; g__Ruminococcaceae_UCG-010; s__
OTU_237	k__Bacteria; p__Actinobacteria; c__unidentified_Actinobacteria; o__Bifidobacteriales; f__Bifidobacteriaceae; g__Bifidobacterium
OTU_311	k__Bacteria; p__Firmicutes; c__Clostridia; o__Clostridiales; f__Lachnospiraceae; g__Roseburia; s__Eubacterium_sp._14-2
OTU_76	k__Bacteria; p__Bacteroidetes; c__Sphingobacteriia; o__Sphingobacteriales; f__Sphingobacteriaceae; g__Sphingobacterium; s__Sphingobacterium_multivorum
OTU_29	k__Bacteria; p__Bacteroidetes; c__Sphingobacteriia; o__Sphingobacteriales; f__Chitinophagaceae; g__Arachidicoccus
OTU_757	k__Bacteria; p__Firmicutes; c__Clostridia; o__Clostridiales; f__Ruminococcaceae; g__; s__
OTU_337	k__Bacteria; p__Firmicutes; c__Clostridia; o__Clostridiales; f__Lachnospiraceae; g__Roseburia; s__Roseburia_inulinivorans
OTU_167	k__Bacteria; p__Firmicutes; c__Clostridia; o__Clostridiales; f__Ruminococcaceae; g__Anaerotruncus; s__Anaerotruncus_colihominis
OTU_42	k__Bacteria; p__Proteobacteria; c__Gammaproteobacteria; o__Pseudomonadales; f__Moraxellaceae; g__Acinetobacter; s__Acinetobacter_lwoffii
OTU_3043	k__Bacteria; p__Firmicutes; c__Clostridia; o__Clostridiales; f__Lachnospiraceae
OTU_288	k__Bacteria; p__Firmicutes; c__Clostridia; o__Clostridiales; f__Peptococcaceae; g__; s__
OTU_857	k__Bacteria; p__Actinobacteria; c__Coriobacteriia; o__Coriobacteriales; f__Coriobacteriaceae; g__Olsenella; s__
OTU_54	k__Bacteria; p__Firmicutes; c__Bacilli; o__Lactobacillales; f__Lactobacillaceae; g__Lactobacillus; s__Lactobacillus_johnsonii
OTU_174	k__Bacteria; p__Bacteroidetes; c__Bacteroidia; o__Bacteroidales; f__Bacteroidales_S24-7_group; g__; s__
OTU_342	k__Bacteria; p__Proteobacteria; c__Betaproteobacteria; o__Burkholderiales; f__Alcaligenaceae; g__Achromobacter; s__Achromobacter_xylosoxidans_subsp._xylosoxidans
OTU_133	k__Bacteria; p__Firmicutes; c__Clostridia; o__Clostridiales; f__Lachnospiraceae
OTU_16	k__Bacteria; p__Proteobacteria; c__Alphaproteobacteria; o__Rickettsiales; f__Rickettsiaceae; g__Rickettsia; s__
OTU_2662	k__Bacteria; p__Proteobacteria; c__Alphaproteobacteria; o__Sphingomonadales; f__Sphingomonadaceae; g__Sphingomonas; s__Sphingomonas_koreensis
OTU_159	k__Bacteria; p__Proteobacteria; c__Gammaproteobacteria; o__Pseudomonadales; f__Moraxellaceae; g__Enhydrobacter; s__Moraxella_osloensis
OTU_287	k__Bacteria; p__Firmicutes; c__Clostridia; o__Clostridiales; f__Lachnospiraceae; g__Blautia; s__
OTU_258	k__Bacteria; p__Firmicutes; c__Clostridia; o__Clostridiales; f__Lachnospiraceae; g__Roseburia
OTU_141	k__Bacteria; p__Proteobacteria; c__Gammaproteobacteria; o__Xanthomonadales; f__Xanthomonadaceae; g__Stenotrophomonas
OTU_25	k__Bacteria; p__Proteobacteria; c__Gammaproteobacteria; o__Pseudomonadales; f__Moraxellaceae; g__Acinetobacter; s__Acinetobacter_guillouiae
OTU_593	k__Bacteria; p__Firmicutes; c__Clostridia; o__Clostridiales; f__Lachnospiraceae; g__Lachnospiraceae_UCG-004; s__
OTU_596	k__Bacteria; p__Firmicutes; c__Clostridia; o__Clostridiales; f__Ruminococcaceae; g__unidentified_Ruminococcaceae; s__[Clostridium]_leptum
OTU_1868	k__Bacteria; p__Acidobacteria; c__Blastocatellia; o__unidentified_Blastocatellia; f__Blastocatellaceae_(Subgroup_4); g__RB41; s__
OTU_176	k__Bacteria; p__Actinobacteria; c__unidentified_Actinobacteria; o__Micrococcales; f__Micrococcaceae; g__Micrococcus; s__Micrococcus_luteus
OTU_83	k__Bacteria; p__Actinobacteria; c__unidentified_Actinobacteria; o__Corynebacteriales; f__Mycobacteriaceae; g__Mycobacterium
OTU_192	k__Bacteria; p__Firmicutes; c__Clostridia; o__Clostridiales; f__Clostridiaceae_1; g__Clostridium_sensu_stricto_1; s__
OTU_48	k__Bacteria; p__Proteobacteria; c__Alphaproteobacteria; o__Sphingomonadales; f__Sphingomonadaceae; g__Novosphingobium; s__Novosphingobium_resinovorum
OTU_47	k__Bacteria; p__Firmicutes; c__Clostridia; o__Clostridiales; f__Peptostreptococcaceae; g__Romboutsia; s__
OTU_1011	k__Bacteria; p__Firmicutes; c__Clostridia; o__Clostridiales; f__Family_XIII; g__Family_XIII_AD3011_group; s__
OTU_1888	k__Bacteria; p__Proteobacteria; c__Betaproteobacteria; o__Burkholderiales; f__Comamonadaceae; g__Ramlibacter; s__
OTU_301	k__Bacteria; p__Proteobacteria; c__Alphaproteobacteria; o__Rhizobiales; f__Bradyrhizobiaceae; g__Bosea; s__
OTU_1765	k__Bacteria; p__Acidobacteria; c__Subgroup_6; o__; f__; g__; s__
OTU_216	k__Bacteria; p__Proteobacteria; c__Alphaproteobacteria; o__Sphingomonadales; f__Erythrobacteraceae; g__Porphyrobacter; s__
OTU_842	k__Bacteria; p__Proteobacteria; c__Alphaproteobacteria; o__Rhizobiales; f__Hyphomicrobiaceae; g__Devosia; s__
OTU_127	k__Bacteria; p__Firmicutes; c__Erysipelotrichia; o__Erysipelotrichales; f__Erysipelotrichaceae; g__; s__
OTU_1041	k__Bacteria; p__Proteobacteria; c__Betaproteobacteria; o__Burkholderiales; f__Comamonadaceae; g__Ramlibacter; s__
OTU_462	k__Bacteria; p__Firmicutes; c__Clostridia; o__Clostridiales; f__Lachnospiraceae; g__Blautia; s__Lachnospiraceae_bacterium_615
OTU_85	k__Bacteria; p__Proteobacteria; c__Alphaproteobacteria; o__Sphingomonadales; f__Sphingomonadaceae; g__Sphingobium; s__Sphingobium_yanoikuyae
OTU_398	k__Bacteria; p__Proteobacteria; c__Gammaproteobacteria; o__Pseudomonadales; f__Moraxellaceae; g__Acinetobacter; s__Acinetobacter_towneri
OTU_178	k__Bacteria; p__Proteobacteria; c__Gammaproteobacteria; o__Enterobacteriales; f__Enterobacteriaceae; g__Escherichia-Shigella; s__Escherichia_coli
OTU_556	k__Bacteria; p__Proteobacteria; c__Betaproteobacteria; o__Burkholderiales; f__Comamonadaceae; g__Comamonas; s__Comamonas_testosteroni
OTU_15	k__Bacteria; p__Proteobacteria; c__Gammaproteobacteria; o__Pseudomonadales; f__Pseudomonadaceae; g__Pseudomonas; s__Pseudomonas_abietaniphila
OTU_276	k__Bacteria; p__Actinobacteria; c__unidentified_Actinobacteria; o__Micrococcales; f__Brevibacteriaceae; g__Brevibacterium
OTU_113	k__Bacteria; p__Firmicutes; c__Clostridia; o__Clostridiales; f__Lachnospiraceae; g__Fusicatenibacter; s__
OTU_295	k__Bacteria; p__Firmicutes; c__Negativicutes; o__Selenomonadales; f__Acidaminococcaceae; g__Phascolarctobacterium; s__
OTU_14	k__Bacteria; p__Proteobacteria; c__Gammaproteobacteria; o__Xanthomonadales; f__Xanthomonadaceae; g__Pseudoxanthomonas; s__
OTU_257	k__Bacteria; p__Firmicutes; c__Clostridia; o__Clostridiales; f__Lachnospiraceae; g__Coprococcus_1; s__
OTU_31	k__Bacteria; p__Proteobacteria; c__Alphaproteobacteria; o__Rhizobiales; f__Rhizobiaceae; g__Rhizobium; s__Rhizobium_cellulosilyticum
OTU_375	k__Bacteria; p__Firmicutes; c__Erysipelotrichia; o__Erysipelotrichales; f__Erysipelotrichaceae; g__Catenibacterium; s__
OTU_891	k__Bacteria; p__Proteobacteria; c__Alphaproteobacteria; o__Rhodospirillales; f__MSB-1E8; g__; s__
OTU_28	k__Bacteria; p__Proteobacteria; c__Gammaproteobacteria; o__Xanthomonadales; f__Xanthomonadaceae; g__Dyella; s__
OTU_1103	k__Bacteria; p__Proteobacteria; c__Deltaproteobacteria; o__Desulfurellales; f__Desulfurellaceae; g__H16; s__
OTU_197	k__Bacteria; p__Proteobacteria; c__Betaproteobacteria; o__Burkholderiales; f__Comamonadaceae; g__Comamonas; s__Comamonas_koreensis
OTU_345	k__Bacteria; p__Firmicutes; c__Clostridia; o__Clostridiales; f__Lachnospiraceae; g__Roseburia; s__Eubacterium_ramulus
OTU_123	k__Bacteria; p__Firmicutes; c__Clostridia; o__Clostridiales; f__Ruminococcaceae; g__[Eubacterium]_coprostanoligenes_group; s__
OTU_106	k__Bacteria; p__Bacteroidetes; c__Bacteroidia; o__Bacteroidales; f__Bacteroidaceae; g__Bacteroides; s__Bacteroides_coprocola
OTU_161	k__Bacteria; p__Proteobacteria; c__Gammaproteobacteria; o__Aeromonadales; f__Aeromonadaceae; g__Aeromonas; s__Aeromonas_veronii
OTU_511	k__Bacteria; p__Firmicutes; c__Clostridia; o__Clostridiales; f__Ruminococcaceae; g__Faecalibacterium; s__
OTU_13	k__Bacteria; p__Proteobacteria; c__Gammaproteobacteria; o__Xanthomonadales; f__Xanthomonadaceae; g__Stenotrophomonas; s__Stenotrophomonas_rhizophila
OTU_160	k__Bacteria; p__Firmicutes; c__Clostridia; o__Clostridiales; f__Ruminococcaceae; g__Ruminiclostridium
OTU_940	k__Bacteria; p__Firmicutes; c__Negativicutes; o__Selenomonadales; f__Veillonellaceae; g__Megamonas; s__
OTU_112	k__Bacteria; p__Firmicutes; c__Clostridia; o__Clostridiales; f__Ruminococcaceae; g__Ruminococcaceae_UCG-014; s__
OTU_7	k__Bacteria; p__Proteobacteria; c__Gammaproteobacteria; o__Enterobacteriales; f__Enterobacteriaceae; g__Serratia; s__Rahnella_aquatilis
OTU_414	k__Bacteria; p__Firmicutes; c__Clostridia; o__Clostridiales; f__Lachnospiraceae; g__unidentified_Lachnospiraceae; s__Lachnospiraceae_bacterium_A2
OTU_57	k__Bacteria; p__Proteobacteria; c__Alphaproteobacteria; o__Sphingomonadales; f__Sphingomonadaceae; g__Sphingomonas
OTU_41	k__Bacteria; p__Bacteroidetes; c__Bacteroidia; o__Bacteroidales; f__Bacteroidaceae; g__Bacteroides; s__Bacteroides_vulgatus
OTU_831	k__Bacteria; p__Firmicutes; c__Clostridia; o__Clostridiales; f__Lachnospiraceae; g__Lachnospiraceae_FCS020_group; s__
OTU_1024	k__Bacteria; p__Proteobacteria; c__Alphaproteobacteria; o__Sphingomonadales; f__Sphingomonadaceae; g__Sphingomonas
OTU_906	k__Bacteria; p__Proteobacteria; c__Gammaproteobacteria; o__Enterobacteriales; f__Enterobacteriaceae; g__Erwinia
OTU_1665	k__Bacteria; p__Actinobacteria; c__Thermoleophilia; o__Gaiellales; f__; g__; s__
OTU_129	k__Bacteria; p__Bacteroidetes; c__Bacteroidia; o__Bacteroidales; f__Rikenellaceae; g__Alistipes; s__Alistipes_finegoldii
OTU_465	k__Bacteria; p__Firmicutes; c__Clostridia; o__Clostridiales; f__Lachnospiraceae; g__Lachnospiraceae_NK4A136_group; s__
OTU_307	k__Bacteria; p__Firmicutes; c__Clostridia; o__Clostridiales; f__Ruminococcaceae; g__Ruminococcaceae_NK4A214_group; s__
OTU_2732	k__Bacteria; p__Proteobacteria; c__Gammaproteobacteria; o__Enterobacteriales; f__Enterobacteriaceae; g__Serratia
OTU_1032	k__Bacteria; p__Firmicutes; c__Bacilli; o__Lactobacillales; f__Lactobacillaceae; g__Lactobacillus; s__Lactobacillus_jensenii
OTU_303	k__Bacteria; p__Firmicutes; c__Clostridia; o__Clostridiales; f__Lachnospiraceae; g__Roseburia; s__
OTU_90	k__Bacteria; p__Firmicutes; c__Bacilli; o__Lactobacillales; f__Lactobacillaceae; g__Lactobacillus; s__Lactobacillus_murinus
OTU_648	k__Bacteria; p__Proteobacteria; c__Gammaproteobacteria; o__Enterobacteriales; f__Enterobacteriaceae; g__Erwinia
OTU_399	k__Bacteria; p__Bacteroidetes; c__Bacteroidia; o__Bacteroidales; f__Rikenellaceae; g__Rikenellaceae_RC9_gut_group; s__
OTU_2328	k__Bacteria; p__Proteobacteria; c__Gammaproteobacteria; o__Enterobacteriales; f__Enterobacteriaceae; g__Pantoea; s__Enterobacter_ludwigii
OTU_439	k__Bacteria; p__Bacteroidetes; c__Flavobacteriia; o__Flavobacteriales; f__Flavobacteriaceae; g__Capnocytophaga
OTU_1892	k__Bacteria; p__Proteobacteria; c__Gammaproteobacteria; o__Xanthomonadales; f__unidentified_Xanthomonadales; g__Acidibacter; s__
OTU_2220	k__Archaea; p__Thaumarchaeota; c__.SCG.; o__; f__; g__; s__
OTU_549	k__Bacteria; p__Proteobacteria; c__Gammaproteobacteria; o__Enterobacteriales; f__Enterobacteriaceae
OTU_209	k__Bacteria; p__Actinobacteria; c__unidentified_Actinobacteria; o__Propionibacteriales; f__Nocardioidaceae; g__Nocardioides
OTU_2725	k__Bacteria; p__Proteobacteria; c__Alphaproteobacteria; o__Rhizobiales; f__KF-JG30-B3; g__; s__
OTU_1379	k__Bacteria; p__Actinobacteria; c__unidentified_Actinobacteria; o__Corynebacteriales; f__Mycobacteriaceae; g__Mycobacterium
OTU_374	k__Bacteria; p__Firmicutes; c__Clostridia; o__Clostridiales; f__Ruminococcaceae
OTU_373	k__Bacteria; p__Bacteroidetes; c__Bacteroidia; o__Bacteroidales; f__Bacteroidales_S24-7_group; g__; s__
OTU_1222	k__Bacteria; p__Proteobacteria; c__Gammaproteobacteria; o__Enterobacteriales; f__Enterobacteriaceae; g__Hafnia-Obesumbacterium; s__Hafnia_alvei
OTU_91	k__Bacteria; p__Actinobacteria; c__unidentified_Actinobacteria; o__Streptomycetales; f__Streptomycetaceae; g__Streptomyces
OTU_1280	k__Bacteria; p__Bacteroidetes; c__Bacteroidia; o__Bacteroidales; f__Bacteroidaceae; g__Bacteroides; s__Bacteroides_barnesiae
OTU_1307	k__Bacteria; p__Proteobacteria; c__Alphaproteobacteria; o__Sphingomonadales; f__Sphingomonadaceae; g__Sphingomonas; s__Sphingomonas_leidyi
OTU_67	k__Bacteria; p__Firmicutes; c__Erysipelotrichia; o__Erysipelotrichales; f__Erysipelotrichaceae; g__Faecalibaculum; s__
OTU_1111	k__Bacteria; p__Firmicutes; c__Clostridia; o__Clostridiales; f__Lachnospiraceae
OTU_1852	k__Bacteria; p__Firmicutes; c__Clostridia; o__Clostridiales; f__Lachnospiraceae
OTU_220	k__Bacteria; p__Firmicutes; c__Clostridia; o__Clostridiales; f__Lachnospiraceae; g__Lachnospiraceae_NK4A136_group; s__
OTU_36	k__Bacteria; p__Firmicutes; c__Clostridia; o__Clostridiales; f__Lachnospiraceae; g__Blautia
OTU_378	k__Bacteria; p__Fusobacteria; c__Fusobacteriia; o__Fusobacteriales; f__Hados.Sed.Eubac.3; g__; s__
OTU_1506	k__Bacteria; p__Actinobacteria; c__Thermoleophilia; o__Gaiellales
OTU_808	k__Bacteria; p__Firmicutes; c__Clostridia; o__Clostridiales; f__Ruminococcaceae; g__[Eubacterium]_coprostanoligenes_group; s__
OTU_5	k__Bacteria; p__Proteobacteria; c__Gammaproteobacteria; o__Enterobacteriales; f__Enterobacteriaceae; g__Serratia; s__Serratia_marcescens
OTU_2345	k__Bacteria; p__Firmicutes; c__Clostridia; o__Clostridiales; f__Lachnospiraceae
OTU_230	k__Bacteria; p__Actinobacteria; c__Coriobacteriia; o__Coriobacteriales; f__Coriobacteriaceae; g__Enterorhabdus; s__
OTU_310	k__Bacteria; p__Firmicutes; c__Clostridia; o__Clostridiales; f__Lachnospiraceae; g__[Eubacterium]_xylanophilum_group; s__
OTU_618	k__Bacteria; p__Firmicutes; c__Clostridia; o__Clostridiales; f__Lachnospiraceae; g__; s__
OTU_1967	k__Bacteria; p__Proteobacteria; c__Gammaproteobacteria; o__Enterobacteriales; f__Enterobacteriaceae; g__Erwinia
OTU_401	k__Bacteria; p__Proteobacteria; c__Alphaproteobacteria; o__Sphingomonadales; f__Sphingomonadaceae; g__Sphingomonas
OTU_1069	k__Bacteria; p__Bacteroidetes; c__Bacteroidia; o__Bacteroidales; f__Bacteroidales_S24-7_group; g__; s__
OTU_207	k__Bacteria; p__Actinobacteria; c__unidentified_Actinobacteria; o__Corynebacteriales; f__Nocardiaceae; g__Gordonia
OTU_984	k__Bacteria; p__Bacteroidetes; c__Bacteroidia; o__Bacteroidales; f__Bacteroidaceae; g__Bacteroides; s__
OTU_154	k__Bacteria; p__Firmicutes; c__Bacilli; o__Lactobacillales; f__Streptococcaceae; g__Streptococcus
OTU_332	k__Bacteria; p__Proteobacteria; c__Gammaproteobacteria; o__Pseudomonadales; f__Pseudomonadaceae; g__Pseudomonas; s__Pseudomonas_stutzeri
OTU_884	k__Bacteria; p__Proteobacteria; c__Gammaproteobacteria; o__Enterobacteriales; f__Enterobacteriaceae; g__Morganella; s__
OTU_64	k__Bacteria; p__Firmicutes; c__Clostridia; o__Clostridiales; f__Lachnospiraceae; g__Lachnospiraceae_NK4A136_group; s__
OTU_248	k__Bacteria; p__Bacteroidetes; c__Bacteroidia; o__Bacteroidales; f__Bacteroidales_S24-7_group; g__; s__
OTU_71	k__Bacteria; p__Proteobacteria; c__Betaproteobacteria; o__Burkholderiales; f__Alcaligenaceae; g__Parasutterella; s__
OTU_738	k__Bacteria; p__Bacteroidetes; c__Bacteroidia; o__Bacteroidales; f__Prevotellaceae; g__Prevotellaceae_Ga6A1_group; s__
OTU_8	k__Bacteria; p__Proteobacteria; c__Gammaproteobacteria; o__Enterobacteriales; f__Enterobacteriaceae; g__Serratia
OTU_115	k__Bacteria; p__Proteobacteria; c__Gammaproteobacteria; o__Enterobacteriales; f__Enterobacteriaceae; g__Raoultella; s__Raoultella_terrigena
OTU_144	k__Bacteria; p__Firmicutes; c__Bacilli; o__Bacillales; f__Staphylococcaceae; g__Staphylococcus; s__Staphylococcus_xylosus
OTU_665	k__Bacteria; p__Firmicutes; c__Clostridia; o__Clostridiales; f__Lachnospiraceae; g__Lachnoclostridium
OTU_213	k__Bacteria; p__Bacteroidetes; c__Sphingobacteriia; o__Sphingobacteriales; f__Sphingobacteriaceae; g__Sphingobacterium; s__Bacteroidetes_bacterium_SM55
OTU_2446	k__Bacteria; p__Firmicutes; c__Clostridia; o__Clostridiales; f__Lachnospiraceae
OTU_539	k__Bacteria; p__Proteobacteria; c__Alphaproteobacteria; o__Rhodospirillales; f__Rhodospirillaceae
OTU_89	k__Bacteria; p__Firmicutes; c__Clostridia; o__Clostridiales; f__Lachnospiraceae; g__Blautia; s__Ruminococcus_sp._5_1_39BFAA
OTU_255	k__Bacteria; p__Firmicutes; c__Clostridia; o__Clostridiales; f__Lachnospiraceae; g__[Eubacterium]_fissicatena_group; s__
OTU_270	k__Bacteria; p__Proteobacteria; c__Betaproteobacteria; o__Burkholderiales; f__Alcaligenaceae; g__Alcaligenes; s__Alcaligenes_faecalis
OTU_640	k__Bacteria; p__Proteobacteria; c__Deltaproteobacteria; o__Desulfovibrionales; f__Desulfovibrionaceae; g__Desulfovibrio
OTU_350	k__Bacteria; p__Firmicutes; c__Clostridia; o__Clostridiales; f__Ruminococcaceae; g__Ruminococcaceae_NK4A214_group; s__
OTU_437	k__Bacteria; p__Firmicutes; c__Clostridia; o__Clostridiales; f__Ruminococcaceae
OTU_468	k__Bacteria; p__Firmicutes; c__Clostridia; o__Clostridiales; f__Ruminococcaceae; g__Intestinimonas; s__
OTU_74	k__Bacteria; p__Proteobacteria; c__Alphaproteobacteria; o__Rhizobiales; f__Phyllobacteriaceae; g__Phyllobacterium; s__
OTU_101	k__Bacteria; p__Proteobacteria; c__Betaproteobacteria; o__Burkholderiales; f__Burkholderiaceae; g__Burkholderia-Paraburkholderia
OTU_52	k__Bacteria; p__Verrucomicrobia; c__Verrucomicrobiae; o__Verrucomicrobiales; f__Verrucomicrobiaceae; g__Akkermansia
OTU_2437	k__Bacteria; p__Firmicutes; c__Clostridia; o__Clostridiales; f__Lachnospiraceae; g__Lachnoclostridium; s__
OTU_65	k__Bacteria
OTU_84	k__Bacteria; p__Firmicutes; c__Clostridia; o__Clostridiales; f__Lachnospiraceae; g__Tyzzerella; s__
OTU_901	k__Bacteria; p__Proteobacteria; c__Betaproteobacteria; o__SC-I-84
OTU_60	k__Bacteria; p__Proteobacteria; c__Gammaproteobacteria; o__Enterobacteriales; f__Enterobacteriaceae
OTU_99	k__Bacteria; p__Firmicutes; c__Erysipelotrichia; o__Erysipelotrichales; f__Erysipelotrichaceae; g__Erysipelatoclostridium
OTU_87	k__Bacteria; p__Bacteroidetes; c__Bacteroidia; o__Bacteroidales; f__Porphyromonadaceae; g__Parabacteroides; s__Parabacteroides_goldsteinii
OTU_185	k__Bacteria; p__Firmicutes; c__Clostridia; o__Clostridiales; f__Lachnospiraceae
OTU_1127	k__Bacteria; p__Proteobacteria; c__Gammaproteobacteria; o__Pseudomonadales; f__Pseudomonadaceae; g__Pseudomonas
OTU_434	k__Bacteria; p__Proteobacteria; c__Gammaproteobacteria; o__Pseudomonadales; f__Moraxellaceae; g__Psychrobacter; s__Psychrobacter_sanguinis
OTU_1598	k__Bacteria; p__Proteobacteria; c__Betaproteobacteria; o__TRA3-20; f__; g__; s__
OTU_690	k__Bacteria; p__Gemmatimonadetes; c__unidentified_Gemmatimonadetes; o__Gemmatimonadales; f__Gemmatimonadaceae; g__; s__
OTU_169	k__Bacteria; p__Firmicutes; c__Clostridia; o__Clostridiales; f__Ruminococcaceae; g__Anaerotruncus; s__Anaerotruncus_sp._G3
OTU_4	k__Bacteria; p__Firmicutes; c__Clostridia; o__Clostridiales; f__Lachnospiraceae; g__Tyzzerella_3
OTU_431	k__Bacteria; p__Proteobacteria; c__Betaproteobacteria; o__Nitrosomonadales; f__Nitrosomonadaceae; g__; s__
OTU_168	k__Bacteria; p__Firmicutes; c__Bacilli; o__Lactobacillales; f__Lactobacillaceae; g__Lactobacillus; s__Lactobacillus_intestinalis
OTU_404	k__Bacteria; p__Proteobacteria; c__Gammaproteobacteria; o__Xanthomonadales; f__Xanthomonadaceae; g__Lysobacter; s__
OTU_103	k__Bacteria; p__Firmicutes; c__Clostridia; o__Clostridiales; f__Ruminococcaceae; g__Ruminiclostridium_9; s__
OTU_77	k__Bacteria; p__Firmicutes; c__Clostridia; o__Clostridiales; f__Lachnospiraceae; g__Coprococcus_3; s__
OTU_1146	k__Bacteria; p__Proteobacteria; c__Alphaproteobacteria; o__Rhodospirillales; f__Rhodospirillaceae; g__Skermanella; s__
OTU_1167	k__Bacteria; p__Firmicutes; c__Clostridia; o__Clostridiales; f__Ruminococcaceae; g__unidentified_Ruminococcaceae; s__Ruminococcus_sp._16442
OTU_2453	k__Bacteria; p__Firmicutes; c__Clostridia; o__Clostridiales; f__Lachnospiraceae
OTU_9	k__Bacteria; p__Proteobacteria; c__Gammaproteobacteria; o__Enterobacteriales; f__Enterobacteriaceae; g__Rahnella; s__Rahnella_aquatilis
OTU_2107	k__Bacteria; p__Proteobacteria; c__Gammaproteobacteria; o__Pseudomonadales; f__Moraxellaceae; g__Acinetobacter
OTU_2682	k__Bacteria; p__Firmicutes; c__Negativicutes; o__Selenomonadales; f__Veillonellaceae; g__Megamonas
OTU_116	k__Bacteria; p__Bacteroidetes; c__Flavobacteriia; o__Flavobacteriales; f__Flavobacteriaceae; g__Chryseobacterium; s__Chryseobacterium_soli
OTU_313	k__Bacteria; p__Firmicutes; c__Clostridia; o__Clostridiales; f__Lachnospiraceae; g__Lachnospiraceae_NK4A136_group; s__
OTU_100	k__Bacteria; p__Firmicutes; c__Clostridia; o__Clostridiales; f__Lachnospiraceae
OTU_164	k__Bacteria; p__Proteobacteria; c__Alphaproteobacteria; o__Caulobacterales; f__Caulobacteraceae; g__Brevundimonas
OTU_1089	k__Bacteria; p__Acidobacteria; c__Subgroup_6; o__; f__; g__; s__
OTU_6	k__Bacteria; p__Actinobacteria; c__unidentified_Actinobacteria; o__Micrococcales; f__Cellulomonadaceae
OTU_344	k__Bacteria; p__Firmicutes; c__Clostridia; o__Clostridiales; f__Lachnospiraceae; g__Coprococcus_1; s__Clostridium_sp._ID5
OTU_363	k__Bacteria; p__Firmicutes; c__Clostridia; o__Clostridiales; f__Ruminococcaceae; g__Anaerotruncus; s__
OTU_243	k__Bacteria; p__Firmicutes; c__Clostridia; o__Clostridiales; f__Ruminococcaceae; g__Oscillibacter
OTU_380	k__Bacteria; p__Firmicutes; c__Clostridia; o__Clostridiales; f__Lachnospiraceae
OTU_212	k__Bacteria; p__Firmicutes; c__Clostridia; o__Clostridiales; f__Ruminococcaceae; g__Oscillibacter; s__
OTU_832	k__Bacteria; p__Proteobacteria; c__Gammaproteobacteria; o__Chromatiales; f__Chromatiaceae; g__Rheinheimera
OTU_175	k__Bacteria; p__Firmicutes; c__Clostridia; o__Clostridiales; f__Lachnospiraceae; g__Lachnospiraceae_NK4A136_group; s__
OTU_231	k__Bacteria; p__Firmicutes; c__Clostridia; o__Clostridiales; f__Lachnospiraceae; g__Lachnospiraceae_UCG-006; s__
OTU_17	k__Bacteria; p__Actinobacteria; c__unidentified_Actinobacteria; o__Micrococcales; f__Microbacteriaceae; g__Curtobacterium
OTU_33	k__Bacteria; p__Proteobacteria; c__Gammaproteobacteria; o__Pseudomonadales; f__Pseudomonadaceae; g__Pseudomonas; s__Pseudomonas_brenneri
OTU_1282	k__Bacteria; p__Gemmatimonadetes; c__unidentified_Gemmatimonadetes; o__Gemmatimonadales; f__Gemmatimonadaceae; g__; s__
OTU_23	k__Bacteria; p__Firmicutes; c__Bacilli; o__Lactobacillales; f__Streptococcaceae; g__Streptococcus; s__Streptococcus_gallolyticus_subsp._macedonicus
OTU_1083	k__Bacteria; p__Bacteroidetes; c__Bacteroidia; o__Bacteroidales; f__Rikenellaceae; g__Rikenellaceae_RC9_gut_group; s__
OTU_38	k__Bacteria; p__Proteobacteria; c__Alphaproteobacteria; o__Rhizobiales; f__Brucellaceae
OTU_2410	k__Bacteria; p__Firmicutes; c__Bacilli; o__Lactobacillales; f__Enterococcaceae; g__Enterococcus
OTU_1	k__Bacteria; p__Proteobacteria; c__Gammaproteobacteria; o__Enterobacteriales; f__Enterobacteriaceae; g__Erwinia
OTU_30	k__Bacteria; p__Firmicutes; c__Clostridia; o__Clostridiales; f__Lachnospiraceae; g__Coprococcus_2; s__
OTU_135	k__Bacteria; p__Deferribacteres; c__unidentified_Deferribacteres; o__Deferribacterales; f__Deferribacteraceae; g__Mucispirillum; s__Mucispirillum_schaedleri
OTU_1472	k__Bacteria; p__Firmicutes; c__Clostridia; o__Clostridiales; f__Lachnospiraceae; g__unidentified_Lachnospiraceae; s__Clostridium_sp._Culture-54
OTU_75	k__Bacteria; p__Firmicutes; c__Bacilli; o__Bacillales; f__Staphylococcaceae; g__Staphylococcus; s__Staphylococcus_lentus
OTU_916	k__Bacteria; p__Proteobacteria; c__Gammaproteobacteria; o__Xanthomonadales; f__unidentified_Xanthomonadales; g__Steroidobacter; s__
OTU_78	k__Bacteria; p__Firmicutes; c__Clostridia; o__Clostridiales; f__Lachnospiraceae
OTU_223	k__Bacteria; p__Actinobacteria; c__unidentified_Actinobacteria; o__Corynebacteriales; f__Corynebacteriaceae; g__Corynebacterium_1; s__Corynebacterium_suicordis
OTU_409	k__Bacteria; p__Firmicutes; c__Clostridia; o__Clostridiales; f__Lachnospiraceae; g__Marvinbryantia
OTU_40	k__Bacteria; p__Firmicutes; c__Clostridia; o__Clostridiales; f__Lachnospiraceae; g__[Eubacterium]_rectale_group; s__
OTU_11	k__Bacteria; p__Firmicutes; c__Bacilli; o__Lactobacillales; f__Enterococcaceae; g__Enterococcus; s__Enterococcus_gallinarum
OTU_585	k__Bacteria; p__Proteobacteria; c__Betaproteobacteria; o__Burkholderiales; f__Comamonadaceae; g__Pelomonas; s__
OTU_225	k__Bacteria; p__Proteobacteria; c__Gammaproteobacteria; o__Pseudomonadales; f__Moraxellaceae; g__Acinetobacter; s__Acinetobacter_schindleri
OTU_110	k__Bacteria; p__Proteobacteria; c__Betaproteobacteria; o__Burkholderiales; f__Burkholderiaceae; g__Ralstonia; s__Ralstonia_pickettii
OTU_1195	k__Bacteria; p__Fusobacteria; c__Fusobacteriia; o__Fusobacteriales; f__Fusobacteriaceae; g__Fusobacterium; s__Fusobacterium_varium
OTU_187	k__Bacteria; p__Proteobacteria; c__Alphaproteobacteria; o__Rhizobiales; f__Bradyrhizobiaceae; g__Bradyrhizobium; s__Bradyrhizobium_elkanii
OTU_775	k__Bacteria; p__Firmicutes; c__Clostridia; o__Clostridiales; f__Ruminococcaceae; g__Candidatus_Soleaferrea; s__Ruminococcaceae_bacterium_GD6
OTU_1093	k__Bacteria; p__Firmicutes; c__Bacilli; o__Lactobacillales; f__Streptococcaceae; g__Streptococcus; s__Streptococcus_salivarius_subsp._salivarius
OTU_1645	k__Bacteria; p__Bacteroidetes; c__Bacteroidia; o__Bacteroidales; f__Rikenellaceae; g__Alistipes; s__
OTU_1776	k__Bacteria; p__Proteobacteria; c__Gammaproteobacteria; o__Xanthomonadales; f__Xanthomonadaceae; g__Lysobacter
OTU_555	k__Bacteria; p__Firmicutes; c__Clostridia; o__Clostridiales; f__Ruminococcaceae; g__Ruminococcaceae_UCG-013; s__
OTU_978	k__Bacteria; p__Firmicutes; c__Clostridia; o__Clostridiales; f__Ruminococcaceae; g__Anaerotruncus; s__
OTU_224	k__Bacteria; p__Proteobacteria; c__Gammaproteobacteria; o__Pasteurellales; f__Pasteurellaceae; g__Haemophilus; s__Haemophilus_parainfluenzae

## Sheet: IAC_unique.otu
OTU	Description
OTU_532	k__Bacteria; p__Proteobacteria; c__Gammaproteobacteria
OTU_263	k__Bacteria; p__Fusobacteria; c__Fusobacteriia; o__Fusobacteriales; f__Fusobacteriaceae; g__Cetobacterium; s__
OTU_180	k__Bacteria; p__Firmicutes; c__Bacilli; o__Lactobacillales; f__Lactobacillaceae; g__Lactobacillus; s__Lactobacillus_reuteri
OTU_564	k__Bacteria; p__Firmicutes; c__Clostridia; o__Clostridiales; f__Ruminococcaceae; g__Ruminococcaceae_UCG-005; s__
OTU_1179	k__Bacteria; p__Proteobacteria; c__Alphaproteobacteria; o__Rhizobiales; f__PS1_clade; g__; s__
OTU_713	k__Bacteria; p__Actinobacteria; c__Acidimicrobiia; o__Acidimicrobiales; f__OM1_clade; g__; s__
OTU_280	k__Bacteria; p__Firmicutes; c__Clostridia; o__Clostridiales; f__Lachnospiraceae; g__; s__
OTU_1302	k__Bacteria; p__Firmicutes; c__Clostridia; o__Clostridiales; f__Ruminococcaceae; g__[Eubacterium]_coprostanoligenes_group; s__
OTU_1288	k__Bacteria; p__Bacteroidetes; c__Bacteroidia; o__Bacteroidales
OTU_1535	k__Bacteria; p__Proteobacteria; c__Gammaproteobacteria; o__Xanthomonadales; f__Xanthomonadaceae; g__; s__
OTU_2062	k__Bacteria; p__Proteobacteria; c__Deltaproteobacteria; o__Bdellovibrionales; f__Bdellovibrionaceae; g__; s__
OTU_2470	k__Bacteria; p__Actinobacteria; c__Thermoleophilia; o__Solirubrobacterales; f__0319-6M6; g__; s__
OTU_1487	k__Bacteria; p__Proteobacteria; c__Gammaproteobacteria; o__BD7-8_marine_group; f__; g__; s__
OTU_2931	k__Bacteria; p__Bacteroidetes; c__Bacteroidia; o__Bacteroidales; f__Bacteroidales_S24-7_group; g__; s__
OTU_2735	k__Bacteria; p__Firmicutes; c__Erysipelotrichia; o__Erysipelotrichales; f__Erysipelotrichaceae; g__[Anaerorhabdus]_furcosa_group; s__
OTU_3007	k__Bacteria; p__Firmicutes; c__Bacilli; o__Lactobacillales; f__Streptococcaceae; g__Streptococcus
OTU_1814	k__Bacteria; p__Actinobacteria; c__Thermoleophilia; o__Solirubrobacterales; f__288-2; g__; s__
OTU_615	k__Bacteria; p__Proteobacteria; c__Alphaproteobacteria; o__Rhodospirillales; f__Acetobacteraceae; g__Roseomonas; s__
OTU_1966	k__Bacteria; p__Bacteroidetes; c__Cytophagia; o__Cytophagales; f__Cytophagaceae; g__Hymenobacter; s__Hymenobacter_sp._LYH-12
OTU_726	k__Bacteria; p__Firmicutes; c__Clostridia; o__Clostridiales
OTU_676	k__Bacteria; p__Firmicutes; c__Clostridia; o__Clostridiales; f__Lachnospiraceae; g__[Eubacterium]_ventriosum_group; s__
OTU_961	k__Archaea; p__.DHVEG-6.; c__; o__; f__; g__; s__
OTU_621	k__Bacteria; p__Proteobacteria; c__Gammaproteobacteria
OTU_417	k__Bacteria; p__Bacteroidetes; c__Flavobacteriia; o__Flavobacteriales; f__Flavobacteriaceae; g__Chryseobacterium
OTU_1134	k__Bacteria; p__Bacteroidetes; c__Bacteroidia; o__Bacteroidales; f__Bacteroidaceae; g__Bacteroides; s__Bacteroides_massiliensis
OTU_1013	k__Bacteria; p__Firmicutes; c__Clostridia; o__Clostridiales; f__Ruminococcaceae; g__Anaerotruncus; s__
OTU_1558	k__Bacteria; p__Firmicutes; c__Clostridia; o__Clostridiales; f__Clostridiaceae_1; g__Thermobrachium
OTU_2218	k__Bacteria; p__Proteobacteria; c__Betaproteobacteria; o__SC-I-84; f__; g__; s__
OTU_2253	k__Bacteria; p__Gemmatimonadetes; c__unidentified_Gemmatimonadetes; o__Gemmatimonadales; f__Gemmatimonadaceae; g__; s__
OTU_2208	k__Bacteria; p__Thermomicrobia; c__unidentified_Thermomicrobia; o__JG30-KF-CM45; f__; g__; s__
OTU_284	k__Bacteria; p__Proteobacteria; c__Gammaproteobacteria; o__Oceanospirillales; f__Oleiphilaceae; g__Oleiphilus; s__
OTU_2828	k__Bacteria; p__Proteobacteria; c__Gammaproteobacteria; o__Xanthomonadales; f__unidentified_Xanthomonadales; g__Acidibacter; s__
OTU_692	k__Bacteria; p__Actinobacteria; c__unidentified_Actinobacteria; o__Corynebacteriales; f__Nocardiaceae; g__Rhodococcus; s__Rhodococcus_fascians
OTU_935	k__Bacteria; p__Proteobacteria; c__Gammaproteobacteria; o__unidentified_Gammaproteobacteria; f__unidentified_Gammaproteobacteria
OTU_2646	k__Bacteria; p__Gemmatimonadetes; c__unidentified_Gemmatimonadetes; o__Gemmatimonadales; f__Gemmatimonadaceae; g__; s__
OTU_1955	k__Bacteria; p__Planctomycetes; c__Phycisphaerae; o__Tepidisphaerales; f__Tepidisphaeraceae; g__; s__
OTU_535	k__Bacteria; p__Proteobacteria; c__Alphaproteobacteria; o__Sphingomonadales; f__Sphingomonadaceae; g__Sphingomonas
OTU_2010	k__Bacteria; p__Bacteroidetes; c__Bacteroidia; o__Bacteroidales; f__Bacteroidales_S24-7_group; g__; s__
OTU_643	k__Bacteria; p__Actinobacteria; c__unidentified_Actinobacteria; o__Micrococcales; f__Microbacteriaceae
OTU_1074	k__Bacteria; p__Bacteroidetes; c__Sphingobacteriia; o__Sphingobacteriales; f__PHOS-HE51; g__; s__
OTU_1965	k__Bacteria; p__Bacteroidetes; c__Sphingobacteriia; o__Sphingobacteriales
OTU_2479	k__Bacteria; p__Actinobacteria; c__Acidimicrobiia; o__Acidimicrobiales; f__; g__; s__
OTU_1675	k__Bacteria; p__Actinobacteria; c__Thermoleophilia; o__Gaiellales; f__; g__; s__
OTU_1604	k__Bacteria
OTU_1291	k__Bacteria; p__Chlorobi; c__Chlorobia; o__Chlorobiales; f__SJA-28; g__; s__
OTU_1035	k__Archaea; p__.DHVEG-6.; c__; o__; f__; g__; s__
OTU_142	k__Bacteria; p__Actinobacteria; c__Coriobacteriia; o__Coriobacteriales; f__Coriobacteriaceae; g__Collinsella; s__Collinsella_aerofaciens
OTU_2912	k__Bacteria; p__Proteobacteria; c__Alphaproteobacteria; o__Sphingomonadales; f__Sphingomonadaceae; g__Zymomonas; s__Sphingomonas_sp._FSBSY5
OTU_1869	k__Bacteria; p__Proteobacteria; c__Alphaproteobacteria; o__Rhodospirillales; f__Acetobacteraceae; g__Roseomonas; s__bacterium_EM0302
OTU_247	k__Bacteria; p__Proteobacteria; c__Alphaproteobacteria; o__Sphingomonadales; f__Sphingomonadaceae
OTU_2742	k__Bacteria; p__Thermomicrobia; c__unidentified_Thermomicrobia; o__JG30-KF-CM45; f__; g__; s__
OTU_2703	k__Bacteria
OTU_1750	k__Bacteria; p__Proteobacteria; c__Alphaproteobacteria
OTU_2504	k__Bacteria; p__Acidobacteria; c__Holophagae; o__Acanthopleuribacterales; f__Acanthopleuribacteraceae; g__Acanthopleuribacter; s__
OTU_1494	k__Bacteria; p__Firmicutes; c__Clostridia; o__Clostridiales; f__Ruminococcaceae; g__Acetanaerobacterium; s__
OTU_117	k__Bacteria; p__Proteobacteria; c__Alphaproteobacteria; o__Rhizobiales; f__Rhizobiaceae; g__Rhizobium; s__Rhizobium_radiobacter
OTU_2944	k__Bacteria; p__Chloroflexi; c__Chloroflexia; o__Chloroflexales; f__Chloroflexaceae; g__Chloronema; s__
OTU_1534	k__Bacteria; p__Firmicutes; c__Clostridia; o__Clostridiales; f__Ruminococcaceae; g__Ruminococcaceae_NK4A214_group
OTU_2288	k__Bacteria; p__Bacteroidetes; c__Cytophagia; o__Cytophagales; f__Cytophagaceae; g__Adhaeribacter; s__
OTU_2633	k__Bacteria; p__Acidobacteria; c__Solibacteres; o__Solibacterales; f__Solibacteraceae_(Subgroup_3); g__Bryobacter; s__
OTU_1988	k__Bacteria; p__Bacteroidetes; c__Cytophagia; o__Cytophagales; f__Cyclobacteriaceae; g__Algoriphagus
OTU_2884	k__Bacteria; p__Proteobacteria; c__Alphaproteobacteria; o__Rhizobiales
OTU_2164	k__Bacteria; p__Bacteroidetes; c__Sphingobacteriia; o__Sphingobacteriales; f__Saprospiraceae
OTU_2256	Unknown
OTU_578	k__Bacteria; p__Proteobacteria; c__Gammaproteobacteria; o__Oceanospirillales; f__Oceanospirillaceae; g__Neptuniibacter
OTU_1244	k__Bacteria; p__Proteobacteria; c__Alphaproteobacteria; o__Caulobacterales; f__Hyphomonadaceae; g__Woodsholea; s__
OTU_2267	k__Bacteria
OTU_2434	k__Bacteria; p__Proteobacteria; c__Alphaproteobacteria; o__Rhodobacterales; f__Rhodobacteraceae; g__Amaricoccus; s__Amaricoccus_tamworthensis
OTU_2945	k__Bacteria; p__Proteobacteria; c__Gammaproteobacteria; o__Alteromonadales; f__Alteromonadaceae
OTU_482	k__Bacteria; p__Proteobacteria; c__Gammaproteobacteria; o__Vibrionales; f__Vibrionaceae; g__Vibrio
OTU_2910	k__Bacteria; p__Proteobacteria; c__Alphaproteobacteria
OTU_2984	k__Bacteria; p__Proteobacteria; c__Gammaproteobacteria; o__Oceanospirillales; f__Oceanospirillaceae
OTU_466	k__Bacteria; p__Firmicutes; c__Bacilli; o__Lactobacillales; f__Streptococcaceae; g__Lactococcus; s__Lactococcus_lactis
OTU_573	k__Bacteria; p__Proteobacteria; c__Alphaproteobacteria; o__Caulobacterales; f__Caulobacteraceae; g__Phenylobacterium
OTU_1659	k__Bacteria; p__Proteobacteria; c__Deltaproteobacteria; o__Myxococcales; f__BIrii41; g__; s__
OTU_2713	k__Bacteria; p__Proteobacteria; c__Gammaproteobacteria
OTU_2893	k__Bacteria; p__Bacteroidetes; c__Bacteroidia; o__Bacteroidales; f__Porphyromonadaceae; g__Porphyromonas; s__Porphyromonas_endodontalis
OTU_924	k__Bacteria; p__Proteobacteria; c__Gammaproteobacteria; o__Alteromonadales; f__Alteromonadaceae
OTU_1478	k__Bacteria; p__Proteobacteria; c__Gammaproteobacteria; o__Xanthomonadales
OTU_1757	k__Archaea; p__.DHVEG-6.; c__; o__; f__; g__; s__
OTU_2862	k__Bacteria; p__Proteobacteria; c__Gammaproteobacteria; o__Vibrionales; f__Vibrionaceae; g__Vibrio
OTU_969	k__Bacteria; p__Proteobacteria; c__Alphaproteobacteria; o__Sphingomonadales; f__Sphingomonadaceae
OTU_1075	k__Bacteria; p__Actinobacteria; c__unidentified_Actinobacteria; o__Micrococcales; f__Microbacteriaceae
OTU_1830	k__Bacteria; p__Saccharibacteria; c__unidentified_Saccharibacteria; o__unidentified_Saccharibacteria; f__unidentified_Saccharibacteria; g__Candidatus_Saccharimonas; s__
OTU_1274	k__Bacteria; p__Proteobacteria; c__Deltaproteobacteria; o__Oligoflexales; f__0319-6G20; g__; s__
OTU_1821	k__Bacteria
OTU_2578	k__Bacteria; p__Proteobacteria; c__Gammaproteobacteria; o__Alteromonadales; f__Alteromonadaceae; g__Marinobacter; s__Marinobacter_alkaliphilus
OTU_179	k__Archaea; p__.DHVEG-6.; c__; o__; f__; g__; s__
OTU_2151	k__Bacteria; p__Firmicutes
OTU_2667	Unknown
OTU_2286	k__Bacteria
OTU_1413	k__Bacteria; p__Firmicutes; c__Negativicutes; o__Selenomonadales; f__Veillonellaceae; g__Veillonella
OTU_2794	k__Bacteria
OTU_1329	k__Bacteria; p__Actinobacteria; c__Acidimicrobiia; o__Acidimicrobiales; f__OM1_clade; g__Candidatus_Actinomarina; s__
OTU_2075	k__Bacteria; p__Proteobacteria; c__Deltaproteobacteria; o__Desulfurellales; f__Desulfurellaceae; g__H16; s__
OTU_1284	k__Bacteria; p__Actinobacteria; c__unidentified_Actinobacteria; o__Frankiales
OTU_1382	k__Bacteria; p__Bacteroidetes; c__Sphingobacteriia; o__Sphingobacteriales; f__Chitinophagaceae; g__Chitinophaga; s__Terrimonas_sp._16-45A
OTU_20	k__Bacteria; p__Proteobacteria; c__Gammaproteobacteria; o__Vibrionales; f__Vibrionaceae; g__Vibrio
OTU_2885	k__Bacteria; p__Bacteroidetes; c__Sphingobacteriia; o__Sphingobacteriales; f__Chitinophagaceae; g__Terrimonas; s__
OTU_1121	k__Bacteria; p__Firmicutes; c__Clostridia; o__Clostridiales; f__Family_XI; g__Peptoniphilus; s__Peptoniphilus_sp._BV3AC2
OTU_2687	k__Bacteria; p__Cyanobacteria; c__Chloroplast; o__unidentified_Chloroplast; f__unidentified_Chloroplast; g__unidentified_Chloroplast
OTU_3027	k__Bacteria; p__Proteobacteria; c__Alphaproteobacteria; o__OTU048-Xeno; f__; g__; s__
OTU_2382	k__Bacteria; p__Parcubacteria
OTU_2575	k__Bacteria; p__Bacteroidetes; c__Bacteroidia; o__Bacteroidales; f__Bacteroidaceae; g__Bacteroides; s__
OTU_2606	k__Bacteria; p__Bacteroidetes; c__Bacteroidia; o__Bacteroidales; f__Rikenellaceae; g__Rikenellaceae_RC9_gut_group; s__
OTU_1062	k__Bacteria; p__Bacteroidetes; c__Bacteroidia; o__Bacteroidales; f__Rikenellaceae; g__Rikenellaceae_RC9_gut_group; s__
OTU_1721	k__Bacteria
OTU_3031	k__Bacteria; p__Bacteroidetes; c__Sphingobacteriia; o__Sphingobacteriales; f__Sphingobacteriaceae; g__Pedobacter
OTU_315	k__Bacteria; p__Firmicutes; c__Clostridia; o__Clostridiales; f__Lachnospiraceae; g__[Eubacterium]_eligens_group; s__
OTU_1797	k__Bacteria; p__Acidobacteria; c__Subgroup_6; o__; f__; g__; s__
OTU_584	k__Bacteria; p__Proteobacteria; c__Gammaproteobacteria; o__Oceanospirillales; f__Halomonadaceae
OTU_1656	Unknown
OTU_1050	k__Bacteria; p__Actinobacteria; c__unidentified_Actinobacteria; o__Propionibacteriales; f__Nocardioidaceae; g__Nocardioides; s__
OTU_1597	k__Bacteria; p__Acidobacteria; c__Subgroup_6; o__unidentified_Subgroup_6; f__unidentified_Subgroup_6; g__unidentified_Subgroup_6; s__Acidobacteria_bacterium_LWH4
OTU_2128	k__Bacteria; p__Firmicutes; c__Clostridia; o__Clostridiales; f__Ruminococcaceae; g__Ruminococcaceae_NK4A214_group; s__
OTU_166	k__Bacteria; p__Proteobacteria; c__Alphaproteobacteria; o__Rhodospirillales; f__unidentified_Rhodospirillales; g__Candidatus_Alysiosphaera; s__
OTU_2141	k__Bacteria; p__Proteobacteria; c__Deltaproteobacteria
OTU_2500	k__Bacteria; p__Verrucomicrobia; c__Verrucomicrobiae; o__Verrucomicrobiales; f__Verrucomicrobiaceae; g__Roseibacillus; s__
OTU_567	k__Bacteria; p__Bacteroidetes; c__Bacteroidia; o__Bacteroidales; f__Prevotellaceae; g__Prevotella_2; s__
OTU_1583	k__Bacteria; p__Firmicutes; c__Clostridia; o__Clostridiales; f__Defluviitaleaceae; g__Defluviitaleaceae_UCG-011; s__
OTU_294	k__Bacteria; p__Firmicutes; c__Clostridia; o__Clostridiales; f__Ruminococcaceae; g__Ruminococcaceae_UCG-005; s__
OTU_1507	k__Bacteria; p__Actinobacteria; c__Coriobacteriia; o__Coriobacteriales; f__Coriobacteriaceae; g__Olsenella
OTU_2149	Unknown
OTU_2990	k__Bacteria; p__Gemmatimonadetes; c__unidentified_Gemmatimonadetes; o__Gemmatimonadales; f__Gemmatimonadaceae; g__Gemmatimonas; s__
OTU_147	k__Bacteria; p__Proteobacteria; c__Gammaproteobacteria; o__Oceanospirillales; f__Halomonadaceae; g__Halomonas; s__Halomonas_venusta
OTU_1187	k__Archaea; p__Euryarchaeota; c__Thermoplasmata; o__Thermoplasmatales; f__; g__; s__
OTU_1986	k__Bacteria; p__Bacteroidetes; c__Cytophagia; o__Cytophagales; f__Cytophagaceae; g__Pontibacter
OTU_1220	k__Bacteria; p__Actinobacteria; c__unidentified_Actinobacteria; o__Frankiales; f__Geodermatophilaceae; g__Geodermatophilus; s__
OTU_1293	k__Bacteria; p__Actinobacteria; c__unidentified_Actinobacteria; o__Micrococcales; f__Bogoriellaceae; g__Georgenia; s__
OTU_403	k__Bacteria; p__Firmicutes; c__Clostridia; o__Clostridiales; f__Ruminococcaceae; g__Anaerotruncus; s__
OTU_2996	k__Bacteria; p__Proteobacteria; c__Betaproteobacteria; o__Hydrogenophilales; f__Hydrogenophilaceae; g__unidentified_Hydrogenophilaceae
OTU_1172	k__Bacteria; p__Firmicutes; c__Clostridia; o__Clostridiales; f__Family_XIII; g__Family_XIII_AD3011_group; s__
OTU_1136	k__Bacteria; p__Chloroflexi; c__TK10
OTU_1271	k__Bacteria; p__Bacteroidetes; c__Bacteroidia; o__Bacteroidales; f__Prevotellaceae; g__Alloprevotella; s__
OTU_433	k__Bacteria; p__Bacteroidetes; c__Bacteroidia; o__Bacteroidales; f__Rikenellaceae; g__Rikenellaceae_RC9_gut_group; s__
OTU_1509	k__Bacteria; p__Actinobacteria; c__Thermoleophilia; o__Gaiellales; f__; g__; s__
OTU_649	k__Bacteria; p__Firmicutes; c__Clostridia; o__Clostridiales; f__Peptococcaceae; g__Peptococcus; s__
OTU_1724	k__Bacteria; p__Acidobacteria; c__Blastocatellia; o__unidentified_Blastocatellia; f__Blastocatellaceae_(Subgroup_4)
OTU_1225	k__Bacteria; p__Bacteroidetes; c__Sphingobacteriia; o__Sphingobacteriales; f__Chitinophagaceae; g__; s__
OTU_2454	k__Bacteria; p__Proteobacteria
OTU_2472	k__Bacteria; p__Proteobacteria; c__Betaproteobacteria; o__Nitrosomonadales; f__Nitrosomonadaceae; g__Nitrosomonas; s__bacterium_enrichment_culture_clone_SRAO_14
OTU_2118	k__Bacteria; p__Proteobacteria; c__Alphaproteobacteria; o__Rhodospirillales; f__Acetobacteraceae
OTU_817	k__Bacteria; p__Bacteroidetes; c__Bacteroidia; o__Bacteroidales; f__Bacteroidales_S24-7_group; g__; s__
OTU_105	k__Bacteria; p__Proteobacteria; c__Alphaproteobacteria; o__Sphingomonadales; f__Sphingomonadaceae; g__Novosphingobium; s__Novosphingobium_rosa
OTU_735	k__Bacteria; p__Proteobacteria; c__Alphaproteobacteria; o__Rhizobiales; f__A0839
OTU_2580	k__Bacteria; p__Proteobacteria; c__Alphaproteobacteria; o__Rickettsiales; f__unidentified_Rickettsiales; g__Candidatus_Hepatincola; s__Graminella_nigrifrons
OTU_560	k__Bacteria; p__Firmicutes; c__Clostridia; o__Clostridiales; f__Ruminococcaceae
OTU_1984	k__Bacteria; p__Gemmatimonadetes; c__unidentified_Gemmatimonadetes; o__Gemmatimonadales; f__Gemmatimonadaceae; g__; s__
OTU_2418	k__Bacteria; p__Chloroflexi; c__Chloroflexia; o__Chloroflexales; f__Roseiflexaceae; g__Roseiflexus; s__
OTU_1131	k__Bacteria; p__Bacteroidetes; c__Flavobacteriia; o__Flavobacteriales; f__NS9_marine_group; g__; s__
OTU_2879	k__Bacteria; p__Proteobacteria; c__Gammaproteobacteria
OTU_1198	k__Bacteria; p__Bacteroidetes; c__Bacteroidia; o__Bacteroidales; f__Bacteroidales_S24-7_group; g__; s__
OTU_922	k__Bacteria; p__Proteobacteria; c__Betaproteobacteria; o__Hydrogenophilales; f__Hydrogenophilaceae; g__; s__
OTU_2689	k__Bacteria; p__Proteobacteria
OTU_194	k__Bacteria; p__Firmicutes; c__Clostridia; o__Clostridiales; f__Ruminococcaceae; g__Ruminococcaceae_UCG-014
OTU_659	k__Bacteria; p__Proteobacteria; c__Alphaproteobacteria; o__Rhizobiales; f__A0839; g__; s__
OTU_56	k__Bacteria; p__Cyanobacteria; c__Chloroplast; o__unidentified_Chloroplast; f__unidentified_Chloroplast; g__unidentified_Chloroplast
OTU_951	k__Bacteria; p__Bacteroidetes; c__Cytophagia; o__Cytophagales; f__Flammeovirgaceae; g__Flexithrix; s__
OTU_1954	k__Bacteria; p__Firmicutes; c__Clostridia; o__Clostridiales; f__Ruminococcaceae
OTU_1719	k__Bacteria; p__Actinobacteria; c__unidentified_Actinobacteria; o__Pseudonocardiales; f__Pseudonocardiaceae; g__Pseudonocardia; s__Pseudonocardia_carboxydivorans
OTU_2044	k__Bacteria; p__Actinobacteria; c__unidentified_Actinobacteria; o__Corynebacteriales; f__Corynebacteriaceae; g__Corynebacterium; s__Corynebacterium_glucuronolyticum
OTU_2849	k__Bacteria; p__Bacteroidetes; c__Bacteroidetes_vadinHA17; o__; f__; g__; s__
OTU_1510	k__Bacteria; p__Proteobacteria; c__Gammaproteobacteria; o__Xanthomonadales; f__Xanthomonadaceae; g__Arenimonas; s__
OTU_1364	k__Bacteria; p__Bacteroidetes; c__Cytophagia; o__Cytophagales; f__Flammeovirgaceae
OTU_1327	k__Bacteria; p__Proteobacteria; c__Alphaproteobacteria; o__Rhizobiales; f__Hyphomicrobiaceae
OTU_3047	k__Bacteria
OTU_278	k__Bacteria; p__Proteobacteria; c__Gammaproteobacteria; o__Oceanospirillales; f__MBAE14; g__; s__
OTU_2957	k__Archaea; p__.DHVEG-6.; c__; o__; f__; g__; s__
OTU_1614	k__Bacteria; p__Actinobacteria; c__Thermoleophilia; o__Gaiellales; f__; g__; s__
OTU_2562	Unknown
OTU_3032	k__Bacteria; p__Deinococcus-Thermus; c__Deinococci; o__Deinococcales; f__Trueperaceae; g__Truepera; s__
OTU_1049	k__Bacteria; p__Cyanobacteria; c__unidentified_Cyanobacteria; o__SubsectionII; f__FamilyII; g__Pleurocapsa; s__Chroococcidiopsis_sp._PCC_6712
OTU_1184	k__Archaea; p__.DHVEG-6.; c__; o__; f__; g__; s__
OTU_1929	k__Bacteria; p__Gemmatimonadetes; c__unidentified_Gemmatimonadetes; o__Gemmatimonadales; f__Gemmatimonadaceae; g__Gemmatimonas; s__
OTU_1469	k__Bacteria; p__Latescibacteria; c__; o__; f__; g__; s__
OTU_1922	k__Bacteria; p__Proteobacteria; c__Deltaproteobacteria; o__Myxococcales; f__Haliangiaceae; g__Haliangium; s__
OTU_2052	k__Bacteria; p__Parcubacteria; c__; o__; f__; g__; s__
OTU_1896	k__Bacteria; p__TM6_(Dependentiae); c__unidentified_TM6_(Dependentiae); o__unidentified_TM6_(Dependentiae); f__unidentified_TM6_(Dependentiae); g__unidentified_TM6_(Dependentiae); s__bacterium_enrichment_culture_clone_46
OTU_1091	k__Bacteria; p__Proteobacteria; c__Alphaproteobacteria; o__Rickettsiales; f__S25-593; g__; s__
OTU_730	k__Bacteria; p__Firmicutes; c__Clostridia; o__Clostridiales; f__Peptostreptococcaceae; g__Peptoclostridium; s__[Clostridium]_hiranonis
OTU_2977	k__Bacteria; p__Proteobacteria; c__Gammaproteobacteria; o__unidentified_Gammaproteobacteria; f__unidentified_Gammaproteobacteria; g__Marinicella
OTU_1829	k__Bacteria; p__Proteobacteria; c__Gammaproteobacteria; o__Methylococcales
OTU_813	k__Bacteria; p__Bacteroidetes; c__Bacteroidia; o__Bacteroidales; f__Rikenellaceae; g__Rikenellaceae_RC9_gut_group; s__
OTU_682	k__Bacteria; p__Proteobacteria; c__Alphaproteobacteria; o__Rhodospirillales; f__Rhodospirillaceae
OTU_1309	k__Bacteria; p__Proteobacteria; c__Gammaproteobacteria; o__Xanthomonadales; f__unidentified_Xanthomonadales; g__Acidibacter; s__
OTU_418	k__Bacteria; p__Proteobacteria; c__Alphaproteobacteria; o__Rhizobiales; f__Methylobacteriaceae; g__Methylobacterium; s__Methylobacterium_populi
OTU_1265	k__Bacteria
OTU_1933	k__Bacteria; p__Bacteroidetes; c__Bacteroidia; o__Bacteroidales; f__Bacteroidales_S24-7_group; g__; s__
OTU_2834	k__Bacteria; p__Proteobacteria; c__Alphaproteobacteria; o__Rhodobacterales; f__Rhodobacteraceae
OTU_516	k__Bacteria; p__Actinobacteria; c__unidentified_Actinobacteria; o__Frankiales; f__; g__; s__
OTU_2814	k__Bacteria; p__Proteobacteria
OTU_570	k__Bacteria; p__Proteobacteria; c__Alphaproteobacteria; o__Rhodospirillales; f__MND8; g__; s__
OTU_2877	Unknown
OTU_2499	k__Bacteria; p__Proteobacteria; c__Betaproteobacteria; o__Burkholderiales; f__Comamonadaceae; g__Limnohabitans; s__
OTU_2852	k__Bacteria; p__Actinobacteria; c__Thermoleophilia; o__Gaiellales; f__Gaiellaceae; g__Gaiella; s__
OTU_1124	k__Bacteria; p__Actinobacteria; c__unidentified_Actinobacteria; o__Pseudonocardiales; f__Pseudonocardiaceae; g__Prauserella; s__
OTU_960	k__Bacteria; p__Actinobacteria; c__unidentified_Actinobacteria; o__Propionibacteriales; f__Nocardioidaceae; g__Kribbella; s__
OTU_172	k__Bacteria; p__Firmicutes; c__Bacilli; o__Bacillales; f__Staphylococcaceae; g__Jeotgalicoccus; s__
OTU_406	k__Bacteria; p__Proteobacteria; c__Gammaproteobacteria; o__Xanthomonadales; f__Xanthomonadaceae; g__; s__
OTU_3042	k__Bacteria; p__Firmicutes; c__Clostridia; o__Clostridiales; f__Lachnospiraceae; g__Lachnospiraceae_NK4A136_group; s__
OTU_1183	k__Bacteria; p__Proteobacteria; c__Gammaproteobacteria
OTU_2400	k__Bacteria; p__Acidobacteria; c__unidentified_Acidobacteria; o__Acidobacteriales; f__Acidobacteriaceae_(Subgroup_1); g__Granulicella; s__
OTU_1177	k__Bacteria; p__Proteobacteria; c__Alphaproteobacteria; o__Caulobacterales; f__Caulobacteraceae; g__Phenylobacterium; s__
OTU_2242	k__Bacteria; p__Proteobacteria; c__Alphaproteobacteria; o__Rhodobacterales; f__Rhodobacteraceae
OTU_2786	k__Bacteria
OTU_2659	k__Bacteria; p__Proteobacteria; c__Deltaproteobacteria; o__Myxococcales; f__Polyangiaceae; g__Sorangium; s__
OTU_1054	k__Archaea; p__.DHVEG-6.; c__; o__; f__; g__; s__
OTU_1957	k__Bacteria; p__Acidobacteria; c__Solibacteres; o__Solibacterales; f__Solibacteraceae_(Subgroup_3); g__Bryobacter; s__
OTU_749	k__Bacteria; p__Firmicutes; c__Clostridia; o__Clostridiales; f__Ruminococcaceae; g__Ruminococcus_1; s__Ruminococcus_sp._UNK.MGS-30
OTU_2254	k__Bacteria; p__Firmicutes; c__Clostridia; o__Clostridiales; f__Lachnospiraceae; g__Tyzzerella_3; s__
OTU_2750	k__Bacteria; p__Proteobacteria; c__Deltaproteobacteria; o__NB1-j; f__; g__; s__
OTU_1223	k__Bacteria; p__Proteobacteria; c__Alphaproteobacteria; o__Rickettsiales
OTU_541	k__Bacteria; p__Actinobacteria; c__Acidimicrobiia; o__Acidimicrobiales; f__unidentified_Acidimicrobiales; g__Aciditerrimonas; s__
OTU_1553	k__Bacteria; p__Firmicutes; c__Clostridia; o__Clostridiales; f__Ruminococcaceae
OTU_800	k__Bacteria; p__Firmicutes; c__Clostridia; o__Clostridiales; f__Ruminococcaceae; g__Ruminococcaceae_UCG-010; s__
OTU_2219	k__Bacteria; p__Gemmatimonadetes; c__Longimicrobia; o__Longimicrobiales; f__Longimicrobiaceae; g__; s__
OTU_1192	k__Bacteria; p__Firmicutes; c__Clostridia; o__Clostridiales; f__Lachnospiraceae; g__Oribacterium; s__
OTU_2408	k__Bacteria; p__Proteobacteria; c__Gammaproteobacteria; o__Alteromonadales; f__Shewanellaceae; g__Shewanella; s__Shewanella_putrefaciens
OTU_2049	k__Bacteria; p__Actinobacteria; c__unidentified_Actinobacteria; o__Propionibacteriales; f__Propionibacteriaceae; g__Propionibacterium
OTU_1102	k__Bacteria; p__Proteobacteria; c__Epsilonproteobacteria; o__Campylobacterales; f__Helicobacteraceae; g__Sulfurimonas; s__
OTU_1144	k__Bacteria; p__TM6_(Dependentiae); c__; o__; f__; g__; s__
OTU_1525	k__Bacteria; p__Firmicutes; c__Clostridia; o__Clostridiales; f__Ruminococcaceae; g__Saccharofermentans; s__
OTU_1619	k__Bacteria; p__Proteobacteria; c__Alphaproteobacteria; o__Rhodobacterales; f__Rhodobacteraceae; g__Roseivivax; s__Roseivivax_lentus
OTU_956	k__Bacteria; p__Proteobacteria; c__Gammaproteobacteria; o__Oceanospirillales; f__SS1-B-06-26; g__; s__
OTU_2683	k__Bacteria; p__Firmicutes; c__Negativicutes; o__Selenomonadales; f__Veillonellaceae; g__Selenomonas_4; s__
OTU_870	k__Bacteria; p__Firmicutes; c__Erysipelotrichia; o__Erysipelotrichales; f__Erysipelotrichaceae
OTU_2357	k__Bacteria; p__Proteobacteria; c__Alphaproteobacteria; o__Rhodospirillales; f__unidentified_Rhodospirillales; g__Reyranella; s__
OTU_2841	k__Bacteria; p__Bacteroidetes; c__Sphingobacteriia; o__Sphingobacteriales; f__Chitinophagaceae; g__Sediminibacterium; s__
OTU_2097	k__Bacteria; p__Proteobacteria; c__Betaproteobacteria; o__Rhodocyclales; f__Rhodocyclaceae
OTU_126	k__Bacteria; p__Peregrinibacteria; c__; o__; f__; g__; s__
OTU_1068	k__Bacteria; p__Cyanobacteria; c__unidentified_Cyanobacteria; o__SubsectionIII; f__FamilyI
OTU_2405	k__Bacteria; p__Proteobacteria; c__Alphaproteobacteria; o__Caulobacterales; f__Caulobacteraceae; g__; s__
OTU_699	k__Bacteria; p__Proteobacteria; c__Alphaproteobacteria; o__; f__; g__; s__
OTU_2554	k__Bacteria; p__Actinobacteria; c__unidentified_Actinobacteria; o__Micromonosporales; f__Micromonosporaceae; g__Krasilnikovia; s__
OTU_1623	k__Bacteria; p__Proteobacteria; c__Gammaproteobacteria; o__Xanthomonadales; f__Xanthomonadaceae; g__; s__
OTU_1800	k__Bacteria; p__Verrucomicrobia; c__OPB35_soil_group; o__; f__; g__; s__
OTU_509	k__Bacteria; p__Firmicutes; c__Clostridia; o__Clostridiales; f__Clostridiaceae_1; g__Clostridium_sensu_stricto_1; s__Clostridium_perfringens
OTU_1030	k__Bacteria
OTU_1803	k__Bacteria; p__Actinobacteria; c__Acidimicrobiia; o__Acidimicrobiales; f__unidentified_Acidimicrobiales; g__Candidatus_Microthrix; s__
OTU_554	k__Bacteria; p__Firmicutes; c__Clostridia; o__Clostridiales; f__Ruminococcaceae; g__Oscillibacter
OTU_1191	k__Bacteria; p__Chloroflexi; c__Anaerolineae; o__Anaerolineales; f__Anaerolineaceae; g__; s__
OTU_959	k__Bacteria; p__Gracilibacteria; c__unidentified_Gracilibacteria; o__unidentified_Gracilibacteria; f__unidentified_Gracilibacteria; g__unidentified_Gracilibacteria
OTU_388	k__Bacteria; p__Proteobacteria; c__Alphaproteobacteria; o__Rhodobacterales; f__Rhodobacteraceae; g__Rhodobacter; s__
OTU_1446	k__Bacteria; p__Firmicutes
OTU_2217	k__Bacteria; p__Proteobacteria; c__Gammaproteobacteria; o__Alteromonadales; f__Colwelliaceae; g__Thalassotalea; s__
OTU_1060	k__Bacteria; p__Saccharibacteria; c__unidentified_Saccharibacteria; o__unidentified_Saccharibacteria; f__unidentified_Saccharibacteria; g__unidentified_Saccharibacteria
OTU_1474	k__Bacteria; p__Cyanobacteria
OTU_2003	k__Bacteria; p__Bacteroidetes; c__Sphingobacteriia; o__Sphingobacteriales; f__Saprospiraceae; g__; s__
OTU_2227	k__Bacteria
OTU_1476	k__Bacteria
OTU_2712	k__Bacteria; p__Firmicutes; c__Clostridia; o__Clostridiales; f__Ruminococcaceae; g__Ruminococcaceae_UCG-014; s__
OTU_1997	k__Bacteria; p__Thermomicrobia; c__unidentified_Thermomicrobia; o__JG30-KF-CM45; f__; g__; s__
OTU_1082	k__Bacteria; p__Proteobacteria; c__Alphaproteobacteria; o__Rickettsiales
OTU_1561	k__Bacteria; p__Actinobacteria; c__Thermoleophilia; o__Solirubrobacterales; f__Elev-16S-1332; g__; s__
OTU_472	k__Archaea; p__.DHVEG-6.; c__; o__; f__; g__; s__
OTU_2825	Unknown
OTU_2614	k__Bacteria; p__Parcubacteria; c__; o__; f__; g__; s__
OTU_2872	k__Bacteria; p__Gemmatimonadetes; c__unidentified_Gemmatimonadetes; o__Gemmatimonadales; f__Gemmatimonadaceae
OTU_1221	k__Bacteria
OTU_1704	k__Bacteria; p__Deferribacteres; c__unidentified_Deferribacteres; o__unidentified_Deferribacteres; f__unidentified_Deferribacteres; g__Caldithrix; s__bacterium_enrichment_culture_clone_Anammox_9
OTU_1639	k__Bacteria; p__Bacteroidetes; c__Cytophagia; o__Cytophagales; f__Cytophagaceae
OTU_667	k__Bacteria; p__Proteobacteria; c__Gammaproteobacteria; o__Aeromonadales; f__Succinivibrionaceae; g__Succinivibrio; s__
OTU_2475	k__Bacteria; p__Proteobacteria; c__Gammaproteobacteria
OTU_2582	k__Bacteria; p__Proteobacteria; c__Deltaproteobacteria; o__Myxococcales; f__mle1-27; g__; s__
OTU_1439	k__Bacteria; p__Parcubacteria; c__; o__; f__; g__; s__
OTU_1088	k__Bacteria; p__Bacteroidetes; c__Bacteroidia; o__Bacteroidales; f__Bacteroidales_S24-7_group; g__; s__
OTU_923	k__Bacteria; p__Firmicutes; c__Clostridia; o__Clostridiales; f__Peptostreptococcaceae; g__Peptoclostridium; s__Clostridia_bacterium_enrichment_culture_clone_D2CL_Bac_16S_Clone18
OTU_2202	k__Bacteria
OTU_1990	k__Bacteria; p__Firmicutes; c__Clostridia; o__Clostridiales; f__Lachnospiraceae
OTU_1242	k__Bacteria; p__Firmicutes; c__Clostridia; o__Clostridiales; f__Ruminococcaceae; g__Anaerotruncus; s__
OTU_518	k__Bacteria; p__Proteobacteria; c__Gammaproteobacteria; o__Thiotrichales; f__Thiotrichaceae; g__Leucothrix; s__Leucothrix_mucor
OTU_1993	k__Bacteria; p__Verrucomicrobia; c__OPB35_soil_group; o__; f__; g__; s__
OTU_2171	k__Bacteria; p__Actinobacteria; c__Thermoleophilia; o__Gaiellales; f__unidentified_Gaiellales; g__unidentified_Gaiellales
OTU_822	k__Bacteria; p__Firmicutes; c__Clostridia; o__Clostridiales; f__Family_XI; g__Ezakiella; s__[Bacteroides]_coagulans
OTU_981	k__Bacteria; p__Proteobacteria; c__Alphaproteobacteria; o__Rhizobiales; f__OCS116_clade; g__; s__
OTU_553	k__Bacteria; p__Proteobacteria; c__Gammaproteobacteria; o__Chromatiales; f__Chromatiaceae; g__Rheinheimera; s__
OTU_2091	k__Bacteria; p__Nitrospinae; c__Belgica2005-10-ZG-3; o__; f__; g__; s__
OTU_843	k__Bacteria; p__Tenericutes; c__Mollicutes; o__Mollicutes_RF9; f__; g__; s__
OTU_1286	k__Bacteria; p__Proteobacteria; c__Alphaproteobacteria; o__Rhodobacterales; f__Rhodobacteraceae; g__Maribius; s__
OTU_1033	k__Bacteria; p__Proteobacteria; c__Gammaproteobacteria; o__Pasteurellales; f__Pasteurellaceae; g__Haemophilus; s__Haemophilus_haemolyticus
OTU_2740	k__Bacteria; p__Proteobacteria; c__Gammaproteobacteria; o__Enterobacteriales; f__Enterobacteriaceae; g__Serratia; s__Serratia_symbiotica
OTU_876	k__Bacteria; p__Firmicutes; c__Clostridia; o__Clostridiales; f__Ruminococcaceae
OTU_579	k__Bacteria; p__Actinobacteria; c__unidentified_Actinobacteria; o__Micrococcales; f__Dermabacteraceae; g__Brachybacterium; s__Brachybacterium_paraconglomeratum
OTU_163	k__Bacteria; p__Proteobacteria; c__Betaproteobacteria; o__Rhodocyclales; f__Rhodocyclaceae; g__Ferribacterium; s__
OTU_1473	k__Bacteria; p__Proteobacteria; c__Alphaproteobacteria; o__Rhizobiales; f__unidentified_Rhizobiales; g__Nordella; s__
OTU_2378	k__Bacteria; p__Proteobacteria
OTU_1000	k__Bacteria; p__Actinobacteria; c__Acidimicrobiia; o__Acidimicrobiales; f__Acidimicrobiaceae; g__CL500-29_marine_group; s__
OTU_565	k__Bacteria; p__Proteobacteria; c__Gammaproteobacteria; o__Vibrionales; f__Vibrionaceae; g__Vibrio
OTU_358	k__Bacteria; p__Bacteroidetes; c__Bacteroidia; o__Bacteroidales; f__Bacteroidaceae; g__Bacteroides; s__Bacteroides_caccae
OTU_1255	k__Bacteria; p__Firmicutes; c__Bacilli; o__Lactobacillales; f__Lactobacillaceae; g__Lactobacillus; s__Lactobacillus_fermentum
OTU_2568	Unknown
OTU_750	k__Bacteria; p__Proteobacteria; c__Alphaproteobacteria; o__Rhodobacterales; f__Rhodobacteraceae; g__Sulfitobacter; s__Sulfitobacter_guttiformis
OTU_1664	k__Bacteria; p__Firmicutes; c__Erysipelotrichia; o__Erysipelotrichales; f__Erysipelotrichaceae
OTU_1253	k__Bacteria; p__Proteobacteria; c__Gammaproteobacteria; o__Thiotrichales; f__EV818SWSAP88; g__; s__
OTU_1706	k__Bacteria; p__Bacteroidetes; c__Bacteroidia; o__Bacteroidales; f__Prevotellaceae; g__Alloprevotella
OTU_316	k__Bacteria; p__Bacteroidetes; c__Sphingobacteriia; o__Sphingobacteriales; f__NS11-12_marine_group
OTU_1126	k__Bacteria; p__Firmicutes; c__Negativicutes; o__Selenomonadales; f__Veillonellaceae; g__Dialister; s__
OTU_2477	Unknown
OTU_2398	k__Bacteria; p__Actinobacteria; c__Thermoleophilia; o__Gaiellales; f__unidentified_Gaiellales; g__unidentified_Gaiellales; s__bacterium_Ellin6504
OTU_1118	k__Bacteria; p__Firmicutes; c__Clostridia; o__Clostridiales; f__Ruminococcaceae; g__Ruminiclostridium_5; s__
OTU_1132	k__Bacteria; p__Proteobacteria; c__Alphaproteobacteria; o__Rickettsiales; f__Mitochondria
OTU_1579	Unknown
OTU_2337	k__Bacteria; p__Proteobacteria; c__Deltaproteobacteria; o__Myxococcales; f__P3OB-42; g__; s__
OTU_1770	k__Bacteria; p__Fusobacteria; c__Fusobacteriia; o__Fusobacteriales; f__Leptotrichiaceae; g__Leptotrichia; s__Leptotrichia_wadei
OTU_2196	k__Bacteria; p__Bacteroidetes; c__Sphingobacteriia; o__Sphingobacteriales; f__Chitinophagaceae; g__Sediminibacterium; s__
OTU_675	k__Bacteria; p__Actinobacteria; c__unidentified_Actinobacteria; o__Corynebacteriales; f__Corynebacteriaceae; g__Corynebacterium; s__
OTU_2850	k__Bacteria; p__Proteobacteria; c__Deltaproteobacteria; o__Myxococcales; f__Archangiaceae
OTU_2509	k__Bacteria; p__Gemmatimonadetes; c__S0134_terrestrial_group; o__; f__; g__; s__
OTU_1298	k__Bacteria; p__Bacteroidetes; c__Bacteroidia; o__Bacteroidales; f__Prevotellaceae; g__Alloprevotella; s__
OTU_1270	k__Bacteria; p__Bacteroidetes; c__Sphingobacteriia; o__Sphingobacteriales; f__; g__; s__
OTU_314	k__Bacteria; p__Nitrospirae; c__Nitrospira; o__Nitrospirales; f__Nitrospiraceae; g__unidentified_Nitrospiraceae; s__Nitrospira_defluvii
OTU_1877	k__Bacteria; p__Firmicutes; c__Bacilli; o__Lactobacillales; f__Streptococcaceae; g__; s__
OTU_94	k__Bacteria; p__Proteobacteria; c__Alphaproteobacteria; o__Rickettsiales; f__Anaplasmataceae; g__Wolbachia
OTU_228	k__Bacteria; p__Actinobacteria; c__Thermoleophilia; o__Solirubrobacterales; f__Patulibacteraceae; g__Patulibacter; s__Patulibacter_minatonensis
OTU_1341	k__Bacteria; p__Actinobacteria; c__unidentified_Actinobacteria; o__Propionibacteriales; f__Nocardioidaceae; g__Nocardioides
OTU_2608	k__Bacteria; p__Saccharibacteria; c__unidentified_Saccharibacteria; o__unidentified_Saccharibacteria; f__unidentified_Saccharibacteria; g__Candidatus_Saccharimonas; s__
OTU_1808	k__Bacteria; p__Acidobacteria; c__Subgroup_6
OTU_3001	k__Bacteria; p__Firmicutes; c__Clostridia; o__Clostridiales; f__Ruminococcaceae; g__Ruminococcaceae_UCG-014; s__
OTU_2771	k__Bacteria; p__Latescibacteria; c__; o__; f__; g__; s__
OTU_1328	k__Bacteria; p__Parcubacteria; c__Candidatus_Nomurabacteria; o__; f__; g__; s__
OTU_1626	k__Bacteria; p__Peregrinibacteria; c__Candidatus_Peribacteria; o__; f__; g__; s__
OTU_2965	k__Bacteria; p__Proteobacteria; c__Deltaproteobacteria; o__Bradymonadales; f__; g__; s__
OTU_1039	k__Bacteria; p__Firmicutes; c__Clostridia; o__Clostridiales; f__Clostridiaceae_1; g__Candidatus_Arthromitus; s__Candidatus_Arthromitus_sp._SFB-mouse-NL
OTU_732	k__Bacteria; p__Proteobacteria; c__Gammaproteobacteria; o__Xanthomonadales; f__Xanthomonadaceae; g__Dokdonella; s__
OTU_1277	k__Bacteria; p__Proteobacteria; c__Deltaproteobacteria; o__Oligoflexales; f__Oligoflexaceae; g__; s__
OTU_298	k__Archaea; p__.DHVEG-6.; c__; o__; f__; g__; s__
OTU_1289	k__Bacteria; p__Firmicutes; c__Clostridia; o__Clostridiales; f__Lachnospiraceae; g__Marvinbryantia; s__
OTU_134	k__Bacteria; p__Firmicutes; c__Clostridia; o__Clostridiales; f__Ruminococcaceae; g__Ruminococcaceae_UCG-002; s__
OTU_27	k__Bacteria; p__Actinobacteria; c__unidentified_Actinobacteria; o__Propionibacteriales; f__Nocardioidaceae; g__Nocardioides; s__
OTU_1895	k__Bacteria; p__Actinobacteria; c__Acidimicrobiia; o__Acidimicrobiales; f__Acidimicrobiaceae; g__Ilumatobacter; s__
OTU_1978	k__Bacteria
OTU_68	k__Bacteria; p__Firmicutes; c__Clostridia; o__Clostridiales; f__Ruminococcaceae; g__Ruminococcaceae_UCG-002; s__
OTU_1643	k__Bacteria; p__Deinococcus-Thermus; c__Deinococci; o__KD3-62; f__; g__; s__
OTU_322	k__Bacteria; p__Firmicutes; c__Bacilli; o__Bacillales; f__Family_XII; g__Exiguobacterium
OTU_2795	k__Bacteria; p__Bacteroidetes; c__Cytophagia; o__Cytophagales; f__Cytophagaceae; g__; s__
OTU_1627	k__Bacteria; p__Bacteroidetes; c__Sphingobacteriia; o__Sphingobacteriales; f__Saprospiraceae
OTU_1355	k__Bacteria; p__Proteobacteria; c__Betaproteobacteria; o__Burkholderiales; f__Alcaligenaceae; g__; s__
OTU_1232	k__Bacteria
OTU_1718	k__Bacteria; p__Acidobacteria; c__Subgroup_18; o__; f__; g__; s__
OTU_854	k__Bacteria
OTU_1890	k__Bacteria; p__Firmicutes; c__Clostridia; o__Clostridiales; f__Ruminococcaceae
OTU_2000	Unknown
OTU_1395	k__Bacteria; p__Proteobacteria; c__Gammaproteobacteria; o__Xanthomonadales; f__Xanthomonadaceae
OTU_3006	k__Bacteria; p__Proteobacteria; c__Gammaproteobacteria
OTU_762	k__Bacteria; p__Actinobacteria; c__unidentified_Actinobacteria; o__Bifidobacteriales; f__Bifidobacteriaceae; g__Bifidobacterium; s__Bifidobacterium_asteroides
OTU_2995	k__Bacteria; p__Cyanobacteria; c__Chloroplast
OTU_2192	k__Bacteria; p__Cyanobacteria; c__Chloroplast; o__unidentified_Chloroplast; f__unidentified_Chloroplast; g__unidentified_Chloroplast
OTU_92	k__Bacteria; p__Firmicutes; c__Clostridia; o__Clostridiales; f__Christensenellaceae; g__Christensenellaceae_R-7_group; s__
OTU_2111	k__Bacteria; p__Acidobacteria; c__unidentified_Acidobacteria; o__Acidobacteriales; f__Acidobacteriaceae_(Subgroup_1); g__; s__
OTU_545	k__Bacteria; p__Proteobacteria; c__Gammaproteobacteria; o__Enterobacteriales; f__Enterobacteriaceae; g__Sodalis
OTU_19	k__Bacteria; p__Proteobacteria; c__Gammaproteobacteria
OTU_2936	k__Bacteria; p__Proteobacteria; c__Alphaproteobacteria; o__Rhizobiales; f__Rhodobiaceae; g__Rhodobium; s__
OTU_2121	k__Bacteria; p__Gemmatimonadetes; c__unidentified_Gemmatimonadetes; o__Gemmatimonadales; f__Gemmatimonadaceae; g__; s__
OTU_424	k__Bacteria; p__Firmicutes; c__Clostridia; o__Clostridiales; f__Ruminococcaceae; g__[Eubacterium]_coprostanoligenes_group
OTU_1622	k__Bacteria; p__Bacteroidetes; c__Bacteroidia; o__Bacteroidales; f__Bacteroidaceae; g__Bacteroides; s__Bacteroides_nordii
OTU_34	k__Bacteria; p__Proteobacteria; c__Betaproteobacteria; o__Burkholderiales; f__Burkholderiaceae; g__Burkholderia-Paraburkholderia; s__Burkholderia_sp._JSC-R3-522-9
OTU_2065	Unknown
OTU_415	k__Bacteria; p__Bacteroidetes; c__Bacteroidia; o__Bacteroidales; f__Bacteroidales_S24-7_group; g__; s__
OTU_1070	k__Bacteria; p__Bacteroidetes; c__Sphingobacteriia; o__Sphingobacteriales; f__Sphingobacteriaceae; g__Pedobacter; s__
OTU_2769	k__Bacteria; p__Proteobacteria; c__Alphaproteobacteria
OTU_1934	k__Bacteria; p__Firmicutes; c__Clostridia; o__Clostridiales; f__Peptostreptococcaceae; g__Sporacetigenium; s__
OTU_2813	k__Bacteria; p__Firmicutes; c__Clostridia; o__Clostridiales; f__Lachnospiraceae; g__Tyzzerella_3; s__
OTU_1714	k__Bacteria; p__Proteobacteria; c__Deltaproteobacteria; o__Bdellovibrionales; f__Bdellovibrionaceae; g__Bdellovibrio; s__
OTU_2386	k__Bacteria; p__Chloroflexi; c__KD4-96; o__; f__; g__; s__
OTU_2792	Unknown
OTU_464	k__Bacteria; p__Proteobacteria; c__Gammaproteobacteria; o__Legionellales; f__Legionellaceae; g__; s__
OTU_2591	k__Bacteria; p__Bacteroidetes; c__Bacteroidia; o__Bacteroidales; f__Rikenellaceae; g__Rikenellaceae_RC9_gut_group; s__
OTU_652	k__Bacteria; p__Firmicutes; c__Bacilli; o__Lactobacillales; f__Streptococcaceae; g__Streptococcus; s__Streptococcus_intermedius
OTU_920	k__Bacteria; p__Actinobacteria; c__Coriobacteriia; o__Coriobacteriales; f__Coriobacteriaceae; g__; s__
OTU_2280	k__Bacteria; p__Proteobacteria; c__Alphaproteobacteria; o__Rhizobiales; f__Methylobacteriaceae; g__; s__
OTU_2456	k__Bacteria
OTU_771	k__Bacteria; p__Proteobacteria; c__Alphaproteobacteria; o__Rhodospirillales; f__B79; g__; s__
OTU_606	k__Bacteria; p__Proteobacteria; c__Gammaproteobacteria; o__Pasteurellales; f__Pasteurellaceae; g__Aggregatibacter; s__Aggregatibacter_segnis
OTU_1084	k__Bacteria; p__Proteobacteria; c__Gammaproteobacteria; o__Xanthomonadales; f__Algiphilaceae; g__Algiphilus; s__
OTU_300	k__Bacteria; p__Proteobacteria; c__Alphaproteobacteria; o__Rhodobacterales; f__Rhodobacteraceae; g__Pontivivens
OTU_2173	k__Bacteria; p__Firmicutes; c__Bacilli; o__Bacillales; f__Planococcaceae; g__Lysinibacillus
OTU_2089	k__Archaea; p__Euryarchaeota; c__Methanobacteria; o__Methanobacteriales; f__Methanobacteriaceae; g__Methanobrevibacter; s__Methanobrevibacter_ruminantium
OTU_1618	k__Bacteria; p__Proteobacteria; c__Betaproteobacteria; o__Burkholderiales; f__Comamonadaceae; g__Inhella; s__
OTU_1305	k__Bacteria; p__Proteobacteria; c__Gammaproteobacteria; o__Chromatiales; f__Ectothiorhodospiraceae; g__Thioalkalispira; s__
OTU_1805	k__Bacteria; p__Chloroflexi; c__KD4-96; o__; f__; g__; s__
OTU_2611	k__Bacteria; p__Proteobacteria; c__Gammaproteobacteria; o__Vibrionales; f__Vibrionaceae; g__Vibrio; s__Vibrio_chagasii
OTU_2914	k__Bacteria; p__Proteobacteria; c__Gammaproteobacteria; o__Vibrionales; f__Vibrionaceae; g__Vibrio
OTU_1202	k__Bacteria; p__Proteobacteria; c__Alphaproteobacteria; o__Rhodospirillales; f__Rhodospirillaceae; g__Azospirillum
OTU_2650	k__Bacteria; p__Bacteroidetes; c__Bacteroidia; o__Bacteroidales; f__Bacteroidales_S24-7_group; g__; s__
OTU_1712	k__Bacteria; p__Firmicutes; c__Bacilli; o__Lactobacillales; f__Leuconostocaceae; g__Weissella
OTU_1781	k__Bacteria; p__Proteobacteria; c__Gammaproteobacteria
OTU_80	k__Bacteria; p__Proteobacteria; c__Alphaproteobacteria; o__Rhizobiales; f__Rhizobiaceae; g__Rhizobium
OTU_2321	k__Bacteria; p__Bacteroidetes; c__Bacteroidia; o__Bacteroidales; f__Porphyromonadaceae; g__Macellibacteroides; s__
OTU_79	k__Bacteria; p__Firmicutes; c__Bacilli; o__Bacillales; f__Bacillaceae; g__Bacillus; s__Bacillus_anthracis
OTU_1434	k__Bacteria; p__Gemmatimonadetes; c__unidentified_Gemmatimonadetes; o__Gemmatimonadales; f__Gemmatimonadaceae; g__unidentified_Gemmatimonadaceae; s__Gemmatimonas_sp._WX54
OTU_486	k__Bacteria; p__Actinobacteria; c__unidentified_Actinobacteria; o__Corynebacteriales; f__Corynebacteriaceae; g__Corynebacterium_1
OTU_1971	k__Bacteria
OTU_2821	Unknown
OTU_1019	k__Bacteria; p__Bacteroidetes; c__Sphingobacteriia; o__Sphingobacteriales; f__Chitinophagaceae; g__Taibaiella
OTU_1920	k__Bacteria; p__Proteobacteria; c__Deltaproteobacteria; o__Myxococcales; f__Haliangiaceae; g__Haliangium; s__
OTU_2258	Unknown
OTU_214	k__Archaea; p__.DHVEG-6.; c__; o__; f__; g__; s__
OTU_2593	k__Bacteria; p__Actinobacteria; c__Thermoleophilia; o__Gaiellales; f__; g__; s__
OTU_2040	k__Bacteria; p__Parcubacteria; c__; o__; f__; g__; s__
OTU_3044	k__Bacteria; p__Parcubacteria; c__; o__; f__; g__; s__
OTU_2994	k__Bacteria; p__Firmicutes; c__Clostridia; o__Clostridiales; f__Lachnospiraceae; g__Butyrivibrio_2; s__Butyrivibrio_fibrisolvens
OTU_291	k__Bacteria; p__Bacteroidetes; c__Bacteroidia; o__Bacteroidales; f__Porphyromonadaceae; g__Parabacteroides; s__Parabacteroides_merdae
OTU_1094	k__Bacteria; p__Proteobacteria; c__Gammaproteobacteria; o__HTA4; f__; g__; s__
OTU_1014	k__Bacteria; p__Proteobacteria; c__Deltaproteobacteria; o__Myxococcales; f__Nannocystaceae; g__Nannocystis; s__
OTU_1743	k__Bacteria; p__Bacteroidetes
OTU_773	k__Bacteria; p__Firmicutes; c__Clostridia; o__Clostridiales; f__Lachnospiraceae; g__Tyzzerella_3; s__
OTU_740	k__Bacteria; p__Firmicutes; c__Clostridia; o__Clostridiales; f__Ruminococcaceae; g__[Eubacterium]_coprostanoligenes_group; s__
OTU_1067	k__Bacteria; p__Proteobacteria; c__Alphaproteobacteria; o__Rhizobiales; f__Xanthobacteraceae; g__Variibacter; s__alpha_proteobacterium_KC-IT-F6
OTU_620	k__Bacteria; p__Proteobacteria; c__Betaproteobacteria; o__Burkholderiales; f__Alcaligenaceae; g__; s__
OTU_557	k__Bacteria; p__Proteobacteria; c__Betaproteobacteria; o__Neisseriales; f__Neisseriaceae; g__Neisseria
OTU_499	k__Bacteria; p__Firmicutes; c__Bacilli; o__Lactobacillales; f__Lactobacillaceae; g__Lactobacillus; s__Lactobacillus_salivarius
OTU_525	k__Bacteria; p__Firmicutes; c__Clostridia; o__Clostridiales; f__Ruminococcaceae; g__Ruminococcaceae_UCG-005; s__
OTU_869	k__Bacteria; p__Bacteroidetes; c__Bacteroidia; o__Bacteroidales; f__Prevotellaceae; g__Prevotella; s__Prevotella_sp._BV3P1
OTU_391	k__Bacteria; p__Tenericutes; c__Mollicutes; o__Mycoplasmatales; f__Mycoplasmataceae; g__Mycoplasma; s__Mycoplasma_pneumoniae
OTU_200	k__Bacteria; p__Proteobacteria; c__Betaproteobacteria; o__Burkholderiales; f__Comamonadaceae
OTU_1969	k__Bacteria; p__Proteobacteria; c__Alphaproteobacteria; o__Rhizobiales; f__Hyphomicrobiaceae
OTU_2967	k__Bacteria; p__Acidobacteria; c__Subgroup_2; o__; f__; g__; s__
OTU_1180	k__Bacteria; p__Bacteroidetes; c__Bacteroidia; o__Bacteroidales; f__Prevotellaceae; g__Prevotellaceae_NK3B31_group; s__
OTU_1216	k__Bacteria; p__Proteobacteria; c__Deltaproteobacteria; o__Oligoflexales; f__Oligoflexaceae; g__; s__
OTU_1508	k__Bacteria; p__Gemmatimonadetes; c__S0134_terrestrial_group; o__; f__; g__; s__
OTU_2618	k__Bacteria; p__Bacteroidetes; c__Flavobacteriia; o__Flavobacteriales; f__Flavobacteriaceae; g__Salinimicrobium; s__
OTU_254	k__Bacteria; p__Proteobacteria; c__Alphaproteobacteria; o__Rhizobiales; f__Hyphomicrobiaceae; g__Maritalea; s__Maritalea_porphyrae
OTU_1677	k__Bacteria; p__Bacteroidetes; c__Bacteroidia; o__Bacteroidales; f__Porphyromonadaceae; g__Parabacteroides; s__Porphyromonadaceae_bacterium_DJF_B175
OTU_1065	k__Bacteria; p__Firmicutes; c__Clostridia; o__Clostridiales; f__Lachnospiraceae
OTU_1617	k__Bacteria; p__Proteobacteria; c__Deltaproteobacteria; o__Myxococcales; f__BIrii41; g__; s__
OTU_1169	k__Bacteria; p__Proteobacteria; c__Gammaproteobacteria; o__Oceanospirillales; f__Oceanospirillaceae; g__Marinomonas
OTU_2721	k__Bacteria; p__Proteobacteria; c__Gammaproteobacteria; o__Xanthomonadales; f__Xanthomonadaceae; g__Pseudoxanthomonas
OTU_2702	k__Bacteria; p__Proteobacteria; c__Betaproteobacteria; o__Burkholderiales; f__Comamonadaceae; g__Piscinibacter; s__
OTU_787	k__Bacteria; p__Firmicutes; c__Erysipelotrichia; o__Erysipelotrichales; f__Erysipelotrichaceae; g__[Clostridium]_innocuum_group; s__
OTU_2361	k__Bacteria; p__Ignavibacteriae; c__Ignavibacteria; o__Ignavibacteriales; f__IheB3-7; g__; s__
OTU_720	k__Bacteria; p__Proteobacteria; c__Deltaproteobacteria; o__Bradymonadales; f__; g__; s__
OTU_2932	k__Bacteria; p__Verrucomicrobia; c__OPB35_soil_group; o__; f__; g__; s__
OTU_847	k__Bacteria; p__Chloroflexi; c__Chloroflexia; o__Chloroflexales; f__Roseiflexaceae; g__Roseiflexus; s__
OTU_2976	k__Bacteria; p__Acidobacteria; c__unidentified_Acidobacteria; o__Acidobacteriales; f__Acidobacteriaceae_(Subgroup_1); g__; s__
OTU_1636	k__Bacteria; p__Proteobacteria; c__Deltaproteobacteria; o__Desulfovibrionales; f__Desulfovibrionaceae; g__Bilophila; s__
OTU_995	k__Bacteria; p__Proteobacteria; c__Gammaproteobacteria; o__Xanthomonadales
OTU_2636	k__Bacteria
OTU_1752	k__Bacteria; p__Proteobacteria; c__Alphaproteobacteria; o__Rhizobiales; f__OCS116_clade; g__; s__
OTU_3040	k__Bacteria; p__Verrucomicrobia; c__Verrucomicrobiae; o__Verrucomicrobiales; f__Verrucomicrobiaceae; g__Haloferula; s__
OTU_883	k__Bacteria; p__Bacteroidetes; c__Sphingobacteriia; o__Sphingobacteriales; f__Saprospiraceae; g__Phaeodactylibacter; s__Phaeodactylibacter_xiamenensis
OTU_1215	k__Bacteria; p__Firmicutes; c__Clostridia; o__Clostridiales; f__Ruminococcaceae; g__Oscillospira; s__
OTU_1775	k__Bacteria; p__Actinobacteria; c__Acidimicrobiia; o__Acidimicrobiales; f__Sva0996_marine_group; g__; s__
OTU_958	k__Bacteria; p__Firmicutes; c__Erysipelotrichia; o__Erysipelotrichales; f__Erysipelotrichaceae; g__Erysipelotrichaceae_UCG-004; s__
OTU_1406	k__Bacteria; p__Actinobacteria; c__Acidimicrobiia; o__Acidimicrobiales; f__unidentified_Acidimicrobiales; g__Candidatus_Microthrix; s__
OTU_1447	k__Bacteria; p__Proteobacteria; c__Alphaproteobacteria; o__Rhizobiales; f__Aurantimonadaceae; g__Fulvimarina; s__Fulvimarina_pelagi
OTU_1524	k__Bacteria; p__Bacteroidetes; c__Bacteroidia; o__Bacteroidales; f__Bacteroidales_S24-7_group; g__; s__
OTU_1206	k__Bacteria; p__Firmicutes; c__Erysipelotrichia; o__Erysipelotrichales; f__Erysipelotrichaceae; g__Erysipelotrichaceae_UCG-004; s__
OTU_998	k__Bacteria; p__Gemmatimonadetes; c__unidentified_Gemmatimonadetes; o__Gemmatimonadales; f__Gemmatimonadaceae
OTU_561	k__Bacteria; p__Bacteroidetes; c__Sphingobacteriia; o__Sphingobacteriales; f__Chitinophagaceae; g__Arachidicoccus; s__
OTU_390	k__Bacteria; p__Proteobacteria; c__Alphaproteobacteria; o__Rhizobiales; f__Methylocystaceae; g__Hansschlegelia; s__
OTU_137	k__Bacteria; p__Bacteroidetes; c__Sphingobacteriia; o__Sphingobacteriales; f__Sphingobacteriaceae; g__Sphingobacterium; s__
OTU_1357	k__Bacteria; p__Proteobacteria; c__Betaproteobacteria; o__Nitrosomonadales; f__Nitrosomonadaceae; g__Nitrosospira; s__
OTU_1703	k__Bacteria; p__Firmicutes; c__Clostridia; o__Clostridiales; f__Lachnospiraceae; g__Marvinbryantia; s__
OTU_2481	k__Bacteria; p__Proteobacteria; c__Betaproteobacteria; o__Burkholderiales; f__Comamonadaceae; g__Comamonas
OTU_2719	k__Bacteria; p__Proteobacteria; c__Gammaproteobacteria; o__Pseudomonadales; f__Moraxellaceae; g__Acinetobacter; s__Acinetobacter_rhizosphaerae
OTU_2184	k__Bacteria; p__Proteobacteria; c__Betaproteobacteria; o__Burkholderiales; f__Oxalobacteraceae; g__Noviherbaspirillum; s__
OTU_1086	k__Bacteria; p__Proteobacteria; c__Gammaproteobacteria; o__Oceanospirillales; f__Oceanospirillaceae; g__Reinekea
OTU_1314	k__Bacteria; p__Proteobacteria; c__Alphaproteobacteria; o__unidentified_Alphaproteobacteria; f__unidentified_Alphaproteobacteria; g__; s__
OTU_2701	k__Bacteria; p__Proteobacteria
OTU_1564	k__Bacteria; p__Proteobacteria; c__Betaproteobacteria; o__Rhodocyclales; f__Rhodocyclaceae
OTU_241	k__Bacteria; p__Proteobacteria; c__Gammaproteobacteria; o__Xanthomonadales; f__Xanthomonadaceae; g__Arenimonas; s__
OTU_2545	k__Bacteria; p__TM6_(Dependentiae); c__; o__; f__; g__; s__
OTU_1233	k__Bacteria; p__Proteobacteria; c__Gammaproteobacteria; o__Alteromonadales; f__Idiomarinaceae; g__Idiomarina; s__Idiomarina_baltica
OTU_463	k__Bacteria; p__Proteobacteria; c__Alphaproteobacteria; o__Rhodobacterales; f__Rhodobacteraceae; g__Loktanella; s__
OTU_2598	k__Bacteria; p__Firmicutes; c__Clostridia; o__Clostridiales; f__Family_XI; g__unidentified_Family_XI; s__Clostridiales_bacterium_SIT13
OTU_975	k__Bacteria; p__Proteobacteria; c__Gammaproteobacteria; o__PYR10d3; f__; g__; s__
OTU_1820	k__Bacteria; p__Proteobacteria; c__Gammaproteobacteria; o__unidentified_Gammaproteobacteria; f__unidentified_Gammaproteobacteria; g__; s__
OTU_1101	k__Bacteria; p__Proteobacteria; c__Gammaproteobacteria; o__Cellvibrionales; f__Halieaceae
OTU_1809	Unknown
OTU_1884	k__Bacteria; p__Proteobacteria; c__Gammaproteobacteria; o__unidentified_Gammaproteobacteria; f__unidentified_Gammaproteobacteria
OTU_2557	k__Bacteria
OTU_827	k__Bacteria; p__Firmicutes; c__Clostridia; o__Clostridiales; f__Ruminococcaceae; g__Anaerotruncus; s__
OTU_2754	k__Bacteria; p__Proteobacteria; c__Gammaproteobacteria; o__Enterobacteriales; f__Enterobacteriaceae; g__Sodalis
OTU_1940	k__Bacteria; p__Firmicutes; c__Clostridia; o__Clostridiales; f__Ruminococcaceae; g__Butyricicoccus; s__
OTU_173	k__Bacteria; p__Proteobacteria; c__Alphaproteobacteria; o__Rhodospirillales; f__Acetobacteraceae; g__Roseomonas
OTU_1430	k__Bacteria; p__Firmicutes; c__Clostridia; o__Clostridiales; f__Ruminococcaceae; g__Anaerotruncus; s__
OTU_1555	k__Bacteria; p__Spirochaetes; c__unidentified_Spirochaetes; o__Spirochaetales; f__Spirochaetaceae; g__Treponema_2
OTU_694	k__Bacteria; p__Bacteroidetes; c__Bacteroidia; o__Bacteroidales; f__Bacteroidales_S24-7_group; g__; s__
OTU_601	k__Bacteria; p__Firmicutes; c__Clostridia; o__Clostridiales; f__Lachnospiraceae; g__Lachnospiraceae_NK3A20_group; s__
OTU_1778	k__Bacteria; p__Acidobacteria; c__Blastocatellia; o__unidentified_Blastocatellia; f__Blastocatellaceae_(Subgroup_4); g__RB41; s__
OTU_2362	k__Bacteria; p__Chloroflexi; c__Gitt-GS-136; o__; f__; g__; s__
OTU_1436	k__Bacteria; p__Bacteroidetes; c__Flavobacteriia; o__Flavobacteriales; f__Flavobacteriaceae; g__NS4_marine_group; s__
OTU_1592	k__Bacteria; p__Nitrospirae; c__Nitrospira; o__Nitrospirales; f__Nitrospiraceae; g__; s__
OTU_2431	k__Bacteria; p__Proteobacteria; c__Deltaproteobacteria; o__Myxococcales; f__P3OB-42; g__; s__
OTU_443	k__Bacteria; p__Proteobacteria; c__Deltaproteobacteria; o__Bradymonadales
OTU_2399	k__Bacteria; p__Proteobacteria; c__Gammaproteobacteria; o__Xanthomonadales; f__unidentified_Xanthomonadales; g__unidentified_Xanthomonadales; s__Steroidobacter_sp._WWH78
OTU_1488	k__Bacteria; p__Proteobacteria; c__Gammaproteobacteria; o__Xanthomonadales; f__; g__; s__
OTU_2657	k__Bacteria; p__Proteobacteria; c__Alphaproteobacteria; o__Rhizobiales; f__Methylobacteriaceae; g__Methylobacterium; s__Methylobacterium_aquaticum
OTU_2421	k__Bacteria; p__Proteobacteria; c__Deltaproteobacteria; o__Oligoflexales; f__Oligoflexaceae; g__; s__
OTU_2609	k__Bacteria; p__Bacteroidetes; c__Flavobacteriia; o__Flavobacteriales; f__Flavobacteriaceae; g__Winogradskyella
OTU_941	k__Bacteria; p__Proteobacteria; c__Epsilonproteobacteria; o__Campylobacterales; f__Campylobacteraceae; g__Campylobacter; s__Campylobacter_ureolyticus
OTU_2224	k__Bacteria
OTU_2034	k__Bacteria; p__Deinococcus-Thermus; c__Deinococci; o__Deinococcales; f__Deinococcaceae; g__Deinococcus; s__
OTU_1235	k__Bacteria; p__Firmicutes; c__Clostridia; o__Clostridiales; f__Family_XIII; g__Family_XIII_AD3011_group; s__
OTU_2761	k__Bacteria; p__Firmicutes; c__Clostridia; o__Clostridiales; f__Lachnospiraceae
OTU_2738	k__Bacteria
OTU_98	k__Bacteria; p__Firmicutes; c__Bacilli; o__Bacillales; f__Family_XII; g__Exiguobacterium
OTU_146	k__Bacteria; p__Actinobacteria; c__unidentified_Actinobacteria; o__Propionibacteriales; f__Propionibacteriaceae; g__Propionibacterium; s__
OTU_2855	k__Bacteria; p__Proteobacteria; c__Betaproteobacteria; o__Burkholderiales; f__Comamonadaceae
OTU_1178	k__Bacteria; p__Actinobacteria; c__Rubrobacteria; o__Rubrobacterales; f__Rubrobacteriaceae; g__Rubrobacter
OTU_2189	k__Bacteria; p__Proteobacteria; c__Deltaproteobacteria; o__Bdellovibrionales; f__Bdellovibrionaceae; g__Bdellovibrio
OTU_2333	k__Bacteria; p__Proteobacteria; c__Alphaproteobacteria
OTU_489	k__Bacteria; p__Proteobacteria; c__Betaproteobacteria; o__Burkholderiales; f__Comamonadaceae; g__Aquabacterium; s__
OTU_1300	k__Bacteria; p__Thermomicrobia; c__unidentified_Thermomicrobia; o__JG30-KF-CM45; f__; g__; s__
OTU_2816	k__Bacteria; p__Firmicutes; c__Erysipelotrichia; o__Erysipelotrichales; f__Erysipelotrichaceae
OTU_2626	k__Bacteria; p__Gemmatimonadetes; c__unidentified_Gemmatimonadetes; o__Gemmatimonadales; f__Gemmatimonadaceae
OTU_760	k__Bacteria; p__Bacteroidetes; c__Sphingobacteriia; o__Sphingobacteriales; f__Chitinophagaceae; g__; s__
OTU_548	k__Bacteria; p__Proteobacteria; c__Alphaproteobacteria; o__Caulobacterales; f__Caulobacteraceae; g__Brevundimonas; s__Brevundimonas_diminuta
OTU_586	k__Bacteria; p__Firmicutes; c__Clostridia; o__Clostridiales; f__Ruminococcaceae; g__unidentified_Ruminococcaceae; s__Subdoligranulum_sp._4_3_54A2FAA
OTU_1992	k__Bacteria; p__Firmicutes; c__Erysipelotrichia; o__Erysipelotrichales; f__Erysipelotrichaceae; g__; s__
OTU_527	k__Bacteria; p__Proteobacteria; c__Betaproteobacteria; o__SC-I-84; f__; g__; s__
OTU_1114	k__Bacteria; p__Firmicutes; c__Bacilli; o__Lactobacillales; f__Enterococcaceae; g__Vagococcus; s__Vagococcus_fluvialis
OTU_1910	k__Bacteria; p__Bacteroidetes; c__Flavobacteriia; o__Flavobacteriales; f__Flavobacteriaceae; g__Flavobacterium
OTU_206	k__Bacteria; p__Proteobacteria; c__Betaproteobacteria; o__Rhodocyclales; f__Rhodocyclaceae; g__Thauera; s__
OTU_1326	k__Bacteria; p__Acidobacteria; c__Blastocatellia; o__unidentified_Blastocatellia; f__Blastocatellaceae_(Subgroup_4); g__; s__
OTU_2536	Unknown
OTU_1548	k__Bacteria; p__Peregrinibacteria; c__; o__; f__; g__; s__
OTU_2974	k__Bacteria; p__Cyanobacteria; c__Chloroplast; o__unidentified_Chloroplast; f__unidentified_Chloroplast; g__unidentified_Chloroplast
OTU_745	k__Bacteria; p__Proteobacteria; c__Alphaproteobacteria; o__Rhizobiales
OTU_306	k__Bacteria; p__Bacteroidetes; c__Bacteroidia; o__Bacteroidales; f__Prevotellaceae; g__Alloprevotella; s__
OTU_2154	Unknown
OTU_24	k__Bacteria; p__Proteobacteria; c__Gammaproteobacteria; o__Enterobacteriales; f__Enterobacteriaceae
OTU_628	k__Bacteria; p__Proteobacteria; c__Alphaproteobacteria; o__Rhizobiales; f__Xanthobacteraceae; g__Labrys; s__Labrys_methylaminiphilus
OTU_2166	k__Bacteria; p__Bacteroidetes; c__Cytophagia; o__Cytophagales; f__Cytophagaceae; g__; s__
OTU_43	k__Bacteria; p__Actinobacteria; c__unidentified_Actinobacteria; o__Propionibacteriales; f__Nocardioidaceae; g__Nocardioides
OTU_777	k__Bacteria; p__Proteobacteria; c__Alphaproteobacteria; o__Rhodospirillales; f__Acetobacteraceae; g__Roseomonas; s__
OTU_35	k__Bacteria; p__Firmicutes; c__Clostridia; o__Clostridiales; f__Ruminococcaceae; g__Subdoligranulum; s__
OTU_2473	k__Bacteria; p__Bacteroidetes; c__Sphingobacteriia; o__Sphingobacteriales; f__Chitinophagaceae; g__Filimonas
OTU_1110	k__Bacteria; p__Firmicutes; c__Bacilli; o__Bacillales; f__Bacillaceae; g__Anoxybacillus
OTU_2381	k__Archaea; p__Thaumarchaeota; c__.SAGMCG-1.; o__unidentified_.SAGMCG-1.; f__unidentified_.SAGMCG-1.; g__Candidatus_Nitrosotalea; s__
OTU_2644	k__Bacteria; p__Actinobacteria; c__unidentified_Actinobacteria; o__Actinomycetales; f__Actinomycetaceae; g__Actinotignum
OTU_1313	k__Bacteria; p__Proteobacteria; c__Gammaproteobacteria; o__Legionellales; f__Legionellaceae; g__Legionella
OTU_739	k__Bacteria; p__Actinobacteria; c__unidentified_Actinobacteria; o__Actinomycetales; f__Actinomycetaceae; g__Actinomyces
OTU_2665	Unknown
OTU_1419	k__Bacteria; p__Proteobacteria; c__Betaproteobacteria; o__Burkholderiales; f__Comamonadaceae; g__Roseateles; s__
OTU_910	k__Bacteria; p__Bacteroidetes; c__Flavobacteriia; o__Flavobacteriales; f__Flavobacteriaceae; g__Cloacibacterium; s__
OTU_256	k__Bacteria; p__Proteobacteria; c__Gammaproteobacteria; o__Alteromonadales; f__Alteromonadaceae; g__Marinobacter; s__Marinobacter_hydrocarbonoclasticus
OTU_688	k__Bacteria; p__Tenericutes; c__Mollicutes; o__Mollicutes_RF9; f__; g__; s__
OTU_2853	k__Bacteria; p__Verrucomicrobia; c__OPB35_soil_group; o__; f__; g__; s__
OTU_520	k__Bacteria; p__Proteobacteria; c__Deltaproteobacteria; o__Desulfovibrionales; f__Desulfovibrionaceae; g__Desulfovibrio; s__
OTU_658	k__Bacteria; p__Proteobacteria; c__Gammaproteobacteria; o__Legionellales; f__Legionellaceae; g__Legionella
OTU_1885	k__Bacteria; p__Gemmatimonadetes; c__unidentified_Gemmatimonadetes; o__Gemmatimonadales; f__Gemmatimonadaceae; g__; s__
OTU_1707	k__Bacteria; p__Gemmatimonadetes; c__Longimicrobia; o__Longimicrobiales; f__Longimicrobiaceae; g__; s__
OTU_349	k__Bacteria; p__Proteobacteria; c__Epsilonproteobacteria; o__Campylobacterales; f__Campylobacteraceae; g__Campylobacter
OTU_1008	k__Bacteria; p__Bacteroidetes; c__Sphingobacteriia; o__Sphingobacteriales; f__Sphingobacteriaceae; g__Sphingobacterium; s__Sphingobacterium_mizutaii
OTU_356	Unknown
OTU_1565	k__Bacteria; p__Actinobacteria; c__Thermoleophilia; o__Gaiellales; f__Gaiellaceae; g__Gaiella; s__
OTU_2569	k__Bacteria; p__Bacteroidetes; c__unidentified_Bacteroidetes; o__Order_II; f__Rhodothermaceae; g__; s__
OTU_1230	k__Bacteria; p__Firmicutes; c__Clostridia; o__Clostridiales; f__Ruminococcaceae; g__Ruminococcaceae_UCG-010; s__
OTU_2058	k__Bacteria; p__Proteobacteria; c__Betaproteobacteria; o__Burkholderiales; f__Alcaligenaceae
OTU_26	k__Bacteria; p__Bacteroidetes; c__Sphingobacteriia; o__Sphingobacteriales; f__Chitinophagaceae; g__Taibaiella; s__
OTU_183	k__Bacteria; p__Proteobacteria; c__Gammaproteobacteria; o__Alteromonadales; f__Alteromonadaceae; g__Marinobacter
OTU_2021	k__Bacteria; p__Proteobacteria; c__Deltaproteobacteria; o__Bdellovibrionales; f__Bdellovibrionaceae; g__; s__
OTU_2445	k__Bacteria; p__Thermomicrobia; c__unidentified_Thermomicrobia; o__JG30-KF-CM45; f__; g__; s__
OTU_1214	k__Bacteria; p__Proteobacteria; c__Gammaproteobacteria; o__Legionellales; f__Coxiellaceae; g__Coxiella; s__
OTU_1484	k__Bacteria
OTU_1953	k__Bacteria; p__Proteobacteria
OTU_2891	Unknown
OTU_304	k__Bacteria; p__Proteobacteria; c__Alphaproteobacteria; o__Rhodobacterales; f__Rhodobacteraceae
OTU_1378	k__Bacteria; p__Bacteroidetes; c__Bacteroidia; o__Bacteroidales; f__Bacteroidales_RF16_group; g__; s__
OTU_2051	k__Bacteria; p__Nitrospinae; c__Belgica2005-10-ZG-3; o__; f__; g__; s__
OTU_607	k__Bacteria; p__Proteobacteria; c__Gammaproteobacteria; o__Pseudomonadales; f__Moraxellaceae; g__Moraxella
OTU_1822	k__Bacteria; p__Proteobacteria; c__Alphaproteobacteria; o__Rickettsiales; f__Mitochondria
OTU_840	k__Bacteria; p__Firmicutes; c__Clostridia; o__Clostridiales; f__Ruminococcaceae
OTU_326	k__Bacteria; p__Bacteroidetes; c__Bacteroidia; o__Bacteroidales; f__Rikenellaceae; g__Alistipes; s__
OTU_1726	k__Bacteria; p__Bacteroidetes; c__Sphingobacteriia; o__Sphingobacteriales; f__env.OPS_17; g__; s__
OTU_2199	k__Bacteria; p__Cyanobacteria; c__Chloroplast; o__unidentified_Chloroplast; f__unidentified_Chloroplast; g__unidentified_Chloroplast
OTU_1631	Unknown
OTU_2953	k__Archaea; p__.DHVEG-6.
OTU_1377	k__Bacteria; p__Firmicutes; c__Negativicutes; o__Selenomonadales; f__Veillonellaceae; g__Dialister; s__Dialister_micraerophilus
OTU_1515	k__Bacteria; p__Proteobacteria; c__Betaproteobacteria; o__Nitrosomonadales; f__Nitrosomonadaceae; g__; s__
OTU_707	k__Bacteria; p__Proteobacteria; c__Gammaproteobacteria; o__Alteromonadales; f__Alteromonadaceae; g__Marinobacter; s__Marinobacter_salsuginis
OTU_816	k__Bacteria; p__Firmicutes; c__Clostridia; o__Clostridiales; f__Lachnospiraceae; g__Acetitomaculum; s__
OTU_215	k__Bacteria
OTU_2018	Unknown
OTU_151	k__Bacteria; p__Bacteroidetes; c__Sphingobacteriia; o__Sphingobacteriales; f__Chitinophagaceae; g__Chitinophaga; s__Chitinophaga_costaii
OTU_1923	k__Bacteria; p__Actinobacteria; c__unidentified_Actinobacteria; o__Corynebacteriales; f__Nocardiaceae; g__Rhodococcus; s__Rhodococcus_hoagii
OTU_2210	k__Bacteria
OTU_156	k__Bacteria; p__Proteobacteria; c__Gammaproteobacteria; o__Enterobacteriales; f__Enterobacteriaceae
OTU_2221	k__Archaea; p__Thaumarchaeota; c__; o__; f__; g__; s__
OTU_815	k__Bacteria; p__Fusobacteria; c__Fusobacteriia; o__Fusobacteriales; f__Fusobacteriaceae; g__Fusobacterium
OTU_69	k__Bacteria; p__Bacteroidetes; c__Sphingobacteriia; o__Sphingobacteriales; f__Sphingobacteriaceae
OTU_582	k__Archaea; p__.DHVEG-6.; c__; o__; f__; g__; s__
OTU_2559	k__Bacteria; p__Actinobacteria; c__Acidimicrobiia; o__Acidimicrobiales; f__Iamiaceae; g__Iamia; s__
OTU_469	k__Bacteria; p__Acidobacteria; c__unidentified_Acidobacteria; o__Acidobacteriales; f__Acidobacteriaceae_(Subgroup_1); g__Acidobacterium; s__
OTU_1845	k__Bacteria; p__Latescibacteria; c__; o__; f__; g__; s__
OTU_2968	Unknown
OTU_948	k__Bacteria; p__Proteobacteria; c__Gammaproteobacteria; o__Thiotrichales; f__Piscirickettsiaceae; g__Methylophaga
OTU_44	k__Archaea; p__.DHVEG-6.
OTU_1529	k__Bacteria
OTU_198	k__Bacteria; p__Proteobacteria; c__Gammaproteobacteria; o__Alteromonadales; f__Idiomarinaceae; g__Aliidiomarina; s__
OTU_487	k__Bacteria; p__Acidobacteria; c__unidentified_Acidobacteria; o__Acidobacteriales; f__Acidobacteriaceae_(Subgroup_1); g__Edaphobacter; s__
OTU_1186	k__Bacteria; p__Firmicutes; c__Clostridia; o__Clostridiales; f__Ruminococcaceae; g__Ruminiclostridium_6; s__
OTU_2207	k__Bacteria; p__Firmicutes; c__Clostridia; o__Clostridiales
OTU_2491	k__Bacteria; p__Actinobacteria; c__Thermoleophilia; o__Solirubrobacterales; f__Elev-16S-1332; g__; s__
OTU_1115	k__Bacteria; p__Firmicutes; c__Erysipelotrichia; o__Erysipelotrichales; f__Erysipelotrichaceae; g__Erysipelatoclostridium; s__[Clostridium]_spiroforme
OTU_1417	k__Bacteria; p__Proteobacteria; c__Betaproteobacteria; o__Burkholderiales; f__Comamonadaceae; g__Variovorax
OTU_1275	k__Bacteria; p__Acidobacteria; c__Subgroup_6; o__; f__; g__; s__
OTU_265	k__Bacteria; p__Nitrospirae; c__Nitrospira; o__Nitrospirales; f__Nitrospiraceae; g__unidentified_Nitrospiraceae; s__Nitrospira_cf._moscoviensis_SBR1015
OTU_1318	k__Bacteria; p__Proteobacteria; c__Alphaproteobacteria; o__Rhizobiales; f__Rhizobiaceae; g__Rhizobium
OTU_2528	k__Bacteria; p__Proteobacteria; c__Deltaproteobacteria; o__Myxococcales; f__Myxococcaceae; g__Myxococcus
OTU_346	k__Bacteria; p__Cyanobacteria; c__Chloroplast; o__unidentified_Chloroplast; f__unidentified_Chloroplast; g__unidentified_Chloroplast; s__Virgulinella_fragilis
OTU_1855	k__Bacteria; p__Bacteroidetes; c__Flavobacteriia; o__Flavobacteriales; f__Flavobacteriaceae
OTU_21	k__Bacteria; p__Proteobacteria; c__Gammaproteobacteria; o__Enterobacteriales; f__Enterobacteriaceae
OTU_2474	k__Bacteria; p__Proteobacteria; c__Alphaproteobacteria; o__Rhodospirillales; f__Acetobacteraceae; g__Acetobacter
OTU_2059	k__Bacteria; p__Proteobacteria; c__Gammaproteobacteria; o__Methylococcales; f__Methylococcaceae; g__Methylomicrobium
OTU_591	k__Bacteria; p__Bacteroidetes; c__Bacteroidia; o__Bacteroidales; f__Prevotellaceae; g__Alloprevotella; s__
OTU_530	k__Bacteria; p__Proteobacteria; c__Alphaproteobacteria; o__Rhodobacterales; f__Rhodobacteraceae; g__Roseivivax; s__Roseivivax_halodurans
OTU_460	k__Bacteria; p__Actinobacteria; c__Coriobacteriia; o__Coriobacteriales; f__Coriobacteriaceae
OTU_1133	k__Bacteria; p__Proteobacteria; c__Gammaproteobacteria; o__Xanthomonadales
OTU_2420	k__Bacteria; p__Cyanobacteria; c__Chloroplast; o__unidentified_Chloroplast; f__unidentified_Chloroplast; g__unidentified_Chloroplast; s__Chlorella_sp._CC-Bw-9
OTU_360	k__Bacteria; p__Bacteroidetes; c__Bacteroidia; o__Bacteroidales; f__Bacteroidaceae; g__Bacteroides; s__Bacteroides_fragilis
OTU_1294	k__Bacteria; p__Actinobacteria; c__unidentified_Actinobacteria; o__Micrococcales; f__Intrasporangiaceae; g__Ornithinimicrobium
OTU_1433	k__Bacteria; p__Firmicutes; c__Bacilli; o__Bacillales; f__Bacillaceae; g__Fictibacillus; s__Fictibacillus_arsenicus
OTU_1784	k__Bacteria; p__Proteobacteria; c__Gammaproteobacteria; o__Xanthomonadales; f__JTB255_marine_benthic_group; g__; s__
OTU_2158	k__Bacteria; p__Bacteroidetes; c__Bacteroidia; o__Bacteroidales; f__Rikenellaceae; g__Alistipes; s__Alistipes_sp._N15.MGS-157
OTU_991	k__Bacteria; p__Bacteroidetes; c__Bacteroidia; o__Bacteroidales; f__Bacteroidales_S24-7_group; g__; s__
OTU_2918	k__Bacteria; p__Firmicutes; c__Erysipelotrichia; o__Erysipelotrichales; f__Erysipelotrichaceae; g__Erysipelotrichaceae_UCG-004; s__
OTU_894	k__Bacteria; p__Proteobacteria; c__Betaproteobacteria; o__Burkholderiales; f__Alcaligenaceae; g__Sutterella
OTU_1343	k__Bacteria; p__Acidobacteria; c__Subgroup_13; o__; f__; g__; s__
OTU_2784	k__Bacteria; p__Acidobacteria; c__Solibacteres; o__Solibacterales; f__Solibacteraceae_(Subgroup_3)
OTU_190	k__Bacteria; p__Firmicutes; c__Clostridia; o__Clostridiales; f__Ruminococcaceae; g__Ruminococcaceae_UCG-004; s__
OTU_2941	k__Bacteria; p__Proteobacteria; c__Deltaproteobacteria; o__Myxococcales
OTU_1276	k__Bacteria; p__Actinobacteria; c__Thermoleophilia; o__Solirubrobacterales; f__Patulibacteraceae; g__Patulibacter
OTU_590	k__Bacteria; p__Bacteroidetes; c__Bacteroidia; o__Bacteroidales; f__Bacteroidales_S24-7_group; g__; s__
OTU_1197	k__Bacteria; p__Proteobacteria; c__Gammaproteobacteria; o__Oceanospirillales; f__Alcanivoracaceae; g__Alcanivorax; s__
OTU_913	k__Bacteria; p__Firmicutes; c__Clostridia; o__Clostridiales; f__Family_XIII; g__Family_XIII_UCG-001; s__
OTU_1165	k__Bacteria; p__Actinobacteria; c__unidentified_Actinobacteria; o__Corynebacteriales; f__Corynebacteriaceae; g__Corynebacterium_1
OTU_2148	k__Bacteria; p__Chloroflexi; c__KD4-96; o__; f__; g__; s__
OTU_1662	k__Bacteria; p__Firmicutes; c__Clostridia; o__Clostridiales; f__Lachnospiraceae
OTU_1641	k__Bacteria; p__Bacteroidetes; c__Sphingobacteriia; o__Sphingobacteriales; f__Chitinophagaceae; g__; s__
OTU_412	k__Bacteria; p__Firmicutes; c__Clostridia; o__Clostridiales; f__Lachnospiraceae
OTU_700	k__Bacteria; p__Actinobacteria; c__unidentified_Actinobacteria; o__Propionibacteriales; f__Nocardioidaceae; g__Nocardioides; s__Nocardioides_sp._MSL_24
OTU_420	k__Bacteria; p__Proteobacteria; c__Gammaproteobacteria; o__Cellvibrionales; f__Halieaceae; g__Pseudohaliea; s__
OTU_2989	k__Bacteria; p__Bacteroidetes; c__Bacteroidia; o__Bacteroidales; f__Prevotellaceae; g__Prevotella_1; s__
OTU_1254	k__Bacteria; p__Firmicutes; c__Erysipelotrichia; o__Erysipelotrichales; f__Erysipelotrichaceae; g__Turicibacter; s__
OTU_1404	k__Bacteria; p__Proteobacteria; c__Gammaproteobacteria; o__Xanthomonadales; f__Xanthomonadaceae
OTU_461	k__Bacteria; p__Proteobacteria; c__Gammaproteobacteria; o__Pseudomonadales; f__Moraxellaceae; g__Acinetobacter; s__Acinetobacter_ursingii
OTU_2237	Unknown
OTU_93	k__Bacteria; p__Firmicutes; c__Clostridia; o__Clostridiales; f__Ruminococcaceae; g__Ruminococcus_1; s__
OTU_765	k__Bacteria; p__Ignavibacteriae; c__Ignavibacteria; o__Ignavibacteriales; f__BSV26; g__; s__
OTU_572	k__Bacteria; p__Bacteroidetes; c__Bacteroidia; o__Bacteroidales; f__Bacteroidales_S24-7_group; g__; s__
OTU_2105	k__Bacteria; p__Latescibacteria; c__; o__; f__; g__; s__
OTU_2099	k__Bacteria; p__Proteobacteria; c__Gammaproteobacteria; o__Xanthomonadales; f__Xanthomonadaceae
OTU_1301	k__Bacteria; p__Parcubacteria
OTU_1495	k__Bacteria; p__Proteobacteria; c__Betaproteobacteria; o__SC-I-84; f__; g__; s__
OTU_1213	k__Bacteria; p__Acidobacteria; c__Subgroup_6; o__; f__; g__; s__
OTU_1459	k__Bacteria; p__Spirochaetes; c__unidentified_Spirochaetes; o__Spirochaetales; f__Spirochaetaceae; g__Treponema_2; s__
OTU_1321	k__Bacteria; p__Proteobacteria; c__Epsilonproteobacteria; o__Campylobacterales; f__Helicobacteraceae; g__Helicobacter; s__Helicobacter_ganmani
OTU_3021	k__Bacteria; p__Nitrospirae; c__Nitrospira; o__Nitrospirales; f__Sh765B-TzT-35; g__; s__
OTU_119	k__Bacteria; p__Proteobacteria; c__Alphaproteobacteria; o__Rhodospirillales; f__Acetobacteraceae
OTU_1381	k__Bacteria; p__Tenericutes; c__Mollicutes; o__Mycoplasmatales; f__Mycoplasmataceae; g__Ureaplasma; s__
OTU_289	k__Bacteria; p__Firmicutes; c__Bacilli; o__Lactobacillales; f__Leuconostocaceae; g__Weissella; s__Weissella_confusa
OTU_343	k__Bacteria; p__Bacteroidetes; c__Flavobacteriia; o__Flavobacteriales; f__Flavobacteriaceae; g__Chryseobacterium; s__Chryseobacterium_taklimakanense
OTU_323	k__Bacteria; p__Firmicutes; c__Clostridia; o__Clostridiales; f__Lachnospiraceae; g__Anaerostipes; s__Anaerostipes_hadrus
OTU_2905	k__Bacteria; p__Acidobacteria; c__Solibacteres; o__Solibacterales; f__Solibacteraceae_(Subgroup_3); g__Bryobacter; s__
OTU_2017	k__Bacteria
OTU_2375	k__Bacteria; p__Acidobacteria; c__Holophagae; o__Subgroup_10; f__ABS-19
OTU_1429	k__Bacteria; p__Proteobacteria; c__Alphaproteobacteria; o__Rhodospirillales; f__Rhodospirillaceae; g__; s__
OTU_1001	k__Bacteria; p__Proteobacteria; c__Gammaproteobacteria
OTU_2490	k__Bacteria; p__Proteobacteria; c__Gammaproteobacteria; o__Pseudomonadales; f__Pseudomonadaceae; g__Pseudomonas; s__Pseudomonas_luteola
OTU_882	k__Bacteria; p__Bacteroidetes; c__Cytophagia; o__Cytophagales; f__Cytophagaceae
OTU_635	k__Bacteria; p__Proteobacteria; c__Betaproteobacteria; o__Rhodocyclales; f__Rhodocyclaceae
OTU_1887	k__Bacteria; p__Bacteroidetes; c__Sphingobacteriia; o__Sphingobacteriales; f__Chitinophagaceae; g__Flavihumibacter; s__
OTU_2310	k__Bacteria; p__Bacteroidetes; c__Bacteroidia; o__Bacteroidales; f__Rikenellaceae; g__Alistipes; s__Faecalibacterium_prausnitzii
OTU_208	k__Bacteria; p__Proteobacteria; c__Alphaproteobacteria; o__Caulobacterales; f__Hyphomonadaceae; g__; s__
OTU_899	k__Bacteria; p__Firmicutes; c__Clostridia; o__Clostridiales; f__Family_XI; g__Peptoniphilus
OTU_921	k__Bacteria; p__Firmicutes; c__Clostridia; o__Clostridiales; f__Lachnospiraceae; g__Moryella; s__
OTU_608	k__Bacteria; p__Nitrospirae; c__Nitrospira; o__Nitrospirales; f__Nitrospiraceae; g__unidentified_Nitrospiraceae; s__Nitrospira_japonica
OTU_1332	k__Bacteria; p__Proteobacteria; c__Gammaproteobacteria
OTU_1348	k__Bacteria; p__Thermomicrobia; c__unidentified_Thermomicrobia; o__AKYG1722; f__; g__; s__
OTU_2565	k__Bacteria; p__Firmicutes; c__Clostridia; o__Clostridiales; f__Lachnospiraceae; g__[Ruminococcus]_torques_group
OTU_2886	k__Bacteria; p__Bacteroidetes; c__Bacteroidetes_BD2-2; o__; f__; g__; s__
OTU_2103	k__Bacteria; p__Acidobacteria; c__Subgroup_6; o__unidentified_Subgroup_6; f__unidentified_Subgroup_6; g__unidentified_Subgroup_6; s__Acidobacteria_bacterium_LP6
OTU_2114	k__Bacteria; p__Proteobacteria; c__Alphaproteobacteria; o__Rhodobacterales; f__Rhodobacteraceae
OTU_755	k__Bacteria; p__Actinobacteria; c__unidentified_Actinobacteria; o__Propionibacteriales; f__Nocardioidaceae; g__Nocardioides
OTU_1412	k__Bacteria; p__Firmicutes; c__Clostridia; o__Clostridiales; f__Ruminococcaceae; g__Caproiciproducens; s__
OTU_946	k__Bacteria; p__Proteobacteria; c__Deltaproteobacteria; o__Bdellovibrionales; f__Bdellovibrionaceae; g__; s__
OTU_1777	k__Bacteria; p__Proteobacteria; c__Deltaproteobacteria; o__Desulfuromonadales; f__Geobacteraceae; g__Geobacter
OTU_781	k__Bacteria; p__Proteobacteria; c__Betaproteobacteria; o__Neisseriales; f__Neisseriaceae; g__; s__
OTU_1646	k__Bacteria; p__Bacteroidetes; c__Bacteroidia; o__Bacteroidales; f__Bacteroidales_S24-7_group; g__; s__
OTU_2228	k__Bacteria; p__Proteobacteria
OTU_1143	k__Bacteria; p__Firmicutes; c__Erysipelotrichia; o__Erysipelotrichales; f__Erysipelotrichaceae; g__Holdemania; s__
OTU_1498	k__Bacteria; p__Proteobacteria; c__Gammaproteobacteria; o__Xanthomonadales; f__Xanthomonadaceae; g__Rhodanobacter; s__Rhodanobacter_lindaniclasticus
OTU_2655	k__Bacteria; p__Proteobacteria; c__Alphaproteobacteria
OTU_2734	k__Bacteria
OTU_3008	k__Bacteria
OTU_968	k__Archaea; p__Thaumarchaeota; c__unidentified_Thaumarchaeota; o__unidentified_Thaumarchaeota; f__unidentified_Thaumarchaeota; g__Candidatus_Nitrosopumilus; s__
OTU_317	k__Bacteria; p__Firmicutes; c__Clostridia; o__Clostridiales; f__Ruminococcaceae
OTU_2532	k__Bacteria; p__Elusimicrobia; c__unidentified_Elusimicrobia; o__Lineage_IIa; f__; g__; s__
OTU_1304	k__Bacteria; p__Firmicutes; c__Clostridia; o__Clostridiales; f__Lachnospiraceae; g__[Ruminococcus]_gauvreauii_group; s__
OTU_789	k__Bacteria; p__Proteobacteria; c__Betaproteobacteria; o__SC-I-84; f__; g__; s__
OTU_189	k__Bacteria; p__Firmicutes; c__Clostridia; o__Clostridiales; f__Ruminococcaceae; g__Ruminococcaceae_UCG-013; s__
OTU_329	k__Bacteria; p__Bacteroidetes; c__Bacteroidia; o__Bacteroidales; f__Rikenellaceae; g__Rikenellaceae_RC9_gut_group; s__
OTU_2170	k__Bacteria; p__Actinobacteria; c__unidentified_Actinobacteria; o__Propionibacteriales; f__Nocardioidaceae; g__Nocardioides
OTU_102	k__Bacteria; p__Bacteroidetes; c__Sphingobacteriia; o__Sphingobacteriales; f__Chitinophagaceae
OTU_1361	k__Bacteria; p__Cyanobacteria; c__Chloroplast; o__unidentified_Chloroplast; f__unidentified_Chloroplast; g__unidentified_Chloroplast
OTU_1026	k__Bacteria; p__Firmicutes; c__Clostridia; o__Clostridiales; f__Lachnospiraceae; g__Lachnospiraceae_XPB1014_group; s__
OTU_1767	k__Bacteria; p__Proteobacteria; c__Deltaproteobacteria; o__Myxococcales; f__BIrii41; g__; s__
OTU_1589	k__Bacteria
OTU_1303	k__Bacteria; p__Firmicutes; c__Bacilli; o__Bacillales; f__Staphylococcaceae; g__Jeotgalicoccus; s__Jeotgalicoccus_sp._M3T9B12
OTU_2098	k__Bacteria; p__Bacteroidetes; c__Bacteroidia; o__unidentified_Bacteroidia; f__Draconibacteriaceae; g__unidentified_Draconibacteriaceae; s__benzene_mineralizing_consortium_clone_SB-1
OTU_1843	k__Bacteria; p__Firmicutes; c__Clostridia; o__Clostridiales; f__Lachnospiraceae; g__unidentified_Lachnospiraceae; s__bacterium_enrichment_culture_clone_Ecwsrb027
OTU_2315	k__Bacteria; p__Actinobacteria; c__Rubrobacteria; o__Rubrobacterales; f__Rubrobacteriaceae; g__Rubrobacter; s__
OTU_668	k__Bacteria; p__Proteobacteria; c__Gammaproteobacteria
OTU_1397	k__Bacteria; p__Cyanobacteria; c__Chloroplast; o__unidentified_Chloroplast; f__unidentified_Chloroplast; g__unidentified_Chloroplast
OTU_1319	k__Bacteria; p__Bacteroidetes; c__Bacteroidia; o__Bacteroidales; f__Bacteroidales_S24-7_group; g__; s__
OTU_980	k__Bacteria; p__Proteobacteria; c__Alphaproteobacteria; o__Rhizobiales; f__Phyllobacteriaceae; g__Mesorhizobium
OTU_691	k__Bacteria; p__Proteobacteria; c__Gammaproteobacteria; o__Xanthomonadales; f__Xanthomonadaceae; g__Dyella; s__Dyella_koreensis
OTU_837	k__Bacteria; p__Verrucomicrobia; c__Verrucomicrobiae; o__Verrucomicrobiales; f__Verrucomicrobiaceae; g__Persicirhabdus; s__
OTU_396	k__Bacteria; p__Firmicutes; c__Clostridia; o__Clostridiales; f__Ruminococcaceae; g__Ruminococcaceae_UCG-014; s__[Clostridium]_papyrosolvens
OTU_1624	k__Bacteria; p__Proteobacteria; c__Gammaproteobacteria; o__Xanthomonadales; f__Solimonadaceae; g__Polycyclovorans; s__
OTU_1003	k__Bacteria; p__Firmicutes; c__Clostridia; o__Clostridiales; f__Ruminococcaceae; g__Anaerotruncus; s__[Clostridium]_leptum
OTU_1764	k__Bacteria; p__Firmicutes; c__Bacilli; o__Bacillales; f__Paenibacillaceae; g__Paenibacillus; s__Paenibacillus_castaneae
OTU_2815	k__Bacteria; p__Proteobacteria; c__Gammaproteobacteria; o__Xanthomonadales; f__unidentified_Xanthomonadales; g__Acidibacter; s__
OTU_2765	k__Bacteria; p__Bacteroidetes
OTU_1974	k__Bacteria; p__Actinobacteria; c__unidentified_Actinobacteria
OTU_1903	k__Bacteria; p__Proteobacteria; c__Deltaproteobacteria; o__Desulfurellales; f__Desulfurellaceae; g__H16; s__
OTU_2063	k__Bacteria; p__Proteobacteria; c__Betaproteobacteria; o__TRA3-20; f__unidentified_TRA3-20; g__unidentified_TRA3-20; s__beta_proteobacterium_LX29
OTU_2997	k__Bacteria; p__Proteobacteria; c__Gammaproteobacteria; o__Oceanospirillales; f__Oceanospirillaceae
OTU_1985	k__Bacteria; p__Actinobacteria; c__MB-A2-108; o__; f__; g__; s__
OTU_514	k__Archaea; p__.DHVEG-6.; c__; o__; f__; g__; s__
OTU_809	k__Bacteria
OTU_1239	k__Bacteria; p__Firmicutes; c__Clostridia; o__Clostridiales; f__Ruminococcaceae; g__Anaerotruncus; s__
OTU_1502	k__Bacteria; p__Proteobacteria; c__Alphaproteobacteria; o__Rhizobiales; f__Rhizobiaceae; g__Rhizobium
OTU_1296	k__Bacteria; p__Actinobacteria; c__Acidimicrobiia; o__Acidimicrobiales; f__OM1_clade; g__Candidatus_Actinomarina; s__
OTU_2001	k__Bacteria; p__Actinobacteria; c__Thermoleophilia; o__Gaiellales
OTU_1207	k__Bacteria; p__Proteobacteria; c__Alphaproteobacteria; o__; f__; g__; s__
OTU_227	k__Bacteria; p__Proteobacteria; c__Betaproteobacteria; o__Neisseriales; f__Neisseriaceae; g__Neisseria
OTU_1670	k__Bacteria
OTU_600	k__Bacteria; p__Firmicutes
OTU_2422	k__Bacteria; p__Nitrospirae; c__Nitrospira; o__Nitrospirales; f__0319-6A21; g__; s__
OTU_2350	k__Bacteria; p__Bacteroidetes; c__Bacteroidia; o__Bacteroidales; f__Prevotellaceae; g__Prevotella_2; s__
OTU_402	k__Bacteria; p__Proteobacteria; c__Gammaproteobacteria; o__Vibrionales; f__Vibrionaceae; g__Vibrio; s__Vibrio_coralliilyticus
OTU_382	k__Bacteria; p__Proteobacteria; c__Alphaproteobacteria; o__Rhodobacterales; f__Rhodobacteraceae; g__Marivita; s__
OTU_2768	k__Bacteria; p__Nitrospirae; c__Nitrospira; o__Nitrospirales; f__0319-6A21; g__; s__
OTU_2020	Unknown
OTU_1063	k__Bacteria; p__Bacteroidetes; c__Bacteroidia; o__Bacteroidales; f__Rikenellaceae; g__Rikenellaceae_RC9_gut_group; s__
OTU_1728	k__Bacteria; p__Actinobacteria; c__unidentified_Actinobacteria; o__Streptomycetales; f__Streptomycetaceae; g__Streptomyces
OTU_1842	k__Bacteria; p__Proteobacteria; c__Gammaproteobacteria; o__Xanthomonadales; f__Xanthomonadaceae; g__Thermomonas; s__
OTU_483	k__Bacteria; p__Proteobacteria; c__Gammaproteobacteria; o__Vibrionales; f__Vibrionaceae; g__Vibrio
OTU_2349	k__Bacteria; p__Firmicutes; c__Clostridia; o__Clostridiales; f__Ruminococcaceae
OTU_199	k__Bacteria; p__Proteobacteria; c__Gammaproteobacteria; o__Vibrionales; f__Vibrionaceae; g__Vibrio
OTU_654	k__Bacteria; p__Proteobacteria; c__Alphaproteobacteria; o__Rickettsiales; f__Mitochondria; g__; s__
OTU_2336	k__Bacteria; p__Proteobacteria; c__Deltaproteobacteria
OTU_1872	k__Bacteria; p__Proteobacteria; c__Gammaproteobacteria; o__Xanthomonadales; f__unidentified_Xanthomonadales; g__Candidatus_Competibacter; s__
OTU_1682	k__Bacteria; p__Proteobacteria; c__Gammaproteobacteria; o__Xanthomonadales; f__unidentified_Xanthomonadales; g__Steroidobacter; s__
OTU_432	k__Bacteria; p__Bacteroidetes; c__Bacteroidia; o__Bacteroidales; f__Rikenellaceae; g__Rikenellaceae_RC9_gut_group; s__
OTU_359	k__Bacteria; p__Firmicutes; c__Clostridia; o__Clostridiales; f__Lachnospiraceae; g__; s__
OTU_814	k__Bacteria; p__Proteobacteria; c__Alphaproteobacteria; o__Rhizobiales; f__Methylobacteriaceae; g__Meganema; s__
OTU_1505	k__Bacteria; p__Proteobacteria; c__Betaproteobacteria; o__Rhodocyclales; f__Rhodocyclaceae; g__Azoarcus
OTU_413	k__Bacteria; p__Proteobacteria; c__Gammaproteobacteria; o__Alteromonadales; f__Alteromonadaceae; g__Glaciecola; s__Alteromonas_macleodii
OTU_125	k__Bacteria; p__Acidobacteria; c__unidentified_Acidobacteria; o__Acidobacteriales; f__Acidobacteriaceae_(Subgroup_1); g__Terriglobus; s__
OTU_967	k__Bacteria; p__Proteobacteria; c__Gammaproteobacteria; o__Alteromonadales; f__Alteromonadaceae; g__Marinobacter
OTU_1159	k__Bacteria; p__Proteobacteria; c__Alphaproteobacteria; o__Rhodobacterales; f__Rhodobacteraceae
OTU_1331	k__Bacteria; p__Proteobacteria; c__Deltaproteobacteria; o__SAR324_clade(Marine_group_B); f__; g__; s__
OTU_2940	k__Bacteria; p__Proteobacteria; c__Gammaproteobacteria; o__Xanthomonadales; f__Xanthomonadaceae; g__Arenimonas; s__
OTU_1499	k__Bacteria
OTU_576	k__Bacteria; p__Firmicutes; c__Clostridia; o__Clostridiales; f__Clostridiales_vadinBB60_group; g__; s__
OTU_662	k__Bacteria; p__Firmicutes; c__Clostridia; o__Clostridiales; f__Ruminococcaceae; g__Ruminococcaceae_UCG-003; s__
OTU_1994	k__Bacteria; p__Chloroflexi; c__Ktedonobacteria; o__JG30-KF-AS9; f__; g__; s__
OTU_422	k__Bacteria; p__Proteobacteria; c__Betaproteobacteria; o__Burkholderiales; f__Oxalobacteraceae; g__Massilia
OTU_333	k__Bacteria; p__Proteobacteria; c__Alphaproteobacteria; o__Caulobacterales; f__Hyphomonadaceae
OTU_357	k__Bacteria; p__Proteobacteria; c__Gammaproteobacteria; o__Oceanospirillales; f__Alcanivoracaceae; g__Alcanivorax
OTU_1465	k__Bacteria; p__Chloroflexi; c__Ktedonobacteria; o__C0119; f__; g__; s__
OTU_1441	k__Bacteria; p__Firmicutes; c__Clostridia; o__Clostridiales; f__Ruminococcaceae; g__Ruminococcaceae_UCG-010; s__
OTU_2958	k__Bacteria; p__Chloroflexi; c__JG37-AG-4; o__; f__; g__; s__
OTU_705	k__Bacteria; p__Proteobacteria; c__Gammaproteobacteria; o__Alteromonadales; f__Colwelliaceae; g__Colwellia
OTU_1602	k__Bacteria; p__Firmicutes; c__Clostridia; o__Clostridiales; f__Ruminococcaceae; g__Ruminococcus_2; s__
OTU_1470	k__Bacteria; p__Proteobacteria; c__Betaproteobacteria; o__Burkholderiales; f__Burkholderiaceae; g__Burkholderia-Paraburkholderia
OTU_2131	k__Bacteria; p__Proteobacteria; c__Alphaproteobacteria; o__Rhodospirillales; f__Rhodospirillaceae; g__; s__
OTU_2652	k__Bacteria; p__Actinobacteria; c__Thermoleophilia; o__Solirubrobacterales; f__Elev-16S-1332; g__; s__
OTU_2796	k__Bacteria; p__Proteobacteria; c__Gammaproteobacteria
OTU_2535	Unknown
OTU_671	k__Bacteria; p__Firmicutes; c__Erysipelotrichia; o__Erysipelotrichales; f__Erysipelotrichaceae; g__Erysipelatoclostridium; s__
OTU_1175	k__Bacteria; p__Actinobacteria; c__Thermoleophilia; o__Solirubrobacterales; f__Elev-16S-1332; g__; s__
OTU_599	k__Bacteria; p__Firmicutes; c__Clostridia; o__Clostridiales; f__Lachnospiraceae; g__Lachnospiraceae_UCG-010; s__
OTU_1773	k__Bacteria; p__Parcubacteria; c__; o__; f__; g__; s__
OTU_1834	k__Bacteria; p__Acidobacteria; c__unidentified_Acidobacteria; o__Acidobacteriales; f__Acidobacteriaceae_(Subgroup_1); g__Granulicella; s__
OTU_908	k__Bacteria; p__Acidobacteria; c__Subgroup_6; o__; f__; g__; s__
OTU_2507	k__Bacteria; p__Bacteroidetes; c__Cytophagia; o__Cytophagales; f__Cytophagaceae; g__Pontibacter; s__
OTU_186	k__Bacteria; p__Actinobacteria; c__unidentified_Actinobacteria; o__Micrococcales; f__Microbacteriaceae
OTU_2669	k__Bacteria; p__Firmicutes; c__Clostridia; o__Clostridiales; f__Ruminococcaceae
OTU_2205	k__Bacteria; p__Acidobacteria; c__Blastocatellia; o__unidentified_Blastocatellia; f__Blastocatellaceae_(Subgroup_4); g__Stenotrophobacter; s__
OTU_63	k__Bacteria; p__Bacteroidetes; c__Flavobacteriia; o__Flavobacteriales; f__Flavobacteriaceae; g__Chryseobacterium
OTU_1658	k__Bacteria; p__Proteobacteria; c__Gammaproteobacteria; o__Oceanospirillales; f__unidentified_Oceanospirillales; g__unidentified_Oceanospirillales
OTU_184	k__Bacteria; p__Actinobacteria; c__unidentified_Actinobacteria; o__Corynebacteriales; f__Corynebacteriaceae; g__Corynebacterium_1; s__Corynebacterium_tuberculostearicum
OTU_2448	k__Bacteria; p__Proteobacteria; c__Epsilonproteobacteria; o__Campylobacterales; f__Helicobacteraceae; g__Sulfurovum
OTU_2651	k__Bacteria; p__Bacteroidetes; c__Bacteroidia; o__Bacteroidales; f__Bacteroidales_S24-7_group; g__; s__
OTU_97	k__Bacteria; p__Proteobacteria; c__Betaproteobacteria; o__Burkholderiales; f__Burkholderiaceae; g__Burkholderia-Paraburkholderia
OTU_803	k__Bacteria; p__Proteobacteria; c__Alphaproteobacteria; o__Rhizobiales; f__Xanthobacteraceae
OTU_701	k__Bacteria; p__Proteobacteria; c__Alphaproteobacteria; o__Rickettsiales; f__Mitochondria; g__; s__
OTU_1512	k__Bacteria; p__Proteobacteria; c__Alphaproteobacteria; o__Rhizobiales
OTU_2584	k__Bacteria; p__Actinobacteria; c__Acidimicrobiia; o__Acidimicrobiales; f__; g__; s__
OTU_2428	k__Bacteria; p__Firmicutes; c__Bacilli; o__Bacillales; f__Alicyclobacillaceae; g__Tumebacillus; s__Tumebacillus_ginsengisoli
OTU_2074	k__Bacteria; p__Proteobacteria; c__Gammaproteobacteria
OTU_1932	k__Bacteria; p__Firmicutes; c__Clostridia; o__Clostridiales; f__Lachnospiraceae
OTU_109	k__Bacteria; p__Proteobacteria; c__Betaproteobacteria; o__Burkholderiales; f__Alcaligenaceae; g__Verticia
OTU_235	k__Bacteria; p__Proteobacteria; c__Alphaproteobacteria; o__Sphingomonadales; f__Sphingomonadaceae; g__Sphingomonas
OTU_2969	k__Bacteria; p__Bacteroidetes; c__Bacteroidia; o__Bacteroidales; f__Prevotellaceae
OTU_934	k__Bacteria; p__Proteobacteria; c__Gammaproteobacteria
OTU_744	k__Bacteria; p__Cyanobacteria; c__unidentified_Cyanobacteria; o__SubsectionIII; f__FamilyI
OTU_1667	k__Bacteria; p__Proteobacteria; c__Alphaproteobacteria; o__Rhizobiales; f__Hyphomicrobiaceae; g__Pedomicrobium; s__
OTU_81	k__Bacteria; p__Proteobacteria; c__Alphaproteobacteria; o__Rhizobiales; f__Rhodobiaceae; g__Methyloceanibacter; s__
OTU_753	k__Bacteria; p__Actinobacteria; c__unidentified_Actinobacteria; o__Micrococcales; f__Micrococcaceae; g__Rothia
OTU_1839	k__Bacteria; p__Thermomicrobia; c__unidentified_Thermomicrobia; o__JG30-KF-CM45; f__; g__; s__
OTU_2380	k__Archaea; p__.DHVEG-6.; c__; o__; f__; g__; s__
OTU_2805	Unknown
OTU_2462	k__Bacteria; p__Proteobacteria; c__Deltaproteobacteria; o__unidentified_Deltaproteobacteria; f__Syntrophorhabdaceae; g__Syntrophorhabdus; s__
OTU_571	k__Bacteria; p__Bacteroidetes; c__Bacteroidia; o__Bacteroidales; f__Prevotellaceae
OTU_1012	k__Bacteria; p__Proteobacteria; c__Deltaproteobacteria; o__Myxococcales; f__Polyangiaceae; g__Sorangium; s__
OTU_2741	k__Bacteria; p__Proteobacteria; c__Betaproteobacteria; o__Burkholderiales; f__Burkholderiaceae; g__Pandoraea; s__Pandoraea_pnomenusa
OTU_1931	k__Bacteria; p__Proteobacteria; c__Alphaproteobacteria; o__Rhodobacterales; f__Rhodobacteraceae
OTU_945	k__Bacteria; p__Firmicutes; c__Clostridia; o__Clostridiales; f__Clostridiaceae_1; g__Clostridium_sensu_stricto_1; s__Clostridium_butyricum
OTU_171	k__Bacteria; p__Firmicutes; c__Bacilli; o__Lactobacillales; f__Aerococcaceae; g__Aerococcus; s__Aerococcus_viridans
OTU_2939	k__Bacteria; p__Proteobacteria; c__Alphaproteobacteria; o__Rhodospirillales; f__Rhodospirillaceae
OTU_457	k__Bacteria; p__Firmicutes; c__Bacilli; o__Bacillales; f__Paenibacillaceae; g__Cohnella; s__
OTU_889	k__Bacteria; p__Proteobacteria; c__Deltaproteobacteria; o__Bdellovibrionales; f__Bdellovibrionaceae; g__; s__
OTU_2162	k__Bacteria; p__Bacteroidetes; c__Bacteroidia; o__Bacteroidales; f__Bacteroidales_S24-7_group; g__; s__
OTU_1339	k__Bacteria; p__Acidobacteria; c__Subgroup_6; o__; f__; g__; s__
OTU_2324	k__Bacteria; p__Proteobacteria; c__Deltaproteobacteria; o__unidentified_Deltaproteobacteria; f__Syntrophorhabdaceae; g__Syntrophorhabdus; s__
OTU_1369	k__Bacteria; p__Proteobacteria; c__Gammaproteobacteria; o__Thiotrichales; f__EV818SWSAP88; g__; s__
OTU_1273	k__Bacteria; p__Proteobacteria; c__Gammaproteobacteria; o__Thiotrichales; f__Francisellaceae; g__Francisella; s__Francisella_philomiragia
OTU_1460	k__Bacteria; p__Firmicutes; c__Clostridia; o__Clostridiales; f__Ruminococcaceae
OTU_2275	k__Bacteria
OTU_355	k__Bacteria; p__Bacteroidetes; c__Cytophagia; o__Cytophagales; f__Cytophagaceae; g__Emticicia
OTU_1685	k__Bacteria; p__Firmicutes; c__Clostridia; o__Clostridiales; f__Family_XIII; g__Family_XIII_AD3011_group; s__
OTU_2309	k__Bacteria; p__Chloroflexi; c__Ktedonobacteria; o__C0119; f__; g__; s__
OTU_1335	k__Bacteria; p__Firmicutes; c__Clostridia; o__Clostridiales; f__Ruminococcaceae; g__Oscillibacter; s__
OTU_1766	k__Bacteria; p__Acidobacteria; c__Holophagae; o__Subgroup_10; f__ABS-19; g__; s__
OTU_218	k__Bacteria; p__Bacteroidetes; c__Sphingobacteriia; o__Sphingobacteriales; f__Chitinophagaceae
OTU_1856	k__Bacteria; p__Bacteroidetes; c__Flavobacteriia; o__Flavobacteriales; f__Cryomorphaceae; g__; s__
OTU_804	k__Bacteria; p__Cyanobacteria; c__Chloroplast
OTU_111	k__Bacteria; p__Proteobacteria; c__Alphaproteobacteria; o__Rhodobacterales; f__Rhodobacteraceae; g__Roseinatronobacter; s__
OTU_820	k__Bacteria; p__Proteobacteria; c__Deltaproteobacteria; o__Myxococcales; f__Phaselicystidaceae; g__Phaselicystis; s__
OTU_1462	k__Bacteria; p__Proteobacteria; c__Alphaproteobacteria; o__Sphingomonadales; f__Sphingomonadaceae; g__Sphingomonas; s__Sphingomonas_sp._SRS2
OTU_1292	k__Bacteria; p__Proteobacteria; c__Betaproteobacteria; o__Nitrosomonadales; f__Nitrosomonadaceae
OTU_627	k__Bacteria; p__Actinobacteria; c__Coriobacteriia; o__Coriobacteriales; f__Coriobacteriaceae; g__Senegalimassilia; s__
OTU_277	k__Bacteria; p__Acidobacteria; c__unidentified_Acidobacteria; o__Acidobacteriales; f__Acidobacteriaceae_(Subgroup_1); g__Acidobacterium
OTU_2836	k__Bacteria; p__Proteobacteria; c__Alphaproteobacteria; o__Rhodospirillales; f__Acetobacteraceae; g__Acidocella; s__
OTU_885	k__Bacteria; p__Bacteroidetes; c__Bacteroidia; o__Bacteroidales; f__Prevotellaceae; g__Prevotella; s__Prevotella_bivia
OTU_602	k__Bacteria; p__Proteobacteria; c__Gammaproteobacteria; o__Xanthomonadales; f__Xanthomonadaceae; g__Luteimonas
OTU_867	k__Bacteria; p__Proteobacteria; c__Alphaproteobacteria; o__Rhizobiales; f__Bradyrhizobiaceae; g__Tardiphaga; s__
OTU_340	k__Bacteria; p__Bacteroidetes; c__Bacteroidia; o__Bacteroidales; f__Bacteroidaceae; g__Bacteroides; s__Bacteroides_thetaiotaomicron
OTU_1263	k__Bacteria; p__Proteobacteria; c__Alphaproteobacteria; o__Caulobacterales; f__Hyphomonadaceae; g__; s__
OTU_354	k__Bacteria; p__Firmicutes; c__Clostridia; o__Clostridiales; f__Ruminococcaceae; g__Ruminiclostridium_6; s__
OTU_2631	k__Bacteria; p__Proteobacteria; c__Alphaproteobacteria; o__; f__; g__; s__
OTU_2193	Unknown
OTU_1402	k__Bacteria; p__Aminicenantes; c__; o__; f__; g__; s__
OTU_2592	k__Bacteria; p__Bacteroidetes; c__Flavobacteriia; o__Flavobacteriales; f__Flavobacteriaceae; g__Formosa; s__bacterium_enrichment_culture_clone_NCAAH_30A7
OTU_806	k__Bacteria; p__Saccharibacteria
OTU_798	k__Bacteria; p__Bacteroidetes; c__Bacteroidia; o__Bacteroidales; f__Porphyromonadaceae; g__; s__
OTU_1400	k__Bacteria; p__Hydrogenedentes; c__; o__; f__; g__; s__
OTU_669	k__Bacteria; p__Spirochaetes; c__unidentified_Spirochaetes; o__Spirochaetales; f__Spirochaetaceae; g__Treponema_2
OTU_236	k__Bacteria; p__Actinobacteria; c__unidentified_Actinobacteria; o__Micrococcales; f__Micrococcaceae; g__Rothia; s__
OTU_476	k__Bacteria; p__Proteobacteria; c__Epsilonproteobacteria; o__Campylobacterales; f__Campylobacteraceae; g__Campylobacter; s__Campylobacter_jejuni
OTU_2484	Unknown
OTU_268	k__Bacteria; p__Cyanobacteria; c__unidentified_Cyanobacteria; o__SubsectionIII; f__FamilyI; g__Phormidium; s__Oscillatoriales_cyanobacterium_Gollwitz_Poel
OTU_1893	k__Bacteria; p__Proteobacteria; c__Betaproteobacteria; o__B1-7BS; f__; g__; s__
OTU_763	k__Bacteria; p__Proteobacteria; c__Alphaproteobacteria; o__Rhizobiales; f__Hyphomicrobiaceae; g__Hyphomicrobium; s__
OTU_2998	k__Bacteria; p__Bacteroidetes; c__Bacteroidia; o__Bacteroidales; f__Prevotellaceae
OTU_2692	k__Bacteria; p__Tenericutes; c__Mollicutes; o__Mollicutes_RF9; f__; g__; s__
OTU_550	k__Bacteria; p__Cyanobacteria; c__unidentified_Cyanobacteria; o__SubsectionIII; f__FamilyI; g__Microcoleus; s__
OTU_242	k__Bacteria; p__Proteobacteria; c__Alphaproteobacteria; o__Rhodobacterales; f__Rhodobacteraceae; g__Roseovarius; s__
OTU_950	Unknown
OTU_1452	k__Bacteria
OTU_551	k__Bacteria; p__Firmicutes; c__Clostridia; o__Clostridiales; f__Family_XI; g__Ezakiella; s__
OTU_221	k__Bacteria; p__Firmicutes; c__Clostridia; o__Clostridiales; f__Ruminococcaceae; g__Anaerotruncus; s__
OTU_912	k__Bacteria; p__Firmicutes; c__Erysipelotrichia; o__Erysipelotrichales; f__Erysipelotrichaceae; g__Catenisphaera; s__
OTU_1123	k__Bacteria; p__Actinobacteria; c__Thermoleophilia; o__Gaiellales; f__Gaiellaceae; g__Gaiella
OTU_475	k__Bacteria; p__Proteobacteria; c__Gammaproteobacteria; o__Xanthomonadales; f__; g__; s__
OTU_1615	k__Bacteria; p__Proteobacteria; c__Deltaproteobacteria; o__Myxococcales
OTU_2268	k__Bacteria; p__Actinobacteria; c__Acidimicrobiia; o__Acidimicrobiales; f__Iamiaceae; g__Iamia; s__
OTU_447	k__Bacteria; p__Proteobacteria; c__Gammaproteobacteria; o__Oceanospirillales; f__Oleiphilaceae; g__Oleiphilus; s__
OTU_2717	k__Bacteria; p__Proteobacteria; c__Deltaproteobacteria; o__Myxococcales; f__Polyangiaceae; g__Labilithrix; s__Labilithrix_luteola
OTU_2083	k__Bacteria; p__Verrucomicrobia; c__OPB35_soil_group; o__; f__; g__; s__
OTU_1500	k__Bacteria; p__Bacteroidetes; c__Sphingobacteriia; o__Sphingobacteriales; f__Chitinophagaceae; g__Filimonas; s__Filimonas_sp._BG6
OTU_1760	k__Bacteria
OTU_498	k__Bacteria; p__Proteobacteria; c__Gammaproteobacteria; o__Alteromonadales; f__Pseudoalteromonadaceae; g__Algicola; s__Algicola_bacteriolytica
OTU_2100	k__Bacteria; p__Spirochaetes; c__unidentified_Spirochaetes; o__Spirochaetales; f__Spirochaetaceae; g__Treponema_2
OTU_1527	k__Bacteria; p__Proteobacteria
OTU_2924	k__Bacteria; p__Gemmatimonadetes; c__unidentified_Gemmatimonadetes; o__Gemmatimonadales; f__Gemmatimonadaceae; g__Gemmatimonas; s__
OTU_976	k__Bacteria; p__Fusobacteria; c__Fusobacteriia; o__Fusobacteriales; f__Fusobacteriaceae; g__Fusobacterium; s__
OTU_1373	k__Bacteria; p__Proteobacteria; c__Alphaproteobacteria; o__Rhodobacterales; f__Rhodobacteraceae
OTU_2505	k__Bacteria
OTU_989	k__Bacteria; p__Proteobacteria; c__Alphaproteobacteria; o__Rickettsiales; f__Mitochondria; g__unidentified_Mitochondria; s__
OTU_2142	k__Bacteria; p__Bacteroidetes; c__Cytophagia; o__Cytophagales; f__Cytophagaceae; g__; s__
OTU_1004	k__Bacteria; p__Bacteroidetes; c__Sphingobacteriia; o__Sphingobacteriales; f__Chitinophagaceae; g__Parafilimonas; s__
OTU_2822	k__Bacteria; p__Firmicutes; c__Clostridia; o__Clostridiales; f__Lachnospiraceae; g__Coprococcus_1
OTU_1064	k__Bacteria; p__Firmicutes; c__Clostridia; o__Clostridiales; f__Ruminococcaceae; g__Ruminococcaceae_UCG-008; s__
OTU_2778	k__Bacteria; p__Proteobacteria; c__Alphaproteobacteria; o__unidentified_Alphaproteobacteria; f__unidentified_Alphaproteobacteria; g__; s__
OTU_1493	k__Bacteria; p__Firmicutes; c__Negativicutes; o__Selenomonadales; f__Veillonellaceae; g__Allisonella; s__
OTU_3005	k__Bacteria; p__Actinobacteria; c__Acidimicrobiia; o__Acidimicrobiales; f__; g__; s__
OTU_1783	k__Bacteria; p__Proteobacteria; c__Deltaproteobacteria; o__Bdellovibrionales; f__Bacteriovoracaceae
OTU_1936	k__Bacteria; p__Proteobacteria; c__Alphaproteobacteria; o__Rhodobacterales; f__Rhodobacteraceae
OTU_2880	k__Bacteria
OTU_733	k__Bacteria; p__Proteobacteria; c__Alphaproteobacteria
OTU_2403	k__Bacteria; p__Nitrospirae; c__Nitrospira; o__Nitrospirales; f__Nitrospiraceae; g__unidentified_Nitrospiraceae; s__Magnetobacterium_sp._enrichment_culture_clone_D2CL_Bac_16S_Clone7
OTU_1401	k__Bacteria; p__Firmicutes; c__Erysipelotrichia; o__Erysipelotrichales; f__Erysipelotrichaceae
OTU_502	k__Bacteria; p__Proteobacteria; c__Alphaproteobacteria; o__Rhizobiales; f__MNG7; g__; s__
OTU_2561	k__Bacteria
OTU_1174	k__Bacteria; p__Firmicutes; c__Clostridia; o__Clostridiales; f__Ruminococcaceae; g__Ruminiclostridium_6; s__
OTU_698	k__Bacteria; p__Proteobacteria; c__Gammaproteobacteria; o__Xanthomonadales; f__Xanthomonadaceae; g__; s__
OTU_1346	k__Bacteria; p__Proteobacteria; c__Gammaproteobacteria; o__Thiotrichales; f__unidentified_Thiotrichales; g__Candidatus_Endoecteinascidia; s__
OTU_153	k__Bacteria; p__Bacteroidetes; c__Bacteroidia; o__Bacteroidales; f__Rikenellaceae; g__Alistipes
OTU_866	k__Bacteria; p__Bacteroidetes; c__Cytophagia; o__Cytophagales; f__Cytophagaceae; g__Sporocytophaga; s__
OTU_2387	k__Bacteria
OTU_2	k__Bacteria; p__Proteobacteria; c__Gammaproteobacteria; o__Enterobacteriales; f__Enterobacteriaceae; g__Sodalis
OTU_881	k__Bacteria; p__Firmicutes; c__Clostridia; o__Clostridiales; f__Lachnospiraceae; g__Lachnospiraceae_UCG-010; s__
OTU_678	k__Bacteria; p__Proteobacteria; c__Gammaproteobacteria; o__Alteromonadales; f__Alteromonadaceae; g__Alishewanella; s__
OTU_2731	k__Bacteria
OTU_522	k__Archaea; p__.DHVEG-6.; c__; o__; f__; g__; s__
OTU_724	k__Bacteria; p__Firmicutes; c__Clostridia; o__Clostridiales; f__Clostridiaceae_1; g__Clostridium_sensu_stricto_6; s__Clostridium_bornimense
OTU_251	k__Bacteria; p__Actinobacteria; c__unidentified_Actinobacteria; o__Bifidobacteriales; f__Bifidobacteriaceae; g__Bifidobacterium; s__
OTU_973	k__Bacteria; p__Actinobacteria; c__unidentified_Actinobacteria; o__Propionibacteriales; f__Nocardioidaceae; g__Nocardioides
OTU_712	k__Bacteria; p__Proteobacteria; c__Gammaproteobacteria; o__Aeromonadales; f__Succinivibrionaceae; g__Succinivibrionaceae_UCG-002; s__
OTU_1526	k__Bacteria; p__Bacteroidetes; c__Sphingobacteriia; o__Sphingobacteriales; f__Chitinophagaceae; g__Chitinophaga
OTU_907	k__Bacteria; p__Proteobacteria; c__Alphaproteobacteria; o__Sphingomonadales; f__Erythrobacteraceae; g__Erythrobacter
OTU_835	k__Bacteria; p__Bacteroidetes; c__Bacteroidia; o__Bacteroidales; f__Bacteroidales_S24-7_group; g__; s__
OTU_2739	Unknown
OTU_2314	k__Bacteria; p__Proteobacteria; c__Betaproteobacteria; o__Rhodocyclales; f__Rhodocyclaceae; g__Azoarcus
OTU_22	k__Bacteria; p__Proteobacteria; c__Gammaproteobacteria; o__Vibrionales; f__Vibrionaceae; g__Vibrio; s__Vibrio_metschnikovii
OTU_886	k__Bacteria; p__Proteobacteria; c__Alphaproteobacteria; o__Caulobacterales; f__Hyphomonadaceae; g__Maricaulis; s__Maricaulis_maris
OTU_1190	k__Bacteria; p__Firmicutes; c__Bacilli; o__Lactobacillales; f__Streptococcaceae; g__Lactococcus; s__Lactococcus_raffinolactis
OTU_1956	k__Bacteria; p__Proteobacteria; c__Epsilonproteobacteria; o__Campylobacterales; f__Campylobacteraceae; g__Sulfurospirillum; s__
OTU_1380	k__Bacteria; p__Firmicutes; c__Clostridia; o__Clostridiales; f__Ruminococcaceae; g__Ruminococcaceae_UCG-010; s__
OTU_386	k__Bacteria; p__Bacteroidetes; c__Bacteroidia; o__Bacteroidales; f__Bacteroidales_S24-7_group; g__; s__
OTU_711	k__Bacteria; p__Proteobacteria; c__Gammaproteobacteria
OTU_1204	k__Bacteria; p__Proteobacteria; c__Alphaproteobacteria
OTU_1344	k__Bacteria; p__Actinobacteria; c__unidentified_Actinobacteria; o__Pseudonocardiales; f__Pseudonocardiaceae
OTU_2517	k__Bacteria; p__Tectomicrobia; c__; o__; f__; g__; s__
OTU_693	k__Bacteria; p__Firmicutes; c__Clostridia; o__Clostridiales; f__Lachnospiraceae; g__Lachnospiraceae_NK4A136_group; s__
OTU_1100	k__Bacteria; p__Verrucomicrobia; c__unidentified_Verrucomicrobia; o__unidentified_Verrucomicrobia; f__unidentified_Verrucomicrobia; g__Candidatus_Methylacidiphilum
OTU_508	k__Bacteria; p__Proteobacteria; c__Gammaproteobacteria; o__Cellvibrionales; f__Halieaceae; g__Halioglobus; s__
OTU_1857	k__Bacteria; p__Parcubacteria
OTU_1649	k__Bacteria; p__Proteobacteria; c__Alphaproteobacteria; o__Rhodospirillales; f__DA111; g__; s__
OTU_1637	k__Bacteria; p__Actinobacteria; c__Thermoleophilia; o__Solirubrobacterales
OTU_2412	Unknown
OTU_393	k__Bacteria; p__Firmicutes; c__Clostridia; o__Clostridiales; f__Ruminococcaceae; g__Ruminococcus_1; s__
OTU_619	k__Bacteria; p__Proteobacteria; c__Betaproteobacteria; o__Hydrogenophilales; f__Hydrogenophilaceae; g__Thiobacillus; s__
OTU_2335	k__Bacteria; p__Proteobacteria; c__Gammaproteobacteria; o__Vibrionales; f__Vibrionaceae
OTU_1352	k__Bacteria; p__Proteobacteria; c__Gammaproteobacteria
OTU_2697	k__Bacteria; p__Proteobacteria; c__Deltaproteobacteria; o__Desulfuromonadales; f__Geobacteraceae; g__Geobacter; s__
OTU_666	k__Bacteria; p__Bacteroidetes; c__Bacteroidia; o__Bacteroidales; f__Bacteroidales_S24-7_group; g__; s__
OTU_927	k__Bacteria; p__Proteobacteria; c__Alphaproteobacteria; o__ss1-B-07-44; f__; g__; s__
OTU_1528	k__Bacteria; p__Proteobacteria; c__Alphaproteobacteria; o__Rhodobacterales; f__Rhodobacteraceae; g__Ascidiaceihabitans; s__
OTU_796	k__Bacteria; p__Firmicutes; c__Erysipelotrichia; o__Erysipelotrichales; f__Erysipelotrichaceae; g__Erysipelotrichaceae_UCG-004; s__
OTU_716	k__Bacteria; p__Proteobacteria; c__Betaproteobacteria; o__Burkholderiales; f__Alcaligenaceae; g__Parasutterella; s__
OTU_195	k__Bacteria; p__Firmicutes; c__Bacilli; o__Bacillales; f__Bacillaceae
OTU_2867	k__Bacteria; p__Proteobacteria; c__Betaproteobacteria; o__Nitrosomonadales; f__Nitrosomonadaceae
OTU_136	k__Bacteria; p__Proteobacteria; c__Betaproteobacteria; o__Burkholderiales; f__Alcaligenaceae
OTU_1261	k__Bacteria; p__Chlamydiae; c__unidentified_Chlamydiae; o__Chlamydiales
OTU_537	k__Bacteria; p__Bacteroidetes; c__Bacteroidia; o__Bacteroidales; f__Rikenellaceae; g__Alistipes; s__
OTU_996	k__Bacteria; p__Proteobacteria; c__Alphaproteobacteria; o__Rhizobiales; f__Xanthobacteraceae
OTU_1878	k__Bacteria
OTU_1324	k__Bacteria; p__Actinobacteria; c__Thermoleophilia; o__Solirubrobacterales
OTU_158	k__Bacteria; p__Bacteroidetes; c__Sphingobacteriia; o__Sphingobacteriales; f__Sphingobacteriaceae; g__Pedobacter
OTU_470	k__Bacteria; p__Proteobacteria; c__Gammaproteobacteria; o__Xanthomonadales; f__; g__; s__
OTU_3045	k__Bacteria; p__Proteobacteria; c__Betaproteobacteria
OTU_1600	k__Bacteria; p__Actinobacteria; c__Thermoleophilia; o__Solirubrobacterales
OTU_911	k__Bacteria; p__Proteobacteria; c__Alphaproteobacteria; o__Rhizobiales
OTU_629	k__Bacteria; p__Bacteroidetes; c__Bacteroidia; o__Bacteroidales; f__Bacteroidaceae; g__Bacteroides; s__Bacteroides_cellulosilyticus
OTU_2402	k__Bacteria; p__Proteobacteria; c__Alphaproteobacteria; o__Rhodobacterales; f__Rhodobacteraceae; g__Paracoccus
OTU_162	k__Bacteria; p__Bacteroidetes; c__Flavobacteriia; o__Flavobacteriales; f__Flavobacteriaceae; g__Cruoricaptor; s__Cruoricaptor_ignavus
OTU_1120	k__Bacteria; p__Bacteroidetes; c__Sphingobacteriia; o__Sphingobacteriales; f__Saprospiraceae; g__; s__
OTU_2653	k__Bacteria; p__Proteobacteria; c__Betaproteobacteria; o__Burkholderiales; f__Comamonadaceae
OTU_2222	Unknown
OTU_2709	k__Bacteria; p__Proteobacteria; c__Alphaproteobacteria; o__Rhodospirillales; f__Rhodospirillaceae; g__Tagaea; s__
OTU_515	k__Bacteria; p__Actinobacteria; c__unidentified_Actinobacteria; o__Propionibacteriales; f__Nocardioidaceae; g__Marmoricola; s__
OTU_1367	k__Bacteria; p__Firmicutes; c__Bacilli; o__Lactobacillales; f__Streptococcaceae; g__Streptococcus; s__Streptococcus_hyointestinalis
OTU_379	k__Bacteria; p__Proteobacteria; c__Gammaproteobacteria; o__Xanthomonadales
OTU_1496	k__Bacteria; p__Proteobacteria; c__Betaproteobacteria; o__Burkholderiales; f__Alcaligenaceae
OTU_1059	k__Bacteria; p__Chlamydiae; c__unidentified_Chlamydiae; o__Chlamydiales
OTU_1250	k__Bacteria; p__Proteobacteria; c__Alphaproteobacteria
OTU_1047	k__Bacteria; p__Firmicutes; c__Clostridia; o__Clostridiales; f__Ruminococcaceae; g__Ruminococcus_1
OTU_1362	k__Bacteria; p__Actinobacteria; c__unidentified_Actinobacteria; o__Micrococcales; f__Microbacteriaceae; g__Agromyces; s__
OTU_1672	k__Bacteria; p__Bacteroidetes; c__Flavobacteriia; o__Flavobacteriales; f__Flavobacteriaceae; g__Psychroflexus; s__
OTU_630	k__Bacteria; p__Proteobacteria; c__Gammaproteobacteria; o__Pseudomonadales; f__Moraxellaceae; g__Alkanindiges; s__
OTU_507	k__Bacteria; p__Bacteroidetes; c__Bacteroidia; o__Bacteroidales; f__Prevotellaceae; g__Prevotellaceae_UCG-003; s__
OTU_2291	k__Bacteria; p__Verrucomicrobia; c__OPB35_soil_group; o__; f__; g__; s__
OTU_1044	k__Bacteria; p__Bacteroidetes; c__Sphingobacteriia; o__Sphingobacteriales; f__Sphingobacteriaceae; g__Mucilaginibacter
OTU_826	k__Bacteria; p__Proteobacteria; c__Alphaproteobacteria; o__Rickettsiales; f__Mitochondria
OTU_1739	k__Bacteria; p__Proteobacteria; c__Gammaproteobacteria; o__Oceanospirillales; f__Alcanivoracaceae; g__Alcanivorax; s__Alcanivorax_indicus
OTU_2549	k__Bacteria; p__Proteobacteria; c__Betaproteobacteria; o__Methylophilales; f__Methylophilaceae; g__; s__
OTU_644	k__Bacteria; p__Bacteroidetes; c__Bacteroidia; o__Bacteroidales; f__Bacteroidaceae; g__Bacteroides
OTU_580	k__Bacteria; p__Proteobacteria; c__Epsilonproteobacteria; o__Campylobacterales; f__Campylobacteraceae; g__Arcobacter
OTU_2515	k__Bacteria; p__Proteobacteria; c__Gammaproteobacteria; o__Pasteurellales; f__Pasteurellaceae; g__Aggregatibacter; s__
OTU_663	k__Bacteria; p__Bacteroidetes; c__Sphingobacteriia; o__Sphingobacteriales; f__Chitinophagaceae; g__Taibaiella; s__
OTU_1556	k__Bacteria; p__Proteobacteria; c__Gammaproteobacteria
OTU_963	k__Bacteria; p__Firmicutes; c__Erysipelotrichia; o__Erysipelotrichales; f__Erysipelotrichaceae; g__; s__
OTU_2573	k__Bacteria; p__Actinobacteria; c__TakashiAC-B11; o__; f__; g__; s__
OTU_1942	k__Bacteria; p__Bacteroidetes; c__Bacteroidia; o__Bacteroidales; f__Prevotellaceae; g__Alloprevotella; s__
OTU_132	k__Bacteria; p__Proteobacteria; c__Gammaproteobacteria; o__Legionellales; f__Legionellaceae; g__Legionella
OTU_1939	k__Bacteria; p__Proteobacteria; c__Deltaproteobacteria; o__Myxococcales
OTU_1440	k__Bacteria; p__Tenericutes; c__Mollicutes; o__Mollicutes_RF9; f__; g__; s__
OTU_2077	k__Bacteria; p__Proteobacteria; c__Gammaproteobacteria
OTU_1027	k__Bacteria; p__Bacteroidetes; c__Bacteroidia; o__Bacteroidales; f__Bacteroidaceae; g__Bacteroides; s__Bacteroides_plebeius
OTU_2265	k__Bacteria; p__Actinobacteria; c__Acidimicrobiia; o__Acidimicrobiales; f__OM1_clade
OTU_1779	k__Bacteria; p__Bacteroidetes; c__Sphingobacteriia; o__Sphingobacteriales
OTU_157	k__Bacteria; p__Firmicutes; c__Clostridia; o__Clostridiales; f__Ruminococcaceae; g__Ruminococcus_2; s__
OTU_285	k__Bacteria; p__Proteobacteria; c__Alphaproteobacteria; o__Rhodospirillales; f__Rhodospirillaceae; g__Terasakiella; s__
OTU_1812	k__Bacteria; p__Acidobacteria; c__Subgroup_22; o__; f__; g__; s__
OTU_1587	k__Bacteria; p__Bacteroidetes; c__Bacteroidia; o__Bacteroidales; f__Prevotellaceae; g__Alloprevotella; s__
OTU_1551	k__Bacteria; p__Bacteroidetes; c__Bacteroidia; o__Bacteroidales; f__Bacteroidales_S24-7_group; g__; s__
OTU_1224	k__Bacteria; p__Proteobacteria; c__Betaproteobacteria; o__Burkholderiales; f__Alcaligenaceae
OTU_2041	k__Bacteria; p__Proteobacteria; c__Alphaproteobacteria; o__Rickettsiales; f__Mitochondria
OTU_1153	k__Bacteria; p__Firmicutes; c__Clostridia; o__Clostridiales; f__Family_XIII; g__[Eubacterium]_nodatum_group
OTU_849	k__Bacteria; p__Firmicutes; c__Clostridia; o__Clostridiales; f__Lachnospiraceae
OTU_2830	k__Bacteria; p__Firmicutes; c__Clostridia; o__Clostridiales
OTU_788	k__Bacteria; p__Firmicutes; c__Clostridia; o__Clostridiales; f__Ruminococcaceae; g__Ruminococcaceae_UCG-013; s__
OTU_2920	k__Bacteria; p__Firmicutes; c__Clostridia; o__Clostridiales; f__Ruminococcaceae
OTU_446	k__Bacteria; p__Proteobacteria; c__Gammaproteobacteria; o__X35; f__; g__; s__
OTU_2322	k__Bacteria; p__Proteobacteria; c__Alphaproteobacteria; o__Rhodobacterales; f__Rhodobacteraceae
OTU_1901	k__Bacteria; p__Gemmatimonadetes; c__unidentified_Gemmatimonadetes; o__Gemmatimonadales; f__Gemmatimonadaceae; g__; s__
OTU_2727	k__Bacteria; p__Firmicutes; c__Bacilli; o__Lactobacillales; f__Aerococcaceae
OTU_1503	k__Bacteria
OTU_526	k__Bacteria; p__Firmicutes; c__Clostridia; o__Clostridiales; f__Lachnospiraceae
OTU_974	k__Bacteria; p__Bacteroidetes; c__Bacteroidia; o__Bacteroidales; f__Rikenellaceae; g__Alistipes; s__
OTU_1751	k__Archaea; p__.DHVEG-6.; c__; o__; f__; g__; s__
OTU_2292	k__Bacteria
OTU_240	k__Bacteria; p__Bacteroidetes; c__Flavobacteriia; o__Flavobacteriales; f__Flavobacteriaceae; g__Epilithonimonas; s__
OTU_1128	k__Bacteria; p__Firmicutes; c__Bacilli; o__Lactobacillales; f__Carnobacteriaceae; g__Dolosigranulum; s__
OTU_1415	k__Bacteria; p__Cyanobacteria; c__unidentified_Cyanobacteria; o__SubsectionI; f__FamilyI; g__Prochlorococcus; s__
OTU_2214	k__Bacteria; p__Proteobacteria; c__Gammaproteobacteria; o__eub62A3; f__; g__; s__
OTU_1661	k__Bacteria; p__Proteobacteria; c__Gammaproteobacteria
OTU_2373	k__Bacteria; p__Cyanobacteria; c__Chloroplast; o__unidentified_Chloroplast; f__unidentified_Chloroplast; g__unidentified_Chloroplast
OTU_2047	k__Bacteria
OTU_2943	k__Bacteria; p__Bacteroidetes; c__Sphingobacteriia; o__Sphingobacteriales; f__Sphingobacteriaceae; g__Pedobacter
OTU_1005	k__Bacteria; p__Acidobacteria; c__Blastocatellia; o__unidentified_Blastocatellia; f__Blastocatellaceae_(Subgroup_4); g__; s__
OTU_1345	k__Bacteria; p__Proteobacteria; c__Betaproteobacteria; o__Burkholderiales; f__Comamonadaceae
OTU_1867	k__Bacteria; p__Acidobacteria; c__Subgroup_17; o__; f__; g__; s__
OTU_2312	k__Bacteria; p__Nitrospirae; c__Nitrospira; o__Nitrospirales; f__0319-6A21; g__; s__
OTU_2176	k__Bacteria; p__Proteobacteria; c__Betaproteobacteria
OTU_844	k__Bacteria; p__Proteobacteria; c__Epsilonproteobacteria; o__Campylobacterales; f__Helicobacteraceae; g__Helicobacter; s__Helicobacter_mastomyrinus
OTU_1403	k__Bacteria; p__Proteobacteria; c__Alphaproteobacteria; o__Rickettsiales; f__LWSR-14; g__; s__
OTU_2922	k__Bacteria; p__Bacteroidetes; c__Sphingobacteriia; o__Sphingobacteriales; f__Saprospiraceae; g__unidentified_Saprospiraceae; s__Ephemera_danica
OTU_252	k__Bacteria; p__Firmicutes; c__Clostridia; o__Clostridiales; f__Lachnospiraceae; g__Roseburia
OTU_651	k__Bacteria; p__Proteobacteria; c__Alphaproteobacteria; o__Caulobacterales; f__Hyphomonadaceae; g__Hirschia; s__
OTU_904	k__Bacteria; p__Proteobacteria; c__Alphaproteobacteria; o__Rhodospirillales; f__DA111; g__; s__
OTU_453	k__Bacteria; p__Saccharibacteria; c__; o__; f__; g__; s__
OTU_888	k__Bacteria; p__Proteobacteria; c__Alphaproteobacteria; o__SAR11_clade; f__Surface_1
OTU_655	k__Bacteria; p__Actinobacteria; c__unidentified_Actinobacteria; o__Micromonosporales; f__Micromonosporaceae
OTU_592	k__Bacteria; p__Bacteroidetes; c__Sphingobacteriia; o__Sphingobacteriales; f__env.OPS_17; g__; s__
OTU_2900	k__Bacteria; p__Proteobacteria; c__Alphaproteobacteria; o__Rhodobacterales; f__Rhodobacteraceae
OTU_2070	k__Bacteria; p__Proteobacteria; c__Betaproteobacteria; o__SC-I-84; f__; g__; s__
OTU_982	k__Bacteria; p__Firmicutes; c__Bacilli; o__Lactobacillales; f__Streptococcaceae; g__Streptococcus; s__Streptococcus_pyogenes
OTU_1787	k__Bacteria; p__Verrucomicrobia; c__Verrucomicrobiae; o__Verrucomicrobiales; f__Verrucomicrobiaceae; g__Haloferula; s__
OTU_1031	k__Bacteria; p__Proteobacteria; c__Deltaproteobacteria; o__Desulfurellales; f__Desulfurellaceae; g__H16; s__
OTU_2106	k__Bacteria; p__Bacteroidetes; c__Bacteroidia; o__Bacteroidales; f__Porphyromonadaceae
OTU_37	k__Bacteria; p__Bacteroidetes; c__Sphingobacteriia; o__Sphingobacteriales; f__Chitinophagaceae
OTU_1323	k__Bacteria; p__Firmicutes; c__Clostridia; o__Clostridiales; f__Lachnospiraceae; g__[Eubacterium]_hallii_group; s__
OTU_2476	k__Bacteria; p__Proteobacteria; c__Alphaproteobacteria; o__Rhodobacterales; f__Rhodobacteraceae
OTU_376	k__Bacteria; p__Proteobacteria; c__Alphaproteobacteria; o__; f__; g__; s__
OTU_2130	k__Bacteria; p__Proteobacteria; c__Epsilonproteobacteria; o__Campylobacterales; f__Campylobacteraceae; g__Sulfurospirillum; s__Sulfurospirillum_sp._UCH001
OTU_1907	k__Bacteria; p__Proteobacteria; c__Alphaproteobacteria; o__Rhodospirillales; f__Rhodospirillaceae; g__Aestuariispira
OTU_1918	k__Bacteria; p__Bacteroidetes; c__Sphingobacteriia; o__Sphingobacteriales; f__Chitinophagaceae; g__; s__
OTU_1116	k__Bacteria; p__Bacteroidetes; c__unidentified_Bacteroidetes; o__Order_II; f__Rhodothermaceae; g__; s__
OTU_2874	k__Bacteria; p__Gemmatimonadetes; c__unidentified_Gemmatimonadetes; o__Gemmatimonadales; f__Gemmatimonadaceae; g__Gemmatimonas; s__
OTU_1256	k__Bacteria; p__Gemmatimonadetes; c__unidentified_Gemmatimonadetes; o__Gemmatimonadales; f__Gemmatimonadaceae; g__; s__
OTU_459	k__Bacteria; p__Proteobacteria; c__Gammaproteobacteria; o__Enterobacteriales; f__Enterobacteriaceae; g__Pectobacterium
OTU_1899	k__Bacteria; p__Proteobacteria; c__Alphaproteobacteria; o__Rhizobiales; f__Rhodobiaceae; g__; s__
OTU_362	k__Bacteria; p__Actinobacteria; c__Acidimicrobiia; o__Acidimicrobiales; f__Acidimicrobiaceae; g__Ilumatobacter
OTU_1356	k__Bacteria; p__Proteobacteria; c__Alphaproteobacteria; o__Rhizobiales; f__Methylobacteriaceae; g__Microvirga; s__
OTU_1066	k__Bacteria; p__Proteobacteria; c__Alphaproteobacteria; o__Rhodospirillales; f__Rhodospirillaceae; g__unidentified_Rhodospirillaceae; s__alpha_proteobacterium_endosymbiont_1c_of_Inanidrilus_leukodermatus
OTU_1705	k__Bacteria; p__Firmicutes; c__Bacilli; o__Lactobacillales; f__Aerococcaceae; g__Abiotrophia; s__
OTU_202	k__Bacteria; p__Tenericutes; c__Mollicutes; o__Anaeroplasmatales; f__Anaeroplasmataceae; g__Anaeroplasma; s__
OTU_292	k__Bacteria; p__Proteobacteria; c__Gammaproteobacteria; o__Alteromonadales; f__Idiomarinaceae; g__Aliidiomarina; s__Idiomarina_sp._G-Suc63
OTU_850	k__Bacteria; p__Proteobacteria; c__Alphaproteobacteria; o__Rhodospirillales; f__unidentified_Rhodospirillales; g__Reyranella; s__
OTU_1900	k__Bacteria; p__Chloroflexi; c__TK10; o__; f__; g__; s__
OTU_664	k__Bacteria; p__Firmicutes; c__Clostridia; o__Clostridiales; f__Ruminococcaceae
OTU_1420	k__Bacteria; p__Proteobacteria
OTU_1863	k__Bacteria; p__Bacteroidetes; c__Cytophagia; o__Cytophagales; f__Cytophagaceae
OTU_1806	k__Bacteria; p__Firmicutes; c__Erysipelotrichia; o__Erysipelotrichales; f__Erysipelotrichaceae; g__Catenisphaera; s__
OTU_2883	k__Bacteria; p__Proteobacteria; c__Alphaproteobacteria
OTU_1950	k__Bacteria; p__Chloroflexi; c__JG30-KF-CM66; o__; f__; g__; s__
OTU_577	k__Bacteria; p__Firmicutes; c__Clostridia; o__Clostridiales; f__Lachnospiraceae
OTU_859	k__Bacteria; p__Bacteroidetes; c__Sphingobacteriia; o__Sphingobacteriales; f__Sphingobacteriaceae; g__Mucilaginibacter
OTU_385	k__Bacteria; p__Proteobacteria; c__Gammaproteobacteria; o__Enterobacteriales; f__Enterobacteriaceae; g__Sodalis; s__
OTU_2276	k__Bacteria; p__Firmicutes; c__Negativicutes; o__Selenomonadales; f__Veillonellaceae; g__Selenomonas; s__Selenomonas_bovis
OTU_1155	k__Bacteria; p__Firmicutes; c__Clostridia; o__Clostridiales; f__Ruminococcaceae; g__Ruminococcaceae_UCG-014; s__
OTU_2744	k__Bacteria; p__Bacteroidetes; c__Flavobacteriia; o__Flavobacteriales; f__Cryomorphaceae; g__; s__
OTU_1208	k__Bacteria; p__Proteobacteria; c__Gammaproteobacteria; o__Cellvibrionales; f__Halieaceae; g__Haliea; s__
OTU_683	k__Bacteria; p__Fusobacteria; c__Fusobacteriia; o__Fusobacteriales; f__Leptotrichiaceae; g__Leptotrichia; s__
OTU_2956	Unknown
OTU_1546	k__Bacteria; p__Chloroflexi; c__Chloroflexia; o__Chloroflexales
OTU_2394	k__Bacteria; p__Proteobacteria; c__Gammaproteobacteria
OTU_2587	k__Bacteria; p__Proteobacteria; c__Deltaproteobacteria; o__Bdellovibrionales; f__Bdellovibrionaceae; g__Bdellovibrio; s__
OTU_2213	k__Bacteria; p__Proteobacteria; c__Betaproteobacteria; o__Burkholderiales; f__Comamonadaceae; g__Hydrogenophaga
OTU_1145	k__Bacteria; p__Actinobacteria; c__unidentified_Actinobacteria; o__Kineosporiales; f__Kineosporiaceae; g__Quadrisphaera; s__
OTU_955	k__Bacteria; p__Cyanobacteria; c__Chloroplast; o__unidentified_Chloroplast; f__unidentified_Chloroplast; g__unidentified_Chloroplast; s__Virgulinella_fragilis
OTU_2623	k__Bacteria; p__Firmicutes; c__Negativicutes; o__Selenomonadales; f__Veillonellaceae; g__Dialister; s__Dialister_propionicifaciens
OTU_829	k__Bacteria; p__Proteobacteria; c__Alphaproteobacteria; o__Rhodospirillales; f__Acetobacteraceae; g__Roseomonas
OTU_2747	k__Bacteria; p__Verrucomicrobia; c__Opitutae; o__Opitutae_vadinHA64; f__; g__; s__
OTU_1457	k__Archaea; p__.DHVEG-6.; c__; o__; f__; g__; s__
OTU_290	k__Bacteria; p__Proteobacteria; c__Gammaproteobacteria; o__Alteromonadales; f__Idiomarinaceae; g__Idiomarina
OTU_1320	k__Bacteria; p__Spirochaetes; c__unidentified_Spirochaetes; o__Spirochaetales; f__Spirochaetaceae; g__Treponema_2; s__Treponema_porcinum
OTU_1080	k__Bacteria; p__Proteobacteria; c__Betaproteobacteria; o__Burkholderiales; f__Oxalobacteraceae
OTU_1259	k__Bacteria; p__Saccharibacteria; c__; o__; f__; g__; s__
OTU_1130	k__Bacteria; p__Bacteroidetes; c__Flavobacteriia; o__Flavobacteriales; f__Flavobacteriaceae; g__Salinimicrobium; s__
OTU_2295	k__Bacteria; p__Bacteroidetes; c__Bacteroidia; o__Bacteroidales; f__Porphyromonadaceae; g__Butyricimonas; s__Butyricimonas_virosa
OTU_685	k__Bacteria; p__Acidobacteria; c__Subgroup_17; o__; f__; g__; s__
OTU_1141	k__Bacteria; p__Bacteroidetes; c__Bacteroidia; o__Bacteroidales; f__Rikenellaceae; g__Rikenellaceae_RC9_gut_group; s__
OTU_347	k__Bacteria; p__Proteobacteria; c__Gammaproteobacteria; o__Cellvibrionales; f__Spongiibacteraceae; g__; s__
OTU_2628	k__Bacteria; p__Bacteroidetes; c__Cytophagia; o__Cytophagales; f__Cytophagaceae; g__Adhaeribacter
OTU_1851	k__Bacteria; p__Proteobacteria; c__Gammaproteobacteria
OTU_2548	k__Bacteria; p__Proteobacteria; c__Alphaproteobacteria; o__unidentified_Alphaproteobacteria; f__unidentified_Alphaproteobacteria; g__; s__
OTU_2704	k__Bacteria; p__Proteobacteria; c__Deltaproteobacteria; o__Myxococcales
OTU_2612	k__Bacteria; p__Verrucomicrobia; c__Spartobacteria; o__Chthoniobacterales; f__DA101_soil_group; g__; s__
OTU_953	k__Bacteria; p__Proteobacteria; c__Alphaproteobacteria; o__Caulobacterales; f__Hyphomonadaceae; g__Woodsholea; s__
OTU_2069	k__Bacteria; p__Bacteroidetes; c__Bacteroidia; o__Bacteroidales; f__Rikenellaceae; g__Alistipes; s__Alistipes_shahii
OTU_2917	k__Bacteria; p__Actinobacteria; c__Thermoleophilia; o__Solirubrobacterales; f__Solirubrobacteraceae; g__Solirubrobacter; s__
OTU_2749	k__Bacteria; p__Firmicutes; c__Erysipelotrichia; o__Erysipelotrichales; f__Erysipelotrichaceae; g__Solobacterium; s__
OTU_1052	k__Bacteria; p__Proteobacteria; c__Gammaproteobacteria; o__Enterobacteriales; f__Enterobacteriaceae; g__Arsenophonus
OTU_878	k__Bacteria; p__Actinobacteria; c__unidentified_Actinobacteria; o__Corynebacteriales; f__Corynebacteriaceae; g__Corynebacterium_1; s__Corynebacterium_imitans
OTU_1674	Unknown
OTU_367	k__Bacteria; p__Cyanobacteria; c__ML635J-21; o__unidentified_ML635J-21; f__unidentified_ML635J-21; g__unidentified_ML635J-21; s__Azospirillum_sp._enrichment_culture_clone_yan50
OTU_2624	k__Bacteria; p__Bacteroidetes; c__Sphingobacteriia; o__Sphingobacteriales; f__NS11-12_marine_group; g__; s__
OTU_2730	k__Bacteria; p__Proteobacteria; c__Gammaproteobacteria; o__Legionellales; f__Coxiellaceae; g__Aquicella
OTU_1164	k__Bacteria; p__Saccharibacteria; c__; o__; f__; g__; s__
OTU_1245	k__Bacteria; p__Firmicutes; c__Clostridia; o__Clostridiales; f__Ruminococcaceae
OTU_182	k__Bacteria; p__Firmicutes; c__Erysipelotrichia; o__Erysipelotrichales; f__Erysipelotrichaceae; g__Erysipelotrichaceae_UCG-003; s__
OTU_196	k__Bacteria; p__Actinobacteria; c__unidentified_Actinobacteria; o__Corynebacteriales; f__Corynebacteriaceae; g__Corynebacterium_1; s__Corynebacterium_lipophiloflavum
OTU_477	k__Bacteria; p__Firmicutes; c__Bacilli; o__Bacillales; f__Paenibacillaceae; g__Cohnella
OTU_1981	k__Bacteria; p__Actinobacteria; c__unidentified_Actinobacteria; o__Propionibacteriales; f__Nocardioidaceae; g__Nocardioides
OTU_737	k__Bacteria; p__Firmicutes; c__Clostridia; o__Clostridiales; f__Ruminococcaceae; g__Ruminococcaceae_UCG-014; s__
OTU_2583	k__Bacteria; p__Acidobacteria; c__Subgroup_6; o__; f__; g__; s__
OTU_2461	k__Bacteria; p__Firmicutes; c__Clostridia; o__Clostridiales
OTU_2508	k__Bacteria; p__Proteobacteria; c__Betaproteobacteria; o__TRA3-20; f__; g__; s__
OTU_2441	k__Bacteria; p__Actinobacteria; c__unidentified_Actinobacteria; o__Propionibacteriales; f__Nocardioidaceae; g__Nocardioides
OTU_3011	k__Bacteria; p__Acidobacteria; c__Blastocatellia; o__unidentified_Blastocatellia; f__Blastocatellaceae_(Subgroup_4); g__RB41; s__
OTU_1810	k__Bacteria; p__Bacteroidetes; c__Flavobacteriia; o__Flavobacteriales; f__NS9_marine_group; g__; s__
OTU_2789	k__Bacteria; p__Proteobacteria; c__Alphaproteobacteria; o__Rhizobiales; f__unidentified_Rhizobiales; g__Agaricicola; s__alpha_proteobacterium_1153-i2a
OTU_114	k__Archaea; p__.DHVEG-6.
OTU_957	k__Bacteria; p__Firmicutes; c__Clostridia; o__Clostridiales; f__Christensenellaceae; g__Christensenellaceae_R-7_group; s__
OTU_188	k__Bacteria; p__Firmicutes; c__Bacilli; o__Lactobacillales; f__Leuconostocaceae; g__Leuconostoc; s__Leuconostoc_lactis
OTU_2537	k__Bacteria; p__Verrucomicrobia; c__Opitutae; o__Opitutales; f__Opitutaceae; g__Opitutus; s__
OTU_1518	k__Bacteria; p__Bacteroidetes; c__Flavobacteriia; o__Flavobacteriales; f__Flavobacteriaceae; g__Polaribacter_4; s__
OTU_1106	k__Bacteria; p__Proteobacteria; c__Gammaproteobacteria; o__unidentified_Gammaproteobacteria; f__unidentified_Gammaproteobacteria; g__Wenzhouxiangella; s__
OTU_1958	k__Bacteria; p__Proteobacteria; c__Epsilonproteobacteria; o__Campylobacterales; f__Helicobacteraceae; g__Sulfurovum; s__
OTU_1747	k__Bacteria; p__Acidobacteria; c__Solibacteres; o__Solibacterales; f__Solibacteraceae_(Subgroup_3); g__Candidatus_Solibacter; s__
OTU_1029	k__Bacteria
OTU_143	k__Bacteria; p__Proteobacteria; c__Gammaproteobacteria; o__Oceanospirillales; f__Oceanospirillaceae
OTU_569	k__Bacteria; p__Bacteroidetes; c__Bacteroidia; o__Bacteroidales; f__Bacteroidales_S24-7_group; g__; s__
OTU_2129	k__Bacteria
OTU_1799	k__Bacteria; p__Firmicutes; c__Negativicutes; o__Selenomonadales; f__Veillonellaceae; g__Dialister; s__Dialister_succinatiphilus
OTU_2823	k__Bacteria; p__Bacteroidetes; c__Sphingobacteriia; o__Sphingobacteriales; f__Chitinophagaceae; g__Filimonas; s__eubacterium_sp._11-14
OTU_1762	k__Bacteria; p__Firmicutes; c__Clostridia; o__Clostridiales; f__Lachnospiraceae; g__Lachnospiraceae_NK3A20_group; s__
OTU_641	k__Bacteria; p__Cyanobacteria; c__Chloroplast; o__unidentified_Chloroplast; f__unidentified_Chloroplast; g__unidentified_Chloroplast; s__Dinophysis_acuminata
OTU_2449	Unknown
OTU_416	k__Bacteria; p__Firmicutes; c__Bacilli; o__Lactobacillales; f__Lactobacillaceae; g__Lactobacillus; s__Lactobacillus_iners
OTU_1096	k__Bacteria
OTU_2298	k__Bacteria; p__Proteobacteria; c__Gammaproteobacteria; o__Cellvibrionales; f__Halieaceae; g__Pseudohaliea; s__Pseudohaliea_rubra
OTU_1853	k__Archaea; p__.DHVEG-6.; c__; o__; f__; g__; s__
OTU_895	k__Bacteria; p__Firmicutes; c__Clostridia; o__Clostridiales; f__Ruminococcaceae; g__Ruminococcaceae_UCG-002; s__
OTU_1058	k__Bacteria; p__Firmicutes; c__Clostridia; o__Clostridiales; f__Ruminococcaceae
OTU_445	k__Bacteria; p__Firmicutes; c__Clostridia; o__Clostridiales; f__Lachnospiraceae; g__[Eubacterium]_hallii_group; s__
OTU_2411	k__Bacteria; p__Proteobacteria; c__Epsilonproteobacteria; o__Campylobacterales; f__Campylobacteraceae; g__Campylobacter; s__Campylobacter_showae
OTU_2136	k__Bacteria; p__Actinobacteria; c__unidentified_Actinobacteria; o__Corynebacteriales; f__Corynebacteriaceae; g__Corynebacterium_1; s__Corynebacterium_amycolatum
OTU_1828	k__Bacteria; p__Bacteroidetes; c__Bacteroidia; o__Bacteroidales; f__Rikenellaceae; g__Rikenellaceae_RC9_gut_group; s__
OTU_801	Unknown
OTU_1306	k__Bacteria; p__Proteobacteria; c__Deltaproteobacteria; o__43F-1404R; f__; g__; s__
OTU_1007	k__Bacteria; p__Bacteroidetes; c__Sphingobacteriia; o__Sphingobacteriales; f__Chitinophagaceae; g__Taibaiella; s__
OTU_2016	k__Bacteria; p__Bacteroidetes; c__Bacteroidia; o__Bacteroidales; f__Rikenellaceae; g__Alistipes; s__
OTU_2820	k__Bacteria
OTU_1161	k__Bacteria; p__Firmicutes; c__Negativicutes; o__Selenomonadales; f__Veillonellaceae; g__Megasphaera; s__Megasphaera_elsdenii
OTU_1746	k__Bacteria; p__Proteobacteria; c__Alphaproteobacteria; o__Rhodospirillales; f__Rhodospirillaceae; g__Dongia; s__
OTU_2707	k__Bacteria; p__Firmicutes; c__Clostridia; o__Clostridiales; f__Ruminococcaceae; g__Oscillibacter; s__
OTU_1056	k__Bacteria; p__Cyanobacteria; c__Chloroplast; o__unidentified_Chloroplast; f__unidentified_Chloroplast; g__unidentified_Chloroplast
OTU_1684	k__Bacteria; p__Bacteroidetes; c__Sphingobacteriia; o__Sphingobacteriales; f__Saprospiraceae; g__; s__
OTU_2238	k__Bacteria; p__Bacteroidetes; c__Bacteroidia; o__Bacteroidales; f__Bacteroidales_S24-7_group; g__; s__
OTU_1252	k__Bacteria; p__Firmicutes; c__Clostridia; o__Clostridiales; f__Peptococcaceae; g__; s__
OTU_1789	k__Bacteria; p__Proteobacteria; c__Gammaproteobacteria; o__Oceanospirillales; f__Halomonadaceae; g__Halomonas
OTU_471	k__Bacteria; p__Proteobacteria; c__Gammaproteobacteria; o__Pseudomonadales; f__Moraxellaceae; g__unidentified_Moraxellaceae; s__gamma_proteobacterium_Y-134
OTU_1337	k__Bacteria; p__Actinobacteria; c__unidentified_Actinobacteria; o__Corynebacteriales; f__Corynebacteriaceae; g__Corynebacterium_1
OTU_1194	k__Bacteria; p__Actinobacteria; c__Acidimicrobiia; o__Acidimicrobiales
OTU_1463	k__Bacteria; p__Proteobacteria; c__Gammaproteobacteria; o__unidentified_Gammaproteobacteria; f__unidentified_Gammaproteobacteria; g__Marinicella; s__
OTU_2383	k__Bacteria; p__Firmicutes; c__Clostridia; o__Clostridiales; f__Lachnospiraceae; g__Lachnospiraceae_NK4A136_group; s__Clostridiales_bacterium_CIEAF_020
OTU_710	k__Archaea; p__.DHVEG-6.; c__; o__; f__; g__; s__
OTU_717	k__Bacteria; p__Proteobacteria; c__Alphaproteobacteria; o__Rhodospirillales; f__Rhodospirillaceae; g__Defluviicoccus; s__
OTU_1490	k__Bacteria; p__Proteobacteria; c__Gammaproteobacteria; o__Cellvibrionales; f__Spongiibacteraceae; g__Spongiibacter; s__
OTU_191	k__Bacteria; p__Proteobacteria; c__Betaproteobacteria; o__Rhodocyclales; f__Rhodocyclaceae; g__Dechloromonas; s__
OTU_2897	k__Bacteria; p__Proteobacteria; c__Alphaproteobacteria
OTU_2048	k__Bacteria; p__Proteobacteria; c__Deltaproteobacteria
OTU_1921	k__Bacteria; p__Proteobacteria; c__Gammaproteobacteria; o__Xanthomonadales; f__; g__; s__
OTU_1919	k__Bacteria; p__Bacteroidetes; c__Flavobacteriia; o__Flavobacteriales; f__Flavobacteriaceae
OTU_245	k__Bacteria; p__Proteobacteria; c__Gammaproteobacteria; o__Alteromonadales; f__Alteromonadaceae
OTU_1034	k__Bacteria; p__Proteobacteria; c__Alphaproteobacteria; o__Rhodospirillales; f__AKYH478; g__; s__
OTU_1368	k__Bacteria; p__Proteobacteria; c__Betaproteobacteria; o__Burkholderiales; f__Burkholderiaceae; g__Limnobacter; s__
OTU_281	k__Bacteria; p__Proteobacteria; c__Deltaproteobacteria; o__Desulfovibrionales; f__Desulfovibrionaceae; g__Desulfovibrio; s__
OTU_2285	k__Bacteria; p__Proteobacteria; c__Alphaproteobacteria; o__Caulobacterales; f__Hyphomonadaceae; g__Oceanicaulis
OTU_992	k__Bacteria; p__Firmicutes; c__Clostridia; o__Clostridiales; f__Ruminococcaceae; g__Candidatus_Soleaferrea; s__
OTU_1117	k__Bacteria; p__Proteobacteria; c__Alphaproteobacteria; o__Sphingomonadales
OTU_1151	k__Bacteria; p__Actinobacteria; c__Coriobacteriia; o__Coriobacteriales; f__Coriobacteriaceae; g__; s__
OTU_794	k__Bacteria; p__Proteobacteria; c__Gammaproteobacteria; o__Xanthomonadales; f__; g__; s__
OTU_395	k__Bacteria; p__Bacteroidetes; c__Cytophagia; o__Cytophagales; f__Cytophagaceae; g__Spirosoma; s__
OTU_898	k__Bacteria; p__Firmicutes; c__Clostridia; o__Clostridiales; f__Peptococcaceae; g__Peptococcus; s__
OTU_1504	k__Bacteria; p__Proteobacteria; c__Alphaproteobacteria; o__Rhodobacterales; f__Rhodobacteraceae
OTU_1072	k__Bacteria; p__Proteobacteria; c__Alphaproteobacteria; o__Rhodospirillales; f__DA111; g__; s__
OTU_50	k__Bacteria; p__Firmicutes; c__Clostridia; o__Clostridiales; f__Ruminococcaceae; g__[Eubacterium]_coprostanoligenes_group; s__
OTU_2447	k__Bacteria; p__Bacteroidetes; c__Bacteroidetes_vadinHA17; o__; f__; g__; s__
OTU_1140	k__Bacteria; p__Proteobacteria; c__Alphaproteobacteria; o__Rhizobiales; f__Phyllobacteriaceae
OTU_2153	k__Bacteria; p__Proteobacteria; c__Deltaproteobacteria; o__Bdellovibrionales; f__Bacteriovoracaceae; g__; s__
OTU_1105	k__Bacteria; p__Firmicutes; c__Bacilli; o__Lactobacillales; f__Lactobacillaceae; g__Lactobacillus; s__Lactobacillus_mucosae
OTU_723	k__Bacteria; p__Firmicutes; c__Erysipelotrichia; o__Erysipelotrichales; f__Erysipelotrichaceae
OTU_936	k__Archaea; p__.DHVEG-6.; c__; o__; f__; g__; s__
OTU_1248	k__Bacteria; p__Cyanobacteria; c__Chloroplast; o__unidentified_Chloroplast; f__unidentified_Chloroplast; g__unidentified_Chloroplast
OTU_933	k__Bacteria; p__Proteobacteria; c__Betaproteobacteria; o__Burkholderiales; f__Burkholderiaceae; g__Burkholderia-Paraburkholderia
OTU_1193	k__Bacteria; p__Actinobacteria; c__Acidimicrobiia; o__Acidimicrobiales; f__Acidimicrobiaceae; g__CL500-29_marine_group; s__
OTU_2627	k__Bacteria; p__Bacteroidetes; c__Bacteroidia; o__Bacteroidales; f__Porphyromonadaceae; g__Odoribacter; s__
OTU_2776	k__Bacteria; p__Proteobacteria; c__Betaproteobacteria; o__Burkholderiales; f__Oxalobacteraceae
OTU_1464	k__Bacteria; p__Actinobacteria; c__unidentified_Actinobacteria; o__Micrococcales; f__Dermacoccaceae; g__Dermacoccus; s__Dermacoccus_nishinomiyaensis
OTU_756	k__Bacteria; p__Firmicutes; c__Clostridia; o__Clostridiales; f__Christensenellaceae; g__Christensenellaceae_R-7_group; s__
OTU_1603	k__Bacteria; p__Chloroflexi; c__S085; o__; f__; g__; s__
OTU_1669	k__Bacteria; p__Proteobacteria; c__Deltaproteobacteria; o__Myxococcales; f__BIrii41; g__; s__
OTU_1342	k__Bacteria; p__Acidobacteria; c__Blastocatellia; o__unidentified_Blastocatellia; f__Blastocatellaceae_(Subgroup_4); g__; s__
OTU_299	k__Bacteria; p__Bacteroidetes; c__Bacteroidia; o__Bacteroidales; f__Bacteroidaceae; g__Bacteroides
OTU_759	k__Bacteria; p__Bacteroidetes; c__Bacteroidia; o__Bacteroidales; f__Porphyromonadaceae
OTU_411	k__Bacteria; p__Firmicutes; c__Clostridia; o__Clostridiales; f__Family_XI; g__Finegoldia; s__
OTU_1559	k__Bacteria; p__Proteobacteria; c__Alphaproteobacteria; o__Rickettsiales; f__SM2D12; g__; s__
OTU_2139	k__Bacteria; p__Firmicutes; c__Clostridia; o__Thermoanaerobacterales; f__Thermoanaerobacteraceae; g__Gelria; s__
OTU_581	k__Bacteria; p__Firmicutes; c__Clostridia; o__Clostridiales; f__Peptostreptococcaceae; g__Peptoclostridium; s__Peptoclostridium_difficile
OTU_2660	k__Bacteria; p__Acidobacteria; c__unidentified_Acidobacteria; o__Acidobacteriales; f__Acidobacteriaceae_(Subgroup_1); g__; s__
OTU_879	k__Bacteria; p__Actinobacteria; c__unidentified_Actinobacteria; o__Frankiales; f__Frankiaceae; g__Jatrophihabitans; s__
OTU_2011	k__Bacteria; p__Firmicutes; c__Bacilli; o__Bacillales; f__Paenibacillaceae; g__Ammoniphilus; s__
OTU_2686	Unknown
OTU_1644	k__Bacteria; p__Proteobacteria; c__Gammaproteobacteria; o__Xanthomonadales; f__Xanthomonadaceae
OTU_686	k__Bacteria; p__Firmicutes; c__Clostridia; o__Clostridiales; f__Christensenellaceae; g__Christensenellaceae_R-7_group; s__
OTU_2787	k__Bacteria; p__Proteobacteria; c__Gammaproteobacteria; o__Legionellales; f__Legionellaceae
OTU_2590	k__Bacteria; p__Firmicutes; c__Clostridia; o__Clostridiales; f__Clostridiaceae_1; g__Clostridium_sensu_stricto_1
OTU_2923	k__Bacteria; p__Bacteroidetes; c__Sphingobacteriia; o__Sphingobacteriales; f__; g__; s__
OTU_1816	k__Bacteria; p__Proteobacteria
OTU_444	k__Bacteria; p__Firmicutes; c__Clostridia; o__Clostridiales; f__Ruminococcaceae; g__Butyricicoccus
OTU_971	k__Bacteria; p__Firmicutes; c__Clostridia; o__Clostridiales; f__Ruminococcaceae; g__[Eubacterium]_coprostanoligenes_group; s__
OTU_1010	k__Bacteria; p__Bacteroidetes; c__Bacteroidia; o__Bacteroidales; f__Rikenellaceae; g__Alistipes; s__Alistipes_indistinctus
OTU_2529	k__Bacteria; p__Proteobacteria; c__Deltaproteobacteria; o__Desulfuromonadales; f__Geobacteraceae; g__Geothermobacter; s__
OTU_1756	k__Bacteria; p__Gemmatimonadetes; c__BD2-11_terrestrial_group; o__; f__; g__; s__
OTU_328	k__Bacteria; p__Firmicutes; c__Clostridia; o__Clostridiales; f__Christensenellaceae; g__Christensenellaceae_R-7_group; s__
OTU_2729	k__Bacteria; p__Proteobacteria
OTU_1408	k__Bacteria; p__Firmicutes; c__Clostridia; o__Clostridiales; f__Clostridiaceae_1
OTU_1536	k__Bacteria; p__Acidobacteria; c__Subgroup_6; o__; f__; g__; s__
OTU_1290	k__Bacteria; p__Actinobacteria; c__unidentified_Actinobacteria; o__Actinomycetales; f__Actinomycetaceae; g__Actinomyces; s__Actinomyces_odontolyticus
OTU_108	k__Bacteria; p__Proteobacteria; c__Gammaproteobacteria; o__Oceanospirillales; f__Saccharospirillaceae; g__Saccharospirillum; s__
OTU_1798	k__Bacteria; p__Bacteroidetes; c__Bacteroidia; o__Bacteroidales; f__Rikenellaceae; g__Rikenellaceae_RC9_gut_group; s__
OTU_702	k__Bacteria; p__Bacteroidetes; c__Bacteroidia; o__Bacteroidales; f__Porphyromonadaceae; g__Parabacteroides; s__Parabacteroides_distasonis
OTU_234	k__Bacteria; p__Firmicutes; c__Clostridia; o__Clostridiales; f__Ruminococcaceae; g__Subdoligranulum; s__
OTU_1243	k__Bacteria; p__Proteobacteria; c__Gammaproteobacteria
OTU_155	k__Bacteria; p__Firmicutes; c__Clostridia; o__Clostridiales; f__Lachnospiraceae; g__Coprococcus_1
OTU_684	k__Bacteria; p__Firmicutes; c__Erysipelotrichia; o__Erysipelotrichales; f__Erysipelotrichaceae; g__; s__
OTU_2975	k__Bacteria; p__Proteobacteria; c__Gammaproteobacteria; o__Cellvibrionales; f__Cellvibrionaceae
OTU_1437	k__Bacteria; p__Firmicutes; c__Clostridia; o__Clostridiales; f__Lachnospiraceae; g__[Eubacterium]_ruminantium_group; s__
OTU_1365	k__Bacteria
OTU_286	k__Bacteria; p__Bacteroidetes; c__Bacteroidia; o__Bacteroidales; f__Bacteroidaceae; g__Bacteroides; s__Bacteroides_coprophilus
OTU_1601	k__Bacteria; p__Proteobacteria; c__Deltaproteobacteria; o__Desulfovibrionales; f__Desulfovibrionaceae; g__Bilophila; s__
OTU_320	k__Bacteria; p__Bacteroidetes; c__Sphingobacteriia; o__Sphingobacteriales; f__Chitinophagaceae; g__Sediminibacterium
OTU_274	k__Bacteria; p__Actinobacteria; c__unidentified_Actinobacteria; o__Micrococcales; f__Microbacteriaceae; g__Gryllotalpicola; s__
OTU_2693	k__Bacteria; p__Proteobacteria; c__Alphaproteobacteria; o__unidentified_Alphaproteobacteria; f__unidentified_Alphaproteobacteria; g__; s__
OTU_2700	k__Bacteria; p__Proteobacteria; c__Alphaproteobacteria
OTU_2084	k__Bacteria; p__Proteobacteria; c__Betaproteobacteria; o__Burkholderiales; f__Burkholderiaceae; g__Burkholderia-Paraburkholderia; s__
OTU_1952	k__Bacteria; p__Proteobacteria; c__Betaproteobacteria; o__Nitrosomonadales; f__Nitrosomonadaceae; g__Nitrosomonas; s__Nitrosomonas_europaea
OTU_449	k__Archaea; p__.DHVEG-6.; c__; o__; f__; g__; s__
OTU_1423	k__Bacteria; p__Verrucomicrobia; c__OPB35_soil_group; o__; f__; g__; s__
OTU_138	k__Bacteria; p__Spirochaetes; c__unidentified_Spirochaetes; o__Spirochaetales; f__Spirochaetaceae; g__Treponema_2; s__
OTU_2960	k__Bacteria; p__Firmicutes; c__Clostridia; o__Clostridiales; f__Lachnospiraceae
OTU_1210	k__Bacteria; p__Saccharibacteria
OTU_275	k__Bacteria; p__Proteobacteria; c__Gammaproteobacteria; o__Alteromonadales; f__Pseudoalteromonadaceae; g__Pseudoalteromonas
OTU_1078	k__Bacteria; p__Firmicutes; c__Clostridia; o__Clostridiales; f__Ruminococcaceae
OTU_504	k__Bacteria; p__Bacteroidetes; c__Bacteroidia; o__Bacteroidales; f__Prevotellaceae; g__Paraprevotella; s__
OTU_2283	k__Bacteria; p__Proteobacteria; c__Alphaproteobacteria; o__Rhizobiales; f__1174-901-12; g__; s__
OTU_845	k__Bacteria; p__Bacteroidetes; c__Sphingobacteriia; o__Sphingobacteriales; f__Chitinophagaceae
OTU_1547	k__Bacteria; p__Proteobacteria; c__Alphaproteobacteria; o__Rhodospirillales; f__DA111; g__; s__
OTU_1687	k__Bacteria; p__Spirochaetes; c__unidentified_Spirochaetes; o__Spirochaetales; f__Spirochaetaceae; g__Sphaerochaeta; s__
OTU_2187	k__Bacteria; p__Firmicutes; c__Clostridia; o__Clostridiales; f__Clostridiales_vadinBB60_group; g__; s__
OTU_937	k__Bacteria; p__Proteobacteria; c__Gammaproteobacteria; o__Alteromonadales; f__Alteromonadaceae; g__Aestuariibacter; s__
OTU_2404	k__Bacteria; p__Proteobacteria; c__Gammaproteobacteria
OTU_905	k__Bacteria; p__Proteobacteria; c__Alphaproteobacteria; o__Rhodobacterales; f__Rhodobacteraceae
OTU_1948	k__Bacteria; p__Cyanobacteria; c__Chloroplast; o__unidentified_Chloroplast; f__unidentified_Chloroplast; g__unidentified_Chloroplast
OTU_1396	k__Bacteria; p__Actinobacteria; c__unidentified_Actinobacteria; o__Streptosporangiales; f__Thermomonosporaceae
OTU_677	k__Bacteria; p__Proteobacteria; c__Gammaproteobacteria; o__Pseudomonadales; f__Moraxellaceae; g__Moraxella; s__Moraxella_atlantae
OTU_2540	k__Bacteria; p__Proteobacteria; c__Gammaproteobacteria; o__Oceanospirillales; f__Oceanospirillaceae; g__Neptuniibacter
OTU_647	k__Bacteria; p__Proteobacteria; c__Alphaproteobacteria; o__Rhizobiales; f__Xanthobacteraceae; g__; s__
OTU_2172	k__Bacteria; p__Proteobacteria; c__Gammaproteobacteria; o__Legionellales; f__Coxiellaceae; g__Aquicella
OTU_490	k__Bacteria; p__Bacteroidetes; c__Bacteroidia; o__Bacteroidales; f__Bacteroidales_S24-7_group; g__; s__
OTU_454	k__Bacteria; p__Proteobacteria; c__Betaproteobacteria; o__Burkholderiales; f__Comamonadaceae; g__Delftia; s__
OTU_1203	k__Bacteria; p__Proteobacteria; c__Alphaproteobacteria; o__Rhizobiales
OTU_1467	k__Bacteria
OTU_1807	k__Bacteria; p__Proteobacteria; c__Deltaproteobacteria; o__Desulfurellales; f__Desulfurellaceae; g__H16; s__
OTU_2979	k__Bacteria; p__Cyanobacteria; c__Melainabacteria; o__Obscuribacterales; f__; g__; s__
OTU_1426	k__Bacteria; p__Cyanobacteria; c__unidentified_Cyanobacteria; o__SubsectionIII; f__FamilyI; g__Leptolyngbya; s__Leptolyngbya_boryana
OTU_1861	k__Bacteria; p__Chloroflexi; c__Anaerolineae; o__Anaerolineales; f__Anaerolineaceae; g__Anaerolinea; s__
OTU_442	k__Bacteria; p__Proteobacteria; c__Betaproteobacteria; o__Rhodocyclales; f__Rhodocyclaceae; g__Denitratisoma; s__
OTU_2150	k__Bacteria; p__Bacteroidetes; c__Bacteroidia; o__Bacteroidales; f__Prevotellaceae; g__Prevotellaceae_UCG-003; s__
OTU_95	k__Bacteria; p__Proteobacteria; c__Gammaproteobacteria; o__Pseudomonadales; f__Pseudomonadaceae; g__Pseudomonas
OTU_1795	k__Bacteria; p__Proteobacteria; c__Gammaproteobacteria; o__Cellvibrionales; f__Cellvibrionaceae; g__Cellvibrio; s__
OTU_926	k__Bacteria; p__Thermomicrobia; c__unidentified_Thermomicrobia; o__AKYG1722; f__; g__; s__
OTU_58	k__Bacteria; p__Proteobacteria; c__Alphaproteobacteria; o__Rhizobiales; f__Methylobacteriaceae; g__Methylobacterium
OTU_1125	k__Bacteria; p__Tenericutes; c__Mollicutes; o__Mollicutes_RF9; f__; g__; s__
OTU_389	k__Bacteria; p__Firmicutes; c__Clostridia; o__Clostridiales; f__Ruminococcaceae; g__Subdoligranulum; s__
OTU_193	k__Bacteria; p__Firmicutes; c__Clostridia; o__Clostridiales; f__Ruminococcaceae; g__Ruminococcaceae_NK4A214_group; s__
OTU_1823	k__Bacteria; p__Bacteroidetes; c__Sphingobacteriia; o__Sphingobacteriales; f__Sphingobacteriaceae; g__Mucilaginibacter; s__
OTU_595	k__Bacteria; p__Proteobacteria; c__Deltaproteobacteria; o__Bradymonadales; f__; g__; s__
OTU_636	k__Bacteria; p__Bacteroidetes; c__Bacteroidia; o__Bacteroidales; f__Prevotellaceae; g__Prevotellaceae_UCG-001; s__
OTU_2145	k__Bacteria; p__Proteobacteria
OTU_1591	k__Bacteria; p__Bacteroidetes; c__Bacteroidia; o__Bacteroidales; f__Rikenellaceae; g__Rikenellaceae_RC9_gut_group; s__
OTU_519	k__Bacteria; p__Proteobacteria; c__Betaproteobacteria; o__Burkholderiales; f__Comamonadaceae
OTU_239	k__Bacteria; p__Spirochaetes; c__unidentified_Spirochaetes; o__Spirochaetales; f__Spirochaetaceae; g__Treponema_2; s__Treponema_bryantii
OTU_725	k__Bacteria; p__Firmicutes; c__Bacilli; o__Lactobacillales; f__Aerococcaceae; g__Facklamia; s__
OTU_2201	k__Bacteria; p__Bacteroidetes; c__Bacteroidia; o__Bacteroidales; f__Bacteroidales_S24-7_group; g__; s__
OTU_855	k__Bacteria; p__Firmicutes; c__Erysipelotrichia; o__Erysipelotrichales; f__Erysipelotrichaceae; g__Erysipelatoclostridium; s__Erysipelatoclostridium_ramosum
OTU_2675	k__Bacteria; p__Tectomicrobia; c__; o__; f__; g__; s__
OTU_2307	k__Bacteria; p__Acidobacteria; c__Subgroup_6; o__; f__; g__; s__
OTU_2165	Unknown
OTU_852	k__Bacteria; p__Proteobacteria; c__Gammaproteobacteria; o__Arenicellales; f__Arenicellaceae; g__; s__
OTU_853	k__Bacteria; p__Proteobacteria; c__Gammaproteobacteria; o__Cellvibrionales; f__Porticoccaceae
OTU_2878	k__Bacteria; p__Proteobacteria; c__Deltaproteobacteria; o__Myxococcales; f__Polyangiaceae; g__Sorangium; s__
OTU_1411	k__Bacteria; p__Gemmatimonadetes; c__S0134_terrestrial_group; o__; f__; g__; s__
OTU_510	Unknown
OTU_211	k__Bacteria; p__Bacteroidetes; c__Bacteroidia; o__Bacteroidales; f__Prevotellaceae; g__Prevotella_9; s__
OTU_32	k__Bacteria; p__Firmicutes; c__Clostridia; o__Clostridiales; f__Ruminococcaceae; g__Faecalibacterium; s__
OTU_2241	k__Bacteria; p__Actinobacteria; c__MB-A2-108; o__; f__; g__; s__
OTU_1780	k__Bacteria; p__Bacteroidetes; c__Bacteroidia; o__Bacteroidales; f__Rikenellaceae; g__Rikenellaceae_RC9_gut_group; s__
OTU_1162	k__Bacteria; p__Thermomicrobia; c__unidentified_Thermomicrobia; o__JG30-KF-CM45; f__; g__; s__
OTU_3022	k__Bacteria; p__Verrucomicrobia; c__Spartobacteria; o__Chthoniobacterales; f__; g__; s__
OTU_2367	k__Bacteria; p__Actinobacteria; c__Thermoleophilia; o__Solirubrobacterales; f__Elev-16S-1332; g__; s__
OTU_1246	k__Bacteria; p__Latescibacteria; c__; o__; f__; g__; s__
OTU_824	k__Bacteria; p__Proteobacteria; c__Betaproteobacteria; o__Burkholderiales; f__Comamonadaceae
OTU_947	k__Bacteria; p__Gemmatimonadetes; c__unidentified_Gemmatimonadetes; o__Gemmatimonadales; f__Gemmatimonadaceae; g__; s__
OTU_2330	Unknown
OTU_305	k__Bacteria; p__Tenericutes; c__Mollicutes; o__Mycoplasmatales; f__Mycoplasmataceae; g__Ureaplasma; s__
OTU_1876	k__Bacteria; p__Proteobacteria; c__Alphaproteobacteria; o__Rhizobiales; f__Phyllobacteriaceae; g__Aminobacter; s__
OTU_2080	k__Bacteria; p__Bacteroidetes; c__unidentified_Bacteroidetes; o__Order_III; f__; g__; s__
OTU_1425	k__Bacteria; p__Saccharibacteria; c__unidentified_Saccharibacteria; o__unidentified_Saccharibacteria; f__unidentified_Saccharibacteria; g__Candidatus_Saccharimonas; s__
OTU_2563	k__Bacteria
OTU_1432	k__Bacteria; p__Proteobacteria; c__Alphaproteobacteria; o__Rhodospirillales; f__Acetobacteraceae
OTU_1700	k__Bacteria; p__Bacteroidetes; c__unidentified_Bacteroidetes; o__Order_III
OTU_1585	k__Bacteria; p__Bacteroidetes; c__Sphingobacteriia; o__Sphingobacteriales; f__Chitinophagaceae; g__; s__
OTU_1607	k__Bacteria; p__Cyanobacteria; c__; o__; f__; g__; s__
OTU_1418	k__Bacteria; p__Actinobacteria; c__Coriobacteriia; o__Coriobacteriales; f__Coriobacteriaceae; g__Senegalimassilia; s__
OTU_1098	k__Bacteria; p__Proteobacteria; c__Gammaproteobacteria; o__Oceanospirillales
OTU_2615	k__Bacteria; p__Bacteroidetes; c__Sphingobacteriia; o__Sphingobacteriales; f__Sphingobacteriaceae; g__Sphingobacterium; s__
OTU_2029	k__Bacteria; p__Proteobacteria; c__Deltaproteobacteria; o__Desulfurellales; f__Desulfurellaceae; g__H16; s__
OTU_1904	k__Bacteria; p__Chloroflexi; c__Ktedonobacteria; o__JG30-KF-AS9; f__; g__; s__
OTU_994	k__Bacteria; p__Proteobacteria; c__Gammaproteobacteria; o__Oceanospirillales; f__Halomonadaceae; g__Halomonas
OTU_772	k__Bacteria; p__Proteobacteria; c__Gammaproteobacteria; o__Pseudomonadales; f__Pseudomonadaceae; g__Pseudomonas; s__Pseudomonas_psychrotolerans
OTU_2935	k__Bacteria; p__Actinobacteria; c__unidentified_Actinobacteria; o__Frankiales; f__Acidothermaceae; g__Acidothermus; s__
OTU_250	k__Bacteria; p__Firmicutes; c__Erysipelotrichia; o__Erysipelotrichales; f__Erysipelotrichaceae; g__Turicibacter; s__
OTU_364	k__Bacteria; p__Bacteroidetes; c__Sphingobacteriia; o__Sphingobacteriales; f__Chitinophagaceae; g__Taibaiella; s__
OTU_1384	k__Bacteria; p__Proteobacteria; c__Alphaproteobacteria; o__Rickettsiales; f__Mitochondria; g__; s__
OTU_1802	k__Bacteria; p__Firmicutes; c__Clostridia; o__Clostridiales; f__Family_XI; g__Parvimonas; s__
OTU_589	k__Bacteria; p__Proteobacteria; c__Betaproteobacteria; o__Hydrogenophilales; f__Hydrogenophilaceae; g__Hydrogenophilus; s__
OTU_121	k__Bacteria; p__Proteobacteria; c__Alphaproteobacteria; o__Rhodobacterales; f__Rhodobacteraceae; g__Dinoroseobacter
OTU_1015	k__Bacteria; p__Proteobacteria; c__Gammaproteobacteria
OTU_639	k__Bacteria; p__Chloroflexi; c__Ardenticatenia; o__; f__; g__; s__
OTU_205	k__Bacteria; p__Firmicutes; c__Clostridia; o__Clostridiales; f__Ruminococcaceae; g__Butyricicoccus; s__
OTU_1156	k__Bacteria; p__Firmicutes; c__Clostridia; o__Clostridiales; f__Christensenellaceae; g__Christensenellaceae_R-7_group; s__
OTU_2566	k__Bacteria; p__Proteobacteria; c__Alphaproteobacteria; o__Rhodospirillales; f__unidentified_Rhodospirillales; g__Reyranella; s__
OTU_1501	k__Bacteria; p__Proteobacteria; c__Gammaproteobacteria; o__Pasteurellales; f__Pasteurellaceae; g__Pasteurella; s__[Pasteurella]_aerogenes
OTU_2327	k__Bacteria
OTU_1576	k__Bacteria; p__Proteobacteria; c__Gammaproteobacteria; o__Salinisphaerales; f__Salinisphaeraceae; g__Oceanococcus
OTU_1926	k__Bacteria; p__Proteobacteria; c__Deltaproteobacteria; o__Myxococcales; f__Haliangiaceae; g__Haliangium; s__
OTU_631	k__Bacteria; p__Proteobacteria; c__Alphaproteobacteria; o__unidentified_Alphaproteobacteria; f__unidentified_Alphaproteobacteria; g__; s__
OTU_1122	k__Bacteria; p__Proteobacteria; c__Betaproteobacteria; o__Burkholderiales; f__Alcaligenaceae; g__Sutterella; s__
OTU_2343	k__Bacteria; p__Actinobacteria; c__Thermoleophilia; o__Solirubrobacterales; f__FFCH11085; g__; s__
OTU_1483	k__Bacteria; p__Firmicutes; c__Clostridia; o__Clostridiales; f__Peptostreptococcaceae; g__Intestinibacter; s__
OTU_2673	k__Bacteria; p__Proteobacteria; c__Alphaproteobacteria; o__Rickettsiales; f__Holosporaceae; g__; s__
OTU_62	k__Bacteria; p__Proteobacteria; c__Gammaproteobacteria; o__Alteromonadales; f__Alteromonadaceae; g__Alteromonas
OTU_999	k__Bacteria; p__Proteobacteria; c__Betaproteobacteria; o__Burkholderiales; f__Alcaligenaceae; g__Sutterella; s__
OTU_2338	k__Archaea; p__Thaumarchaeota; c__.SCG.; o__unidentified_.SCG.; f__unidentified_.SCG.; g__Candidatus_Nitrososphaera; s__
OTU_2332	k__Bacteria; p__Actinobacteria; c__Thermoleophilia; o__Solirubrobacterales; f__YNPFFP1; g__; s__
OTU_2496	k__Bacteria; p__Proteobacteria; c__Betaproteobacteria; o__Rhodocyclales; f__Rhodocyclaceae; g__Denitromonas; s__
OTU_2416	k__Bacteria; p__Proteobacteria; c__Deltaproteobacteria; o__Bradymonadales; f__; g__; s__
OTU_120	k__Bacteria; p__Actinobacteria; c__unidentified_Actinobacteria; o__Bifidobacteriales; f__Bifidobacteriaceae; g__Bifidobacterium; s__Bifidobacterium_pseudocatenulatum
OTU_531	k__Bacteria; p__Proteobacteria; c__Alphaproteobacteria; o__Sphingomonadales; f__Sphingomonadaceae; g__; s__
OTU_296	k__Bacteria; p__Proteobacteria; c__Gammaproteobacteria; o__unidentified_Gammaproteobacteria; f__unidentified_Gammaproteobacteria
OTU_1609	k__Bacteria; p__FBP; c__unidentified_FBP; o__unidentified_FBP; f__unidentified_FBP; g__unidentified_FBP; s__bacterium_LY17
OTU_2748	k__Bacteria; p__Bacteroidetes; c__Flavobacteriia; o__Flavobacteriales; f__Flavobacteriaceae; g__NS2b_marine_group; s__
OTU_2927	k__Bacteria; p__Proteobacteria; c__Deltaproteobacteria; o__Bradymonadales; f__; g__; s__
OTU_456	k__Bacteria; p__Proteobacteria; c__Gammaproteobacteria; o__Pseudomonadales; f__Pseudomonadaceae; g__Pseudomonas; s__Pseudomonas_pachastrellae
OTU_603	k__Bacteria; p__Actinobacteria; c__unidentified_Actinobacteria; o__Kineosporiales; f__Kineosporiaceae; g__Angustibacter; s__
OTU_2031	k__Bacteria; p__Proteobacteria; c__Epsilonproteobacteria; o__Campylobacterales; f__Helicobacteraceae; g__Sulfuricurvum; s__
OTU_2281	k__Bacteria; p__Firmicutes; c__Clostridia; o__Clostridiales; f__Lachnospiraceae
OTU_1479	k__Bacteria; p__Actinobacteria; c__unidentified_Actinobacteria; o__Micrococcales; f__Brevibacteriaceae; g__Brevibacterium; s__
OTU_1336	k__Bacteria; p__Firmicutes; c__Clostridia; o__Clostridiales; f__Family_XIII; g__Mogibacterium; s__
OTU_708	k__Bacteria; p__Bacteroidetes; c__Bacteroidia; o__Bacteroidales; f__Prevotellaceae; g__Prevotella_1; s__
OTU_1350	k__Bacteria; p__Proteobacteria; c__Betaproteobacteria; o__Nitrosomonadales; f__Nitrosomonadaceae
OTU_1973	k__Bacteria; p__Bacteroidetes; c__Bacteroidia; o__Bacteroidales; f__Porphyromonadaceae; g__Butyricimonas; s__
OTU_1740	k__Bacteria; p__Proteobacteria; c__Alphaproteobacteria; o__Rhizobiales; f__JG34-KF-361; g__; s__
OTU_1745	k__Bacteria; p__Actinobacteria; c__unidentified_Actinobacteria; o__Propionibacteriales; f__Propionibacteriaceae; g__Microlunatus; s__
OTU_177	k__Bacteria; p__Proteobacteria; c__Alphaproteobacteria; o__Rhodobacterales; f__Rhodobacteraceae; g__Nautella; s__Nautella_italica
OTU_2078	k__Bacteria; p__Bacteroidetes; c__Bacteroidia; o__Bacteroidales; f__Porphyromonadaceae; g__Odoribacter
OTU_352	k__Bacteria; p__Proteobacteria; c__Alphaproteobacteria; o__Rhizobiales; f__Phyllobacteriaceae; g__Nitratireductor; s__
OTU_2244	k__Bacteria; p__Bacteroidetes; c__Bacteroidia; o__Bacteroidales; f__Porphyromonadaceae; g__Porphyromonas; s__
OTU_1269	k__Bacteria; p__Proteobacteria; c__Gammaproteobacteria; o__Pseudomonadales; f__Moraxellaceae; g__Acinetobacter; s__Acinetobacter_sp._CIP_56.2
OTU_3030	k__Bacteria; p__Proteobacteria; c__Alphaproteobacteria; o__SAR11_clade; f__LD12_freshwater_group; g__; s__
OTU_954	k__Bacteria; p__Firmicutes; c__Clostridia; o__Clostridiales; f__Ruminococcaceae
OTU_140	k__Bacteria; p__Proteobacteria; c__Epsilonproteobacteria; o__Campylobacterales; f__Helicobacteraceae; g__Sulfurimonas; s__
OTU_2658	k__Bacteria; p__Firmicutes; c__Clostridia; o__Clostridiales; f__Ruminococcaceae; g__Ruminiclostridium_9; s__Anaerostipes_hadrus
OTU_2842	k__Bacteria; p__Actinobacteria; c__MB-A2-108; o__; f__; g__; s__
OTU_1251	k__Bacteria; p__Bacteroidetes; c__Cytophagia; o__Cytophagales; f__Cytophagaceae; g__Dyadobacter; s__
OTU_201	k__Bacteria; p__Proteobacteria; c__Alphaproteobacteria; o__Rhodobacterales; f__Rhodobacteraceae; g__Paracoccus; s__Paracoccus_carotinifaciens
OTU_366	k__Bacteria; p__Proteobacteria; c__Alphaproteobacteria; o__Rhodospirillales; f__Acetobacteraceae; g__Acidisoma
OTU_377	k__Bacteria; p__Proteobacteria; c__Alphaproteobacteria; o__Rhodospirillales; f__Rhodospirillaceae; g__unidentified_Rhodospirillaceae; s__alpha_proteobacterium_DG1252
OTU_858	k__Bacteria; p__Proteobacteria; c__Betaproteobacteria; o__Rhodocyclales; f__Rhodocyclaceae; g__Azoarcus; s__
OTU_2868	k__Bacteria; p__Firmicutes; c__Clostridia; o__Clostridiales; f__Ruminococcaceae; g__Ruminococcus_1; s__
OTU_448	k__Bacteria; p__Saccharibacteria
OTU_1630	k__Bacteria; p__Proteobacteria; c__Gammaproteobacteria; o__Vibrionales; f__Vibrionaceae
OTU_988	k__Bacteria; p__Bacteroidetes; c__Flavobacteriia; o__Flavobacteriales; f__Flavobacteriaceae; g__Jejuia; s__Jejuia_pallidilutea
OTU_336	k__Bacteria; p__Proteobacteria; c__Alphaproteobacteria; o__Rhodobacterales; f__Rhodobacteraceae; g__Labrenzia; s__
OTU_2785	k__Bacteria; p__Planctomycetes; c__Phycisphaerae; o__Tepidisphaerales; f__Tepidisphaeraceae; g__; s__
OTU_828	k__Bacteria; p__Proteobacteria; c__Gammaproteobacteria; o__Oceanospirillales; f__Oceanospirillaceae; g__Thalassolituus; s__
OTU_2134	k__Bacteria; p__Gemmatimonadetes; c__unidentified_Gemmatimonadetes; o__Gemmatimonadales; f__Gemmatimonadaceae; g__Gemmatirosa; s__
OTU_1833	Unknown
OTU_1092	k__Bacteria; p__Firmicutes; c__Clostridia; o__Clostridiales; f__Lachnospiraceae; g__Lachnospira; s__
OTU_1228	k__Bacteria; p__Firmicutes; c__Clostridia; o__Clostridiales; f__Ruminococcaceae
OTU_1497	k__Archaea; p__.DHVEG-6.; c__; o__; f__; g__; s__
OTU_819	k__Bacteria; p__Cyanobacteria; c__Chloroplast; o__unidentified_Chloroplast; f__unidentified_Chloroplast; g__unidentified_Chloroplast
OTU_2303	k__Bacteria; p__Parcubacteria; c__; o__; f__; g__; s__
OTU_331	k__Bacteria; p__Bacteroidetes; c__Bacteroidia; o__Bacteroidales; f__Rikenellaceae; g__Alistipes; s__
OTU_335	k__Archaea; p__.DHVEG-6.; c__; o__; f__; g__; s__
OTU_1387	Unknown
OTU_1077	k__Bacteria; p__Firmicutes; c__Clostridia; o__Clostridiales; f__Ruminococcaceae; g__Ruminococcaceae_UCG-010; s__
OTU_1229	k__Bacteria; p__Firmicutes; c__Clostridia; o__Clostridiales; f__Family_XI; g__Anaerococcus; s__
OTU_3039	k__Bacteria; p__Proteobacteria; c__Deltaproteobacteria; o__Desulfuromonadales; f__Geobacteraceae; g__Geobacter
OTU_795	k__Bacteria; p__Chloroflexi; c__Caldilineae; o__Caldilineales; f__Caldilineaceae
OTU_2460	k__Bacteria; p__Proteobacteria; c__Gammaproteobacteria; o__Vibrionales; f__Vibrionaceae; g__Vibrio
OTU_1720	k__Bacteria; p__Proteobacteria; c__Deltaproteobacteria; o__Bdellovibrionales; f__Bdellovibrionaceae; g__; s__
OTU_1444	k__Bacteria; p__Firmicutes; c__Clostridia; o__Clostridiales; f__Lachnospiraceae
OTU_369	k__Archaea; p__.DHVEG-6.
OTU_1076	k__Bacteria; p__Firmicutes; c__Clostridia; o__Clostridiales; f__Ruminococcaceae; g__Ruminococcaceae_UCG-014; s__
OTU_2156	Unknown
OTU_2511	k__Bacteria; p__Firmicutes; c__Clostridia; o__Clostridiales
OTU_1581	k__Bacteria; p__Firmicutes; c__Clostridia; o__Clostridiales; f__Ruminococcaceae; g__Oscillospira; s__
OTU_1813	k__Bacteria
OTU_59	k__Bacteria; p__Proteobacteria; c__Gammaproteobacteria; o__Xanthomonadales; f__Xanthomonadaceae; g__Dyella; s__
OTU_660	k__Bacteria; p__Bacteroidetes; c__Bacteroidia; o__Bacteroidales; f__p-2534-18B5_gut_group; g__; s__
OTU_993	k__Bacteria; p__Firmicutes; c__Erysipelotrichia; o__Erysipelotrichales; f__Erysipelotrichaceae; g__Erysipelotrichaceae_UCG-004; s__
OTU_2231	k__Bacteria; p__Bacteroidetes; c__Bacteroidia; o__Bacteroidales; f__Prevotellaceae; g__Prevotella_1; s__
OTU_2385	k__Bacteria; p__Proteobacteria; c__Gammaproteobacteria; o__Legionellales; f__Legionellaceae; g__Legionella
OTU_1702	k__Bacteria; p__Proteobacteria; c__Betaproteobacteria; o__Burkholderiales; f__Oxalobacteraceae; g__Oxalobacter
OTU_1267	k__Bacteria; p__Actinobacteria; c__unidentified_Actinobacteria; o__Actinomycetales; f__Actinomycetaceae; g__Actinomyces
OTU_1407	k__Bacteria; p__Proteobacteria; c__Gammaproteobacteria; o__Pseudomonadales; f__Moraxellaceae; g__Fluviicoccus; s__
OTU_1945	k__Bacteria; p__Actinobacteria; c__Coriobacteriia; o__Coriobacteriales; f__Coriobacteriaceae; g__Gordonibacter; s__Gordonibacter_pamelaeae
OTU_646	k__Bacteria; p__Actinobacteria; c__unidentified_Actinobacteria; o__Corynebacteriales
OTU_1138	k__Bacteria; p__Cyanobacteria; c__Chloroplast; o__unidentified_Chloroplast; f__unidentified_Chloroplast; g__unidentified_Chloroplast
OTU_2119	k__Bacteria; p__Proteobacteria
OTU_150	k__Bacteria; p__Firmicutes; c__Clostridia; o__Clostridiales; f__Lachnospiraceae; g__Lachnospira; s__
OTU_2661	k__Bacteria; p__Proteobacteria; c__Alphaproteobacteria; o__Rhodobacterales; f__Rhodobacteraceae; g__Roseovarius
OTU_1782	k__Bacteria
OTU_203	k__Bacteria; p__Proteobacteria; c__Gammaproteobacteria; o__Oceanospirillales; f__Oceanospirillaceae; g__Marinomonas
OTU_952	k__Bacteria; p__Bacteroidetes; c__Cytophagia; o__Cytophagales; f__Cytophagaceae; g__; s__
OTU_645	k__Bacteria; p__Proteobacteria; c__Gammaproteobacteria; o__Thiotrichales; f__Thiotrichaceae; g__Beggiatoa; s__
OTU_2371	k__Bacteria; p__Acidobacteria; c__Solibacteres; o__Solibacterales; f__Solibacteraceae_(Subgroup_3); g__Bryobacter; s__
OTU_1663	Unknown
OTU_387	k__Bacteria; p__Proteobacteria; c__Gammaproteobacteria; o__Alteromonadales; f__Idiomarinaceae; g__Idiomarina; s__Idiomarina_abyssalis
OTU_1135	k__Bacteria; p__Proteobacteria; c__Alphaproteobacteria; o__; f__; g__; s__
OTU_2694	k__Bacteria; p__Latescibacteria; c__; o__; f__; g__; s__
OTU_931	k__Bacteria; p__Cyanobacteria; c__Chloroplast; o__unidentified_Chloroplast; f__unidentified_Chloroplast; g__unidentified_Chloroplast; s__Corethron_pennatum
OTU_529	k__Bacteria; p__Tenericutes; c__Mollicutes; o__Anaeroplasmatales; f__Anaeroplasmataceae; g__Anaeroplasma; s__
OTU_1610	k__Bacteria; p__Proteobacteria; c__Alphaproteobacteria; o__Rhodospirillales; f__Rhodospirillaceae; g__; s__
OTU_217	k__Bacteria; p__Proteobacteria; c__Gammaproteobacteria; o__Oceanospirillales; f__Oceanospirillaceae; g__Neptuniibacter; s__
OTU_604	k__Bacteria; p__Proteobacteria; c__Deltaproteobacteria; o__Oligoflexales; f__0319-6G20; g__; s__
OTU_2055	k__Bacteria; p__Bacteroidetes; c__Bacteroidia; o__Bacteroidales; f__Prevotellaceae; g__Prevotella_1; s__Prevotella_ruminicola
OTU_2589	k__Bacteria; p__Firmicutes; c__Clostridia; o__Clostridiales; f__Ruminococcaceae; g__Subdoligranulum
OTU_2376	k__Bacteria; p__Bacteroidetes; c__Bacteroidia; o__Bacteroidales; f__Bacteroidales_S24-7_group; g__; s__
OTU_1681	k__Bacteria; p__Proteobacteria; c__Deltaproteobacteria; o__Bradymonadales; f__; g__; s__
OTU_1633	Unknown
OTU_269	k__Bacteria; p__Proteobacteria; c__Gammaproteobacteria; o__Oceanospirillales; f__Oceanospirillaceae; g__Oceanospirillum
OTU_1849	k__Bacteria; p__Peregrinibacteria; c__; o__; f__; g__; s__
OTU_494	k__Bacteria; p__Firmicutes; c__Negativicutes; o__Selenomonadales; f__Acidaminococcaceae; g__Phascolarctobacterium; s__Phascolarctobacterium_faecium
OTU_318	k__Bacteria; p__Actinobacteria; c__Acidimicrobiia; o__Acidimicrobiales; f__OM1_clade
OTU_1297	k__Bacteria; p__Firmicutes; c__Clostridia; o__Clostridiales; f__Clostridiaceae_1; g__Clostridium_sensu_stricto_13
OTU_2864	k__Bacteria; p__Chloroflexi; c__Chloroflexia; o__Chloroflexales; f__Roseiflexaceae; g__Roseiflexus; s__
OTU_500	k__Bacteria; p__Actinobacteria; c__unidentified_Actinobacteria; o__Corynebacteriales; f__Corynebacteriaceae; g__Corynebacterium_1
OTU_2833	k__Bacteria; p__Proteobacteria; c__Alphaproteobacteria; o__Rhodospirillales; f__KCM-B-15; g__; s__
OTU_2888	k__Bacteria
OTU_1847	k__Bacteria; p__Actinobacteria; c__Coriobacteriia; o__Coriobacteriales; f__Coriobacteriaceae; g__Atopobium; s__
OTU_282	k__Bacteria; p__Bacteroidetes; c__Bacteroidia; o__Bacteroidales; f__Bacteroidales_S24-7_group; g__; s__
OTU_53	k__Bacteria; p__Firmicutes; c__Clostridia; o__Clostridiales; f__Lachnospiraceae; g__Lachnospiraceae_ND3007_group; s__
OTU_452	k__Bacteria; p__Proteobacteria; c__Gammaproteobacteria; o__Oceanospirillales; f__Oceanospirillaceae; g__Oleibacter
OTU_1389	k__Bacteria; p__Firmicutes; c__Clostridia; o__Clostridiales; f__Christensenellaceae; g__Christensenellaceae_R-7_group; s__bacterium_YE57
OTU_728	k__Bacteria; p__Firmicutes; c__Clostridia; o__Clostridiales; f__Lachnospiraceae
OTU_1883	k__Bacteria; p__Firmicutes; c__Clostridia; o__Clostridiales; f__Ruminococcaceae; g__[Eubacterium]_coprostanoligenes_group; s__
OTU_2152	k__Bacteria; p__Bacteroidetes; c__Bacteroidia; o__Bacteroidales; f__Prevotellaceae; g__Alloprevotella; s__
OTU_1742	k__Bacteria; p__Proteobacteria; c__Deltaproteobacteria; o__Bradymonadales; f__; g__; s__
OTU_930	k__Bacteria; p__Chloroflexi; c__Chloroflexia; o__Chloroflexales; f__Roseiflexaceae; g__Roseiflexus; s__
OTU_2249	k__Bacteria
OTU_1492	k__Bacteria; p__Bacteroidetes; c__Bacteroidia; o__Bacteroidales; f__Bacteroidales_S24-7_group; g__; s__
OTU_848	k__Bacteria; p__Synergistetes; c__Synergistia; o__Synergistales; f__Synergistaceae; g__Cloacibacillus; s__
OTU_1173	k__Bacteria; p__Firmicutes; c__Clostridia; o__Clostridiales; f__Lachnospiraceae; g__Lachnospiraceae_XPB1014_group; s__
OTU_1152	k__Bacteria; p__Actinobacteria; c__Coriobacteriia; o__Coriobacteriales; f__Coriobacteriaceae
OTU_536	k__Bacteria; p__Proteobacteria; c__Alphaproteobacteria; o__Rhodospirillales
OTU_638	k__Bacteria; p__Proteobacteria
OTU_2013	k__Bacteria; p__Bacteroidetes; c__Flavobacteriia; o__Flavobacteriales; f__Flavobacteriaceae
OTU_2012	k__Bacteria; p__Actinobacteria; c__unidentified_Actinobacteria; o__Propionibacteriales; f__Nocardioidaceae; g__Nocardioides; s__
OTU_2086	k__Bacteria; p__Actinobacteria; c__unidentified_Actinobacteria; o__Corynebacteriales; f__Mycobacteriaceae; g__Mycobacterium
OTU_1964	k__Bacteria; p__Bacteroidetes; c__Bacteroidia; o__Bacteroidales; f__Prevotellaceae; g__Prevotella_7; s__Prevotella_melaninogenica
OTU_877	k__Bacteria; p__Proteobacteria
OTU_283	k__Bacteria; p__Actinobacteria; c__Coriobacteriia; o__Coriobacteriales; f__Coriobacteriaceae; g__Coriobacteriaceae_UCG-002; s__
OTU_1881	k__Bacteria; p__Actinobacteria; c__Thermoleophilia; o__Solirubrobacterales
OTU_1043	k__Bacteria; p__Saccharibacteria
OTU_2695	Unknown
OTU_3046	k__Bacteria; p__Proteobacteria; c__Alphaproteobacteria; o__Rhodospirillales
OTU_1340	k__Bacteria; p__Proteobacteria; c__pItb-vmat-80; o__; f__; g__; s__
OTU_2889	k__Bacteria; p__Proteobacteria; c__Gammaproteobacteria; o__HTA4
OTU_39	k__Bacteria; p__Proteobacteria; c__Alphaproteobacteria; o__Rickettsiales; f__unidentified_Rickettsiales; g__Candidatus_Hepatincola; s__Graminella_nigrifrons
OTU_2934	k__Bacteria; p__Firmicutes; c__Erysipelotrichia; o__Erysipelotrichales; f__Erysipelotrichaceae; g__Erysipelotrichaceae_UCG-004; s__
OTU_430	k__Bacteria; p__Actinobacteria; c__Acidimicrobiia; o__Acidimicrobiales; f__unidentified_Acidimicrobiales; g__Candidatus_Microthrix; s__
OTU_503	k__Bacteria; p__Actinobacteria; c__unidentified_Actinobacteria; o__Micrococcales; f__Intrasporangiaceae
OTU_2782	k__Bacteria; p__Proteobacteria; c__Deltaproteobacteria; o__Desulfobacterales; f__Desulfobulbaceae; g__Desulfobulbus; s__
OTU_3038	k__Bacteria; p__Proteobacteria; c__Gammaproteobacteria
OTU_271	k__Bacteria; p__Firmicutes; c__Bacilli; o__Bacillales; f__Bacillaceae; g__Bacillus; s__Bacillus_oceanisediminis
OTU_721	Unknown
OTU_2195	k__Bacteria; p__Firmicutes; c__Clostridia; o__Clostridiales; f__Ruminococcaceae; g__Ruminococcaceae_UCG-014; s__
OTU_2946	k__Bacteria; p__Bacteroidetes; c__Bacteroidia; o__Bacteroidales; f__Rikenellaceae; g__Rikenellaceae_RC9_gut_group; s__
OTU_1640	k__Bacteria; p__Cyanobacteria; c__ML635J-21
OTU_1272	k__Bacteria; p__Proteobacteria; c__Gammaproteobacteria; o__Xanthomonadales; f__JTB255_marine_benthic_group
OTU_1424	k__Bacteria; p__Firmicutes; c__Clostridia; o__Clostridiales
OTU_2538	k__Bacteria; p__Thermomicrobia; c__unidentified_Thermomicrobia; o__Sphaerobacterales; f__Sphaerobacteraceae; g__Nitrolancea; s__
OTU_783	k__Bacteria; p__Firmicutes; c__Negativicutes; o__Selenomonadales; f__Acidaminococcaceae; g__Phascolarctobacterium; s__
OTU_1450	k__Bacteria; p__Firmicutes; c__Clostridia; o__Clostridiales; f__Lachnospiraceae
OTU_880	k__Bacteria; p__Firmicutes; c__Clostridia; o__Clostridiales; f__Ruminococcaceae; g__Ruminococcaceae_UCG-013; s__
OTU_513	k__Bacteria; p__Proteobacteria; c__Betaproteobacteria; o__Burkholderiales; f__Burkholderiaceae; g__Ralstonia
OTU_1841	k__Bacteria; p__Proteobacteria; c__Alphaproteobacteria; o__Sphingomonadales; f__Erythrobacteraceae; g__Altererythrobacter; s__
OTU_1537	k__Bacteria; p__Spirochaetes; c__unidentified_Spirochaetes; o__Spirochaetales; f__Spirochaetaceae; g__Treponema_2; s__
OTU_1398	k__Bacteria; p__Proteobacteria; c__Alphaproteobacteria; o__unidentified_Alphaproteobacteria; f__unidentified_Alphaproteobacteria; g__; s__
OTU_2641	k__Bacteria; p__Actinobacteria; c__Acidimicrobiia; o__Acidimicrobiales; f__; g__; s__
OTU_2751	k__Bacteria; p__Proteobacteria; c__Alphaproteobacteria; o__Rhizobiales; f__JG35-K1-AG5; g__; s__
OTU_1431	k__Bacteria; p__Actinobacteria; c__Acidimicrobiia; o__Acidimicrobiales; f__OM1_clade; g__; s__
OTU_2638	k__Bacteria; p__Acidobacteria; c__Subgroup_6; o__; f__; g__; s__
OTU_2533	k__Bacteria; p__Acidobacteria; c__Subgroup_6; o__; f__; g__; s__
OTU_72	k__Bacteria; p__Firmicutes; c__Negativicutes; o__Selenomonadales; f__Veillonellaceae; g__Dialister; s__
OTU_714	k__Bacteria; p__Bacteroidetes; c__Bacteroidia; o__Bacteroidales; f__Prevotellaceae; g__Alloprevotella; s__
OTU_1642	k__Bacteria
OTU_1471	k__Bacteria; p__Proteobacteria; c__Betaproteobacteria; o__Rhodocyclales; f__Rhodocyclaceae; g__Candidatus_Accumulibacter; s__
OTU_2981	k__Bacteria; p__Actinobacteria; c__Acidimicrobiia; o__Acidimicrobiales; f__; g__; s__
OTU_1625	k__Bacteria; p__Proteobacteria; c__Gammaproteobacteria; o__Xanthomonadales; f__Xanthomonadaceae; g__Pseudoxanthomonas; s__Pseudoxanthomonas_mexicana
OTU_1949	k__Bacteria; p__Proteobacteria; c__Gammaproteobacteria; o__Aeromonadales; f__Aeromonadaceae; g__Tolumonas; s__
OTU_2430	Unknown
OTU_1209	k__Bacteria; p__Proteobacteria; c__Gammaproteobacteria; o__Xanthomonadales; f__Xanthomonadaceae; g__Luteibacter
OTU_546	k__Bacteria; p__Proteobacteria; c__Alphaproteobacteria; o__Caulobacterales; f__Hyphomonadaceae; g__Hyphomonas; s__
OTU_2670	Unknown
OTU_928	k__Bacteria; p__Bacteroidetes; c__Flavobacteriia; o__Flavobacteriales; f__Cryomorphaceae; g__Crocinitomix; s__
OTU_1541	k__Bacteria; p__Proteobacteria; c__Gammaproteobacteria; o__unidentified_Gammaproteobacteria; f__unidentified_Gammaproteobacteria; g__; s__
OTU_1866	k__Bacteria; p__Proteobacteria; c__Gammaproteobacteria; o__Xanthomonadales; f__Xanthomonadaceae
OTU_637	k__Bacteria; p__Firmicutes; c__Clostridia; o__Clostridiales; f__Ruminococcaceae; g__Ruminococcaceae_UCG-005; s__
OTU_1002	k__Archaea; p__.DHVEG-6.; c__; o__; f__; g__; s__
OTU_2531	k__Bacteria; p__Firmicutes; c__Negativicutes; o__Selenomonadales; f__Acidaminococcaceae; g__Phascolarctobacterium; s__Phascolarctobacterium_sp._canine_oral_taxon_149
OTU_440	k__Bacteria; p__Firmicutes; c__Bacilli; o__Bacillales; f__Planococcaceae; g__Bhargavaea
OTU_365	k__Bacteria; p__Proteobacteria; c__Alphaproteobacteria; o__Rhizobiales; f__OCS116_clade; g__; s__
OTU_2346	k__Archaea; p__.DHVEG-6.
OTU_264	k__Bacteria; p__Actinobacteria; c__unidentified_Actinobacteria; o__Propionibacteriales; f__Nocardioidaceae; g__Nocardioides
OTU_1871	k__Bacteria; p__Acidobacteria; c__Subgroup_6; o__; f__; g__; s__
OTU_372	k__Bacteria; p__Firmicutes; c__Clostridia; o__Clostridiales; f__Lachnospiraceae; g__Lachnoclostridium; s__
OTU_2466	k__Bacteria
OTU_49	k__Bacteria; p__Firmicutes; c__Clostridia; o__Clostridiales; f__Ruminococcaceae; g__Ruminococcus_1; s__Ruminococcus_bicirculans
OTU_2223	k__Bacteria; p__Bacteroidetes; c__Flavobacteriia; o__Flavobacteriales; f__Flavobacteriaceae; g__Robiginitalea
OTU_261	k__Bacteria; p__Firmicutes; c__Clostridia; o__Clostridiales; f__Ruminococcaceae; g__Ruminiclostridium_5; s__
OTU_861	k__Bacteria; p__Bacteroidetes; c__Flavobacteriia; o__Flavobacteriales; f__Flavobacteriaceae; g__Chryseobacterium
OTU_805	k__Bacteria; p__Firmicutes; c__Clostridia; o__Clostridiales; f__Lachnospiraceae
OTU_811	k__Bacteria; p__Actinobacteria; c__unidentified_Actinobacteria; o__Bifidobacteriales; f__Bifidobacteriaceae; g__Gardnerella; s__
OTU_1456	Unknown
OTU_2516	k__Bacteria; p__Firmicutes; c__Clostridia; o__Clostridiales; f__Ruminococcaceae; g__Ruminococcus_2; s__
OTU_587	k__Bacteria; p__Firmicutes; c__Clostridia; o__Clostridiales; f__Lachnospiraceae; g__Roseburia; s__
OTU_1351	k__Bacteria
OTU_1073	k__Bacteria; p__Proteobacteria; c__Gammaproteobacteria; o__Alteromonadales; f__Idiomarinaceae; g__Idiomarina
OTU_2724	k__Bacteria; p__Bacteroidetes; c__Sphingobacteriia; o__Sphingobacteriales; f__Sphingobacteriaceae; g__Sphingobacterium; s__Sphingobacterium_siyangense
OTU_1862	k__Bacteria; p__Proteobacteria; c__Gammaproteobacteria; o__unidentified_Gammaproteobacteria; f__unidentified_Gammaproteobacteria; g__Marinicella
OTU_1009	k__Bacteria; p__Bacteroidetes; c__Cytophagia; o__Cytophagales; f__Cytophagaceae; g__Dyadobacter
OTU_1048	k__Bacteria; p__Cyanobacteria; c__Chloroplast; o__unidentified_Chloroplast; f__unidentified_Chloroplast; g__unidentified_Chloroplast
OTU_1532	k__Bacteria; p__Gemmatimonadetes; c__S0134_terrestrial_group; o__; f__; g__; s__
OTU_2061	k__Bacteria; p__Proteobacteria; c__Gammaproteobacteria; o__Xanthomonadales; f__Xanthomonadaceae; g__Mizugakiibacter; s__
OTU_2790	k__Bacteria; p__Proteobacteria; c__Alphaproteobacteria; o__Rhizobiales; f__unidentified_Rhizobiales; g__Rhizomicrobium
OTU_478	k__Bacteria; p__Proteobacteria; c__Betaproteobacteria; o__Burkholderiales; f__Alcaligenaceae; g__Parasutterella; s__
OTU_2007	k__Bacteria; p__WS6; c__; o__; f__; g__; s__
OTU_1962	k__Bacteria
OTU_524	k__Bacteria; p__Proteobacteria; c__Gammaproteobacteria; o__Vibrionales; f__Vibrionaceae; g__Vibrio
OTU_1016	k__Bacteria; p__Proteobacteria; c__Betaproteobacteria; o__Burkholderiales; f__Alcaligenaceae; g__Sutterella
OTU_2871	k__Bacteria; p__Actinobacteria; c__unidentified_Actinobacteria; o__Pseudonocardiales; f__Pseudonocardiaceae; g__Pseudonocardia; s__
OTU_2365	k__Bacteria; p__Firmicutes; c__Erysipelotrichia; o__Erysipelotrichales; f__Erysipelotrichaceae; g__Erysipelotrichaceae_UCG-004; s__
OTU_1749	k__Bacteria; p__Actinobacteria; c__unidentified_Actinobacteria
OTU_426	k__Bacteria; p__Firmicutes; c__Bacilli; o__Bacillales; f__Family_XI; g__Gemella; s__
OTU_574	k__Bacteria; p__Proteobacteria; c__Deltaproteobacteria; o__Myxococcales; f__Polyangiaceae; g__Sorangium; s__
OTU_2501	Unknown
OTU_1864	k__Bacteria; p__Proteobacteria; c__Alphaproteobacteria; o__Rhodospirillales; f__Rhodospirillaceae
OTU_797	k__Bacteria; p__Bacteroidetes; c__Sphingobacteriia; o__Sphingobacteriales; f__; g__; s__
OTU_1836	k__Bacteria; p__Bacteroidetes; c__Cytophagia; o__Cytophagales; f__Cytophagaceae
OTU_562	k__Bacteria; p__Firmicutes; c__Clostridia; o__Clostridiales; f__Lachnospiraceae; g__Lachnoclostridium
OTU_1053	k__Bacteria; p__Firmicutes; c__Erysipelotrichia; o__Erysipelotrichales; f__Erysipelotrichaceae; g__Holdemanella; s__
OTU_2523	k__Bacteria; p__Actinobacteria; c__Coriobacteriia; o__Coriobacteriales; f__Coriobacteriaceae; g__Enterorhabdus; s__
OTU_2572	k__Bacteria; p__Proteobacteria; c__Alphaproteobacteria; o__Rhizobiales; f__Brucellaceae
OTU_1753	k__Bacteria; p__Proteobacteria; c__Deltaproteobacteria; o__Myxococcales; f__Nannocystaceae
OTU_1468	k__Bacteria; p__Bacteroidetes; c__Sphingobacteriia; o__Sphingobacteriales; f__Saprospiraceae; g__unidentified_Saprospiraceae; s__Saccharina_japonica
OTU_2480	k__Bacteria; p__Firmicutes; c__Clostridia; o__Clostridiales; f__Lachnospiraceae
OTU_2722	k__Bacteria; p__Proteobacteria; c__Gammaproteobacteria; o__Enterobacteriales; f__Enterobacteriaceae; g__Erwinia
OTU_1421	k__Bacteria; p__Bacteroidetes; c__Bacteroidia; o__Bacteroidales; f__Bacteroidales_S24-7_group; g__; s__
OTU_1393	k__Bacteria; p__Proteobacteria; c__Deltaproteobacteria; o__Syntrophobacterales; f__Syntrophobacteraceae; g__Desulfovirga; s__
OTU_1279	k__Bacteria; p__Proteobacteria; c__Gammaproteobacteria; o__Oceanospirillales; f__Oceanospirillaceae; g__Marinomonas; s__Marinomonas_communis
OTU_1976	k__Bacteria; p__Proteobacteria; c__Betaproteobacteria; o__SC-I-84; f__; g__; s__
OTU_3029	k__Bacteria; p__Actinobacteria; c__unidentified_Actinobacteria; o__Propionibacteriales; f__Nocardioidaceae
OTU_480	k__Bacteria; p__Firmicutes; c__Clostridia; o__Clostridiales; f__Ruminococcaceae; g__Ruminiclostridium_9
OTU_1448	k__Bacteria; p__Actinobacteria; c__unidentified_Actinobacteria; o__Micrococcales; f__Microbacteriaceae; g__Microbacterium; s__Microbacterium_ginsengisoli
OTU_1061	k__Bacteria; p__Bacteroidetes; c__Bacteroidia; o__Bacteroidales; f__Prevotellaceae; g__Alloprevotella; s__
OTU_2320	k__Bacteria; p__Firmicutes; c__Clostridia; o__Clostridiales; f__Clostridiales_vadinBB60_group; g__; s__
OTU_246	k__Bacteria; p__Bacteroidetes; c__Bacteroidia; o__Bacteroidales; f__Bacteroidaceae; g__Bacteroides; s__Bacteroides_uniformis
OTU_1046	k__Bacteria; p__Proteobacteria; c__Alphaproteobacteria; o__unidentified_Alphaproteobacteria; f__unidentified_Alphaproteobacteria; g__; s__
OTU_1257	k__Bacteria; p__Proteobacteria; c__Gammaproteobacteria
OTU_1697	k__Bacteria; p__Bacteroidetes; c__Flavobacteriia; o__Flavobacteriales; f__Flavobacteriaceae; g__Ulvibacter; s__
OTU_703	k__Bacteria; p__Firmicutes; c__Clostridia; o__Clostridiales; f__Ruminococcaceae
OTU_1914	k__Bacteria; p__Firmicutes; c__Clostridia; o__Clostridiales; f__Ruminococcaceae; g__Ruminococcaceae_UCG-010; s__
OTU_1171	k__Bacteria; p__Chloroflexi; c__Ktedonobacteria; o__C0119; f__; g__; s__
OTU_384	k__Bacteria; p__Actinobacteria; c__unidentified_Actinobacteria; o__Micromonosporales; f__Micromonosporaceae; g__Actinocatenispora
OTU_506	k__Bacteria; p__Proteobacteria; c__Gammaproteobacteria; o__Xanthomonadales; f__Xanthomonadaceae; g__Arenimonas; s__
OTU_1399	k__Bacteria; p__Proteobacteria; c__Gammaproteobacteria
OTU_1735	k__Bacteria; p__Firmicutes; c__Clostridia; o__Clostridiales; f__Family_XIII; g__Family_XIII_AD3011_group; s__
OTU_1385	k__Bacteria; p__Bacteroidetes; c__Bacteroidia; o__Bacteroidales; f__Bacteroidales_S24-7_group; g__; s__
OTU_118	k__Bacteria; p__Proteobacteria; c__Alphaproteobacteria; o__Rhodobacterales; f__Rhodobacteraceae
OTU_2200	k__Bacteria; p__Proteobacteria; c__Deltaproteobacteria; o__Desulfuromonadales
OTU_51	k__Bacteria; p__Actinobacteria; c__unidentified_Actinobacteria; o__Corynebacteriales; f__Nocardiaceae; g__Rhodococcus; s__Rhodococcus_erythropolis
OTU_2389	k__Bacteria; p__Proteobacteria; c__Gammaproteobacteria; o__Alteromonadales; f__Idiomarinaceae; g__Aliidiomarina
OTU_1582	k__Bacteria; p__Firmicutes; c__Clostridia; o__Clostridiales; f__Ruminococcaceae; g__Ruminococcaceae_UCG-010; s__
OTU_1788	k__Bacteria; p__Proteobacteria; c__Gammaproteobacteria
OTU_1370	k__Bacteria; p__Cyanobacteria; c__unidentified_Cyanobacteria; o__SubsectionIII; f__FamilyI; g__Oscillatoria
OTU_2950	k__Bacteria; p__Proteobacteria; c__Alphaproteobacteria; o__Rhodobacterales; f__Rhodobacteraceae; g__Albirhodobacter; s__
OTU_2297	k__Bacteria; p__Cyanobacteria; c__unidentified_Cyanobacteria; o__SubsectionIII; f__FamilyI; g__unidentified_FamilyI; s__Phormidium_sp._ETS-05
OTU_1514	k__Bacteria; p__Proteobacteria; c__Betaproteobacteria; o__Nitrosomonadales; f__Nitrosomonadaceae; g__; s__
OTU_2780	k__Bacteria; p__Proteobacteria; c__Gammaproteobacteria; o__Xanthomonadales; f__unidentified_Xanthomonadales; g__Candidatus_Competibacter; s__
OTU_2076	k__Bacteria; p__Bacteroidetes; c__Bacteroidia; o__Bacteroidales
OTU_793	k__Bacteria; p__Firmicutes; c__Clostridia; o__Clostridiales; f__Lachnospiraceae; g__Roseburia; s__
OTU_681	k__Bacteria; p__Gemmatimonadetes; c__unidentified_Gemmatimonadetes; o__Gemmatimonadales; f__Gemmatimonadaceae; g__Gemmatimonas; s__
OTU_812	k__Bacteria; p__Proteobacteria; c__Alphaproteobacteria; o__Rhodobacterales; f__Rhodobacteraceae
OTU_324	k__Bacteria; p__Firmicutes; c__Clostridia; o__Clostridiales; f__Family_XIII; g__Family_XIII_AD3011_group; s__
OTU_543	k__Bacteria; p__Proteobacteria; c__Alphaproteobacteria; o__Caulobacterales; f__Caulobacteraceae; g__; s__
OTU_1416	k__Bacteria; p__Acidobacteria; c__Blastocatellia; o__unidentified_Blastocatellia; f__Blastocatellaceae_(Subgroup_4); g__11-24; s__
OTU_2962	k__Bacteria; p__Firmicutes; c__Clostridia; o__Clostridiales; f__Lachnospiraceae; g__; s__
OTU_1796	k__Bacteria; p__Proteobacteria; c__Gammaproteobacteria; o__KI89A_clade; f__; g__; s__
OTU_2022	k__Bacteria; p__Bacteroidetes; c__Bacteroidia; o__Bacteroidales; f__Rikenellaceae; g__Rikenellaceae_RC9_gut_group; s__
OTU_421	k__Bacteria; p__Firmicutes; c__Bacilli; o__Lactobacillales
OTU_932	k__Bacteria; p__Firmicutes; c__Bacilli; o__Lactobacillales; f__Streptococcaceae; g__Streptococcus; s__Streptococcus_sp._NUM_1428
OTU_1858	k__Bacteria; p__Spirochaetes; c__unidentified_Spirochaetes; o__Spirochaetales; f__Spirochaetaceae; g__Treponema_2; s__
OTU_2621	k__Bacteria; p__Proteobacteria; c__Gammaproteobacteria; o__Oceanospirillales; f__Oceanospirillaceae; g__Marinomonas
OTU_839	k__Bacteria; p__Firmicutes; c__Erysipelotrichia; o__Erysipelotrichales; f__Erysipelotrichaceae; g__Erysipelotrichaceae_UCG-004; s__
OTU_1815	k__Bacteria; p__Firmicutes; c__Bacilli; o__Lactobacillales; f__Lactobacillaceae; g__Lactobacillus; s__Lactobacillus_ruminis
OTU_2414	k__Bacteria; p__Proteobacteria; c__Alphaproteobacteria; o__Rhodospirillales; f__Rhodospirillaceae; g__; s__
OTU_925	k__Bacteria; p__Proteobacteria; c__Alphaproteobacteria
OTU_1519	k__Bacteria; p__Proteobacteria; c__Alphaproteobacteria; o__Sphingomonadales; f__Sphingomonadaceae; g__Sphingobium
OTU_370	k__Bacteria; p__Parcubacteria
OTU_2503	k__Bacteria; p__Proteobacteria; c__Gammaproteobacteria
OTU_2009	k__Bacteria; p__Bacteroidetes; c__Sphingobacteriia; o__Sphingobacteriales; f__Chitinophagaceae
OTU_450	k__Bacteria; p__Bacteroidetes; c__Flavobacteriia; o__Flavobacteriales; f__Flavobacteriaceae
OTU_302	k__Bacteria; p__Proteobacteria; c__Alphaproteobacteria; o__Caulobacterales; f__Hyphomonadaceae; g__Hyphomonas
OTU_943	k__Bacteria
OTU_2085	k__Bacteria; p__Proteobacteria; c__Gammaproteobacteria; o__Xanthomonadales; f__Xanthomonadaceae
OTU_139	k__Bacteria; p__Firmicutes; c__Clostridia; o__Clostridiales; f__Ruminococcaceae; g__Butyricicoccus; s__
OTU_2233	k__Bacteria; p__Bacteroidetes; c__Bacteroidia; o__Bacteroidales; f__Prevotellaceae; g__Prevotellaceae_NK3B31_group; s__
OTU_2369	k__Bacteria; p__Gemmatimonadetes; c__BD2-11_terrestrial_group; o__; f__; g__; s__
OTU_229	k__Bacteria
OTU_330	k__Bacteria; p__Fusobacteria; c__Fusobacteriia; o__Fusobacteriales; f__Leptotrichiaceae; g__Leptotrichia; s__
OTU_780	k__Bacteria; p__Proteobacteria; c__Alphaproteobacteria; o__Rickettsiales; f__unidentified_Rickettsiales; g__Candidatus_Odyssella; s__
OTU_1886	k__Bacteria; p__Bacteroidetes; c__Bacteroidia; o__unidentified_Bacteroidia; f__Draconibacteriaceae; g__; s__
OTU_1678	k__Bacteria; p__Verrucomicrobia; c__OPB35_soil_group; o__; f__; g__; s__
OTU_1946	k__Bacteria; p__Firmicutes; c__Clostridia; o__Clostridiales; f__Lachnospiraceae
OTU_1963	k__Bacteria; p__Chlorobi; c__Chlorobia; o__Chlorobiales; f__OPB56; g__; s__
OTU_361	k__Bacteria; p__Firmicutes; c__Clostridia; o__Clostridiales; f__Lachnospiraceae; g__Blautia; s__
OTU_1599	k__Bacteria; p__Chlamydiae; c__unidentified_Chlamydiae; o__Chlamydiales; f__Parachlamydiaceae
OTU_863	k__Bacteria; p__Bacteroidetes; c__Bacteroidia; o__Bacteroidales; f__Porphyromonadaceae; g__Odoribacter; s__
OTU_672	k__Bacteria; p__Firmicutes; c__Clostridia; o__Clostridiales; f__Ruminococcaceae; g__Ruminococcaceae_UCG-005; s__
OTU_3012	k__Bacteria; p__Hydrogenedentes; c__; o__; f__; g__; s__
OTU_1793	k__Bacteria
OTU_1477	k__Bacteria; p__Proteobacteria; c__Deltaproteobacteria; o__Desulfurellales; f__Desulfurellaceae; g__H16; s__
OTU_742	k__Bacteria; p__Actinobacteria; c__unidentified_Actinobacteria; o__Pseudonocardiales; f__Pseudonocardiaceae; g__Amycolatopsis
OTU_2183	k__Bacteria
OTU_2068	k__Bacteria; p__Gemmatimonadetes; c__unidentified_Gemmatimonadetes; o__Gemmatimonadales; f__Gemmatimonadaceae; g__Gemmatimonas; s__
OTU_46	k__Bacteria; p__Bacteroidetes; c__Sphingobacteriia; o__Sphingobacteriales

## Sheet: SX_unique.otu
OTU	Description
OTU_10	k__Bacteria; p__Tenericutes; c__Mollicutes; o__Entomoplasmatales; f__Spiroplasmataceae; g__Spiroplasma
OTU_856	k__Bacteria; p__Firmicutes; c__Clostridia; o__Clostridiales; f__Lachnospiraceae
OTU_319	k__Bacteria; p__Actinobacteria; c__Coriobacteriia; o__Coriobacteriales; f__Coriobacteriaceae
OTU_2401	k__Bacteria; p__Firmicutes; c__Clostridia; o__Clostridiales; f__Lachnospiraceae
OTU_2302	k__Bacteria; p__Proteobacteria; c__Betaproteobacteria; o__Neisseriales; f__Neisseriaceae; g__Vogesella; s__Vogesella_perlucida
OTU_1520	k__Bacteria; p__Acidobacteria; c__unidentified_Acidobacteria; o__Acidobacteriales; f__Acidobacteriaceae_(Subgroup_1)
OTU_830	k__Bacteria; p__Gemmatimonadetes; c__unidentified_Gemmatimonadetes; o__Gemmatimonadales; f__Gemmatimonadaceae; g__; s__
OTU_722	k__Bacteria; p__Proteobacteria; c__Deltaproteobacteria; o__Desulfovibrionales; f__Desulfovibrionaceae; g__Desulfovibrio
OTU_2257	k__Bacteria; p__Firmicutes; c__Clostridia; o__Clostridiales; f__Ruminococcaceae; g__Ruminococcaceae_NK4A214_group; s__
OTU_2140	k__Bacteria; p__Firmicutes; c__Clostridia; o__Clostridiales; f__Christensenellaceae; g__; s__
OTU_2182	k__Bacteria; p__Actinobacteria; c__unidentified_Actinobacteria; o__Streptosporangiales; f__Streptosporangiaceae; g__Nonomuraea; s__
OTU_610	k__Bacteria; p__Proteobacteria; c__Gammaproteobacteria; o__Enterobacteriales; f__Enterobacteriaceae; g__Providencia; s__Providencia_vermicola
OTU_18	k__Bacteria; p__Firmicutes; c__Bacilli; o__Bacillales; f__Listeriaceae; g__Listeria; s__Listeria_grayi
OTU_1879	k__Bacteria; p__Proteobacteria; c__Alphaproteobacteria; o__Rhodospirillales; f__Acetobacteraceae
OTU_2316	k__Bacteria; p__Proteobacteria; c__Gammaproteobacteria; o__Xanthomonadales; f__; g__; s__
OTU_474	k__Bacteria; p__Cyanobacteria; c__Chloroplast
OTU_785	k__Bacteria; p__Firmicutes; c__Clostridia; o__Clostridiales; f__Family_XIII
OTU_149	k__Bacteria
OTU_547	k__Bacteria; p__Firmicutes; c__Bacilli; o__Bacillales; f__Planococcaceae; g__Kurthia; s__Kurthia_gibsonii
OTU_929	k__Bacteria
OTU_1107	k__Bacteria; p__Firmicutes; c__Clostridia; o__Clostridiales; f__Lachnospiraceae; g__Coprococcus_1; s__
OTU_970	k__Bacteria; p__Bacteroidetes; c__Bacteroidia; o__Bacteroidales; f__Bacteroidales_S24-7_group; g__; s__
OTU_2030	k__Bacteria; p__Firmicutes; c__Clostridia; o__Clostridiales; f__Lachnospiraceae; g__Epulopiscium
OTU_2827	k__Bacteria; p__Firmicutes; c__Clostridia; o__Clostridiales; f__Lachnospiraceae
OTU_2135	k__Bacteria; p__Acidobacteria; c__Subgroup_6; o__; f__; g__; s__
OTU_568	k__Bacteria; p__Firmicutes; c__Clostridia; o__Clostridiales; f__Ruminococcaceae; g__unidentified_Ruminococcaceae; s__Ruminococcaceae_bacterium_AM2
OTU_1021	k__Bacteria; p__Firmicutes; c__Clostridia; o__Clostridiales; f__Lachnospiraceae
OTU_1854	k__Bacteria; p__Firmicutes; c__Clostridia; o__Clostridiales; f__Lachnospiraceae; g__Sellimonas
OTU_1055	k__Bacteria; p__Bacteroidetes; c__Bacteroidia; o__Bacteroidales; f__Bacteroidales_S24-7_group; g__; s__
OTU_965	k__Bacteria; p__Firmicutes; c__Clostridia; o__Clostridiales; f__Ruminococcaceae; g__Anaerotruncus; s__
OTU_308	k__Bacteria; p__Firmicutes; c__Clostridia; o__Clostridiales; f__Ruminococcaceae
OTU_1409	k__Bacteria; p__Firmicutes; c__Clostridia; o__Clostridiales; f__Ruminococcaceae; g__Anaerotruncus; s__
OTU_2006	k__Bacteria; p__Proteobacteria; c__Gammaproteobacteria; o__Enterobacteriales; f__Enterobacteriaceae
OTU_96	k__Bacteria; p__Bacteroidetes; c__Bacteroidia; o__Bacteroidales; f__Bacteroidales_S24-7_group; g__; s__
OTU_1022	k__Bacteria; p__Firmicutes; c__Clostridia; o__Clostridiales; f__Lachnospiraceae; g__Roseburia; s__
OTU_148	k__Bacteria; p__Firmicutes; c__Clostridia; o__Clostridiales; f__Lachnospiraceae
OTU_400	k__Bacteria; p__Firmicutes; c__Bacilli; o__Lactobacillales; f__Lactobacillaceae; g__Lactobacillus; s__Lactobacillus_pentosus
OTU_1560	k__Bacteria; p__Proteobacteria; c__Gammaproteobacteria; o__Enterobacteriales; f__Enterobacteriaceae; g__Erwinia
OTU_2177	k__Bacteria; p__Bacteroidetes; c__Bacteroidia; o__Bacteroidales; f__Rikenellaceae; g__Alistipes; s__
OTU_1040	k__Bacteria; p__Firmicutes; c__Clostridia; o__Clostridiales; f__Ruminococcaceae
OTU_408	k__Bacteria; p__Firmicutes; c__Clostridia; o__Clostridiales; f__Lachnospiraceae; g__; s__
OTU_718	k__Bacteria; p__Firmicutes; c__Clostridia; o__Clostridiales; f__Lachnospiraceae; g__; s__
OTU_165	k__Bacteria; p__Proteobacteria; c__Betaproteobacteria; o__Burkholderiales; f__Comamonadaceae
OTU_2726	k__Bacteria; p__Proteobacteria; c__Gammaproteobacteria; o__Enterobacteriales; f__Enterobacteriaceae
OTU_2629	k__Bacteria; p__Proteobacteria; c__Gammaproteobacteria; o__Enterobacteriales; f__Enterobacteriaceae; g__Serratia
OTU_267	k__Bacteria; p__Firmicutes; c__Clostridia; o__Clostridiales; f__Lachnospiraceae; g__; s__
OTU_61	k__Bacteria; p__Firmicutes; c__Clostridia; o__Clostridiales; f__Lachnospiraceae; g__Blautia
OTU_428	k__Bacteria; p__Firmicutes; c__Clostridia; o__Clostridiales; f__Family_XIII; g__Anaerovorax; s__
OTU_2642	k__Bacteria; p__Firmicutes; c__Clostridia; o__Clostridiales; f__Lachnospiraceae
OTU_2494	k__Bacteria; p__Acidobacteria; c__Holophagae; o__Subgroup_7; f__; g__; s__
OTU_73	k__Bacteria; p__Firmicutes; c__Clostridia; o__Clostridiales; f__Lachnospiraceae
OTU_107	k__Bacteria; p__Firmicutes; c__Clostridia; o__Clostridiales; f__Ruminococcaceae; g__Intestinimonas; s__
OTU_1772	k__Bacteria; p__Proteobacteria; c__Gammaproteobacteria; o__Enterobacteriales; f__Enterobacteriaceae
OTU_104	k__Bacteria; p__Firmicutes; c__Clostridia; o__Clostridiales; f__Ruminococcaceae; g__Anaerotruncus; s__
OTU_2896	k__Bacteria; p__Proteobacteria; c__Betaproteobacteria; o__TRA3-20; f__; g__; s__
OTU_1982	k__Bacteria; p__Actinobacteria; c__unidentified_Actinobacteria; o__Corynebacteriales; f__Mycobacteriaceae; g__Mycobacterium; s__Mycobacterium_gordonae
OTU_55	k__Bacteria; p__Firmicutes; c__Clostridia; o__Clostridiales; f__Peptococcaceae; g__; s__
OTU_3033	k__Bacteria; p__Firmicutes; c__Clostridia; o__Clostridiales; f__Lachnospiraceae
OTU_273	k__Bacteria; p__Proteobacteria; c__Gammaproteobacteria; o__Enterobacteriales; f__Enterobacteriaceae; g__Erwinia; s__Erwinia_sp._B306
OTU_1594	k__Bacteria; p__Firmicutes; c__Clostridia; o__Clostridiales; f__Ruminococcaceae; g__Anaerotruncus; s__
OTU_769	k__Bacteria; p__Proteobacteria; c__Betaproteobacteria; o__Burkholderiales; f__Comamonadaceae; g__Pseudorhodoferax; s__
OTU_633	k__Bacteria; p__Actinobacteria; c__Coriobacteriia; o__Coriobacteriales; f__Coriobacteriaceae; g__Parvibacter; s__
OTU_2440	k__Bacteria; p__Proteobacteria; c__Deltaproteobacteria; o__Desulfovibrionales; f__Desulfovibrionaceae; g__Desulfovibrio; s__bacterium_New_Zealand_D
OTU_86	k__Bacteria; p__Firmicutes; c__Clostridia; o__Clostridiales; f__Lachnospiraceae
OTU_1260	k__Bacteria; p__Bacteroidetes; c__Bacteroidia; o__Bacteroidales; f__Porphyromonadaceae; g__Parabacteroides; s__
OTU_2388	k__Bacteria; p__Firmicutes; c__Clostridia; o__Clostridiales; f__Lachnospiraceae
OTU_505	k__Bacteria; p__Firmicutes; c__Clostridia; o__Clostridiales; f__Lachnospiraceae
OTU_1258	k__Bacteria; p__Firmicutes; c__Clostridia; o__Clostridiales; f__Ruminococcaceae
OTU_1262	k__Bacteria; p__Proteobacteria; c__Betaproteobacteria; o__Neisseriales; f__Neisseriaceae; g__Aquitalea; s__Aquitalea_magnusonii
OTU_860	k__Bacteria; p__Firmicutes; c__Negativicutes; o__Selenomonadales; f__Veillonellaceae; g__Megasphaera; s__
OTU_1154	k__Bacteria; p__Firmicutes; c__Bacilli; o__Bacillales; f__Bacillaceae
OTU_1099	k__Bacteria; p__Bacteroidetes; c__Flavobacteriia; o__Flavobacteriales; f__Flavobacteriaceae; g__Capnocytophaga; s__Capnocytophaga_sputigena
OTU_1316	k__Bacteria
OTU_752	k__Bacteria; p__Firmicutes; c__Clostridia; o__Clostridiales; f__Ruminococcaceae; g__Ruminococcaceae_UCG-014; s__
OTU_392	k__Bacteria; p__Proteobacteria; c__Gammaproteobacteria; o__Enterobacteriales; f__Enterobacteriaceae; g__Proteus; s__Proteus_mirabilis
OTU_297	k__Bacteria; p__Bacteroidetes; c__Bacteroidia; o__Bacteroidales
OTU_262	k__Bacteria; p__Firmicutes; c__Clostridia; o__Clostridiales; f__Lachnospiraceae; g__; s__
OTU_260	k__Bacteria; p__Firmicutes; c__Bacilli; o__Bacillales; f__Staphylococcaceae; g__Macrococcus
OTU_70	k__Bacteria; p__Firmicutes; c__Clostridia; o__Clostridiales; f__Ruminococcaceae; g__Ruminiclostridium; s__
OTU_766	k__Bacteria; p__Firmicutes; c__Clostridia; o__Clostridiales; f__Ruminococcaceae; g__Ruminococcaceae_UCG-005; s__
OTU_2212	k__Bacteria
OTU_309	k__Bacteria; p__Firmicutes; c__Clostridia; o__Clostridiales
OTU_1729	k__Bacteria; p__Acidobacteria; c__Subgroup_5; o__; f__; g__; s__
OTU_397	k__Bacteria; p__Firmicutes; c__Clostridia; o__Clostridiales; f__Ruminococcaceae; g__Anaerotruncus; s__
OTU_441	k__Bacteria; p__Proteobacteria; c__Gammaproteobacteria; o__Vibrionales; f__Vibrionaceae; g__Photobacterium
OTU_425	k__Bacteria; p__Firmicutes; c__Clostridia; o__Clostridiales; f__Ruminococcaceae; g__Anaerotruncus; s__
OTU_327	k__Bacteria; p__Firmicutes; c__Clostridia; o__Clostridiales; f__Lachnospiraceae
OTU_2928	k__Bacteria; p__Proteobacteria; c__Gammaproteobacteria; o__Enterobacteriales; f__Enterobacteriaceae
OTU_1693	k__Bacteria; p__Acidobacteria; c__Subgroup_6; o__unidentified_Subgroup_6; f__unidentified_Subgroup_6; g__unidentified_Subgroup_6; s__Acidobacteria_bacterium_CB_286306
OTU_1445	k__Bacteria; p__Firmicutes; c__Clostridia; o__Clostridiales; f__Ruminococcaceae; g__Ruminococcaceae_UCG-014; s__
OTU_1147	k__Bacteria; p__Proteobacteria; c__Betaproteobacteria; o__Neisseriales; f__Neisseriaceae; g__Uruburuella; s__
OTU_484	k__Bacteria; p__Firmicutes; c__Clostridia; o__Clostridiales; f__Ruminococcaceae; g__Ruminococcaceae_UCG-009; s__
OTU_2773	Unknown
OTU_1673	k__Bacteria; p__Proteobacteria; c__Deltaproteobacteria; o__Myxococcales; f__Polyangiaceae; g__Sorangium; s__
OTU_1804	k__Bacteria; p__Proteobacteria; c__Gammaproteobacteria; o__Enterobacteriales; f__Enterobacteriaceae
OTU_12	k__Bacteria; p__Proteobacteria; c__Alphaproteobacteria; o__Rickettsiales; f__Anaplasmataceae; g__Wolbachia; s__
OTU_170	k__Bacteria; p__Firmicutes; c__Clostridia; o__Clostridiales; f__Family_XIII; g__[Eubacterium]_nodatum_group; s__
OTU_272	k__Bacteria; p__Firmicutes; c__Clostridia; o__Clostridiales; f__Lachnospiraceae
OTU_2526	k__Bacteria; p__Firmicutes; c__Clostridia; o__Clostridiales; f__Lachnospiraceae
OTU_467	k__Bacteria; p__Firmicutes; c__Clostridia; o__Clostridiales; f__Lachnospiraceae; g__Blautia; s__Blautia_coccoides
OTU_695	k__Bacteria; p__Bacteroidetes; c__Bacteroidia; o__Bacteroidales
OTU_597	Unknown
OTU_124	k__Bacteria; p__Firmicutes; c__Clostridia; o__Clostridiales; f__Lachnospiraceae; g__Lachnospiraceae_NK4A136_group; s__
