# Supplementary material for: Unravelling the gut bacteriome of Ips (Coleoptera: Curculionidae: Scolytinae): identifying core bacterial assemblage and their ecological relevance
Source: Sci Rep. 2020 Oct 29;10:18572. doi: 10.1038/s41598-020-75203-5 (PMC7596566; doi:10.1038/s41598-020-75203-5)
Supplement: Supplementary file 8 — Supplementary Information 8. [file 41598_2020_75203_MOESM8_ESM.xlsx]

## Sheet: Core in all 5 Ips beetles
IAC|IT|IC|ID|SX
OTU_2579=k__Bacteria; p__Actinobacteria; c__unidentified_Actinobacteria; o__Micrococcales; f__Micrococcaceae; g__Glutamicibacter
OTU_3=k__Bacteria; p__Proteobacteria; c__Gammaproteobacteria; o__Enterobacteriales; f__Enterobacteriaceae
OTU_226=k__Bacteria; p__Firmicutes; c__Clostridia; o__Clostridiales; f__Lachnospiraceae
OTU_429=k__Bacteria; p__Firmicutes; c__Clostridia; o__Clostridiales; f__Lachnospiraceae
OTU_237=k__Bacteria; p__Actinobacteria; c__unidentified_Actinobacteria; o__Bifidobacteriales; f__Bifidobacteriaceae; g__Bifidobacterium
OTU_311=k__Bacteria; p__Firmicutes; c__Clostridia; o__Clostridiales; f__Lachnospiraceae; g__Roseburia; s__Eubacterium_sp._14-2
OTU_76=k__Bacteria; p__Bacteroidetes; c__Sphingobacteriia; o__Sphingobacteriales; f__Sphingobacteriaceae; g__Sphingobacterium; s__Sphingobacterium_multivorum
OTU_337=k__Bacteria; p__Firmicutes; c__Clostridia; o__Clostridiales; f__Lachnospiraceae; g__Roseburia; s__Roseburia_inulinivorans
OTU_167=k__Bacteria; p__Firmicutes; c__Clostridia; o__Clostridiales; f__Ruminococcaceae; g__Anaerotruncus; s__Anaerotruncus_colihominis
OTU_3043=k__Bacteria; p__Firmicutes; c__Clostridia; o__Clostridiales; f__Lachnospiraceae
OTU_288=k__Bacteria; p__Firmicutes; c__Clostridia; o__Clostridiales; f__Peptococcaceae; g__; s__
OTU_174=k__Bacteria; p__Bacteroidetes; c__Bacteroidia; o__Bacteroidales; f__Bacteroidales_S24-7_group; g__; s__
OTU_2662=k__Bacteria; p__Proteobacteria; c__Alphaproteobacteria; o__Sphingomonadales; f__Sphingomonadaceae; g__Sphingomonas; s__Sphingomonas_koreensis
OTU_159=k__Bacteria; p__Proteobacteria; c__Gammaproteobacteria; o__Pseudomonadales; f__Moraxellaceae; g__Enhydrobacter; s__Moraxella_osloensis
OTU_287=k__Bacteria; p__Firmicutes; c__Clostridia; o__Clostridiales; f__Lachnospiraceae; g__Blautia; s__
OTU_258=k__Bacteria; p__Firmicutes; c__Clostridia; o__Clostridiales; f__Lachnospiraceae; g__Roseburia
OTU_141=k__Bacteria; p__Proteobacteria; c__Gammaproteobacteria; o__Xanthomonadales; f__Xanthomonadaceae; g__Stenotrophomonas
OTU_25=k__Bacteria; p__Proteobacteria; c__Gammaproteobacteria; o__Pseudomonadales; f__Moraxellaceae; g__Acinetobacter; s__Acinetobacter_guillouiae
OTU_593=k__Bacteria; p__Firmicutes; c__Clostridia; o__Clostridiales; f__Lachnospiraceae; g__Lachnospiraceae_UCG-004; s__
OTU_83=k__Bacteria; p__Actinobacteria; c__unidentified_Actinobacteria; o__Corynebacteriales; f__Mycobacteriaceae; g__Mycobacterium
OTU_192=k__Bacteria; p__Firmicutes; c__Clostridia; o__Clostridiales; f__Clostridiaceae_1; g__Clostridium_sensu_stricto_1; s__
OTU_48=k__Bacteria; p__Proteobacteria; c__Alphaproteobacteria; o__Sphingomonadales; f__Sphingomonadaceae; g__Novosphingobium; s__Novosphingobium_resinovorum
OTU_47=k__Bacteria; p__Firmicutes; c__Clostridia; o__Clostridiales; f__Peptostreptococcaceae; g__Romboutsia; s__
OTU_1011=k__Bacteria; p__Firmicutes; c__Clostridia; o__Clostridiales; f__Family_XIII; g__Family_XIII_AD3011_group; s__
OTU_301=k__Bacteria; p__Proteobacteria; c__Alphaproteobacteria; o__Rhizobiales; f__Bradyrhizobiaceae; g__Bosea; s__
OTU_216=k__Bacteria; p__Proteobacteria; c__Alphaproteobacteria; o__Sphingomonadales; f__Erythrobacteraceae; g__Porphyrobacter; s__
OTU_127=k__Bacteria; p__Firmicutes; c__Erysipelotrichia; o__Erysipelotrichales; f__Erysipelotrichaceae; g__; s__
OTU_1041=k__Bacteria; p__Proteobacteria; c__Betaproteobacteria; o__Burkholderiales; f__Comamonadaceae; g__Ramlibacter; s__
OTU_462=k__Bacteria; p__Firmicutes; c__Clostridia; o__Clostridiales; f__Lachnospiraceae; g__Blautia; s__Lachnospiraceae_bacterium_615
OTU_85=k__Bacteria; p__Proteobacteria; c__Alphaproteobacteria; o__Sphingomonadales; f__Sphingomonadaceae; g__Sphingobium; s__Sphingobium_yanoikuyae
OTU_398=k__Bacteria; p__Proteobacteria; c__Gammaproteobacteria; o__Pseudomonadales; f__Moraxellaceae; g__Acinetobacter; s__Acinetobacter_towneri
OTU_178=k__Bacteria; p__Proteobacteria; c__Gammaproteobacteria; o__Enterobacteriales; f__Enterobacteriaceae; g__Escherichia-Shigella; s__Escherichia_coli
OTU_15=k__Bacteria; p__Proteobacteria; c__Gammaproteobacteria; o__Pseudomonadales; f__Pseudomonadaceae; g__Pseudomonas; s__Pseudomonas_abietaniphila
OTU_14=k__Bacteria; p__Proteobacteria; c__Gammaproteobacteria; o__Xanthomonadales; f__Xanthomonadaceae; g__Pseudoxanthomonas; s__
OTU_257=k__Bacteria; p__Firmicutes; c__Clostridia; o__Clostridiales; f__Lachnospiraceae; g__Coprococcus_1; s__
OTU_31=k__Bacteria; p__Proteobacteria; c__Alphaproteobacteria; o__Rhizobiales; f__Rhizobiaceae; g__Rhizobium; s__Rhizobium_cellulosilyticum
OTU_1103=k__Bacteria; p__Proteobacteria; c__Deltaproteobacteria; o__Desulfurellales; f__Desulfurellaceae; g__H16; s__
OTU_123=k__Bacteria; p__Firmicutes; c__Clostridia; o__Clostridiales; f__Ruminococcaceae; g__[Eubacterium]_coprostanoligenes_group; s__
OTU_106=k__Bacteria; p__Bacteroidetes; c__Bacteroidia; o__Bacteroidales; f__Bacteroidaceae; g__Bacteroides; s__Bacteroides_coprocola
OTU_161=k__Bacteria; p__Proteobacteria; c__Gammaproteobacteria; o__Aeromonadales; f__Aeromonadaceae; g__Aeromonas; s__Aeromonas_veronii
OTU_511=k__Bacteria; p__Firmicutes; c__Clostridia; o__Clostridiales; f__Ruminococcaceae; g__Faecalibacterium; s__
OTU_13=k__Bacteria; p__Proteobacteria; c__Gammaproteobacteria; o__Xanthomonadales; f__Xanthomonadaceae; g__Stenotrophomonas; s__Stenotrophomonas_rhizophila
OTU_160=k__Bacteria; p__Firmicutes; c__Clostridia; o__Clostridiales; f__Ruminococcaceae; g__Ruminiclostridium
OTU_7=k__Bacteria; p__Proteobacteria; c__Gammaproteobacteria; o__Enterobacteriales; f__Enterobacteriaceae; g__Serratia; s__Rahnella_aquatilis
OTU_414=k__Bacteria; p__Firmicutes; c__Clostridia; o__Clostridiales; f__Lachnospiraceae; g__unidentified_Lachnospiraceae; s__Lachnospiraceae_bacterium_A2
OTU_41=k__Bacteria; p__Bacteroidetes; c__Bacteroidia; o__Bacteroidales; f__Bacteroidaceae; g__Bacteroides; s__Bacteroides_vulgatus
OTU_831=k__Bacteria; p__Firmicutes; c__Clostridia; o__Clostridiales; f__Lachnospiraceae; g__Lachnospiraceae_FCS020_group; s__
OTU_1024=k__Bacteria; p__Proteobacteria; c__Alphaproteobacteria; o__Sphingomonadales; f__Sphingomonadaceae; g__Sphingomonas
OTU_906=k__Bacteria; p__Proteobacteria; c__Gammaproteobacteria; o__Enterobacteriales; f__Enterobacteriaceae; g__Erwinia
OTU_465=k__Bacteria; p__Firmicutes; c__Clostridia; o__Clostridiales; f__Lachnospiraceae; g__Lachnospiraceae_NK4A136_group; s__
OTU_303=k__Bacteria; p__Firmicutes; c__Clostridia; o__Clostridiales; f__Lachnospiraceae; g__Roseburia; s__
OTU_90=k__Bacteria; p__Firmicutes; c__Bacilli; o__Lactobacillales; f__Lactobacillaceae; g__Lactobacillus; s__Lactobacillus_murinus
OTU_648=k__Bacteria; p__Proteobacteria; c__Gammaproteobacteria; o__Enterobacteriales; f__Enterobacteriaceae; g__Erwinia
OTU_399=k__Bacteria; p__Bacteroidetes; c__Bacteroidia; o__Bacteroidales; f__Rikenellaceae; g__Rikenellaceae_RC9_gut_group; s__
OTU_2328=k__Bacteria; p__Proteobacteria; c__Gammaproteobacteria; o__Enterobacteriales; f__Enterobacteriaceae; g__Pantoea; s__Enterobacter_ludwigii
OTU_549=k__Bacteria; p__Proteobacteria; c__Gammaproteobacteria; o__Enterobacteriales; f__Enterobacteriaceae
OTU_374=k__Bacteria; p__Firmicutes; c__Clostridia; o__Clostridiales; f__Ruminococcaceae
OTU_1307=k__Bacteria; p__Proteobacteria; c__Alphaproteobacteria; o__Sphingomonadales; f__Sphingomonadaceae; g__Sphingomonas; s__Sphingomonas_leidyi
OTU_67=k__Bacteria; p__Firmicutes; c__Erysipelotrichia; o__Erysipelotrichales; f__Erysipelotrichaceae; g__Faecalibaculum; s__
OTU_1111=k__Bacteria; p__Firmicutes; c__Clostridia; o__Clostridiales; f__Lachnospiraceae
OTU_1852=k__Bacteria; p__Firmicutes; c__Clostridia; o__Clostridiales; f__Lachnospiraceae
OTU_220=k__Bacteria; p__Firmicutes; c__Clostridia; o__Clostridiales; f__Lachnospiraceae; g__Lachnospiraceae_NK4A136_group; s__
OTU_36=k__Bacteria; p__Firmicutes; c__Clostridia; o__Clostridiales; f__Lachnospiraceae; g__Blautia
OTU_378=k__Bacteria; p__Fusobacteria; c__Fusobacteriia; o__Fusobacteriales; f__Hados.Sed.Eubac.3; g__; s__
OTU_808=k__Bacteria; p__Firmicutes; c__Clostridia; o__Clostridiales; f__Ruminococcaceae; g__[Eubacterium]_coprostanoligenes_group; s__
OTU_5=k__Bacteria; p__Proteobacteria; c__Gammaproteobacteria; o__Enterobacteriales; f__Enterobacteriaceae; g__Serratia; s__Serratia_marcescens
OTU_230=k__Bacteria; p__Actinobacteria; c__Coriobacteriia; o__Coriobacteriales; f__Coriobacteriaceae; g__Enterorhabdus; s__
OTU_310=k__Bacteria; p__Firmicutes; c__Clostridia; o__Clostridiales; f__Lachnospiraceae; g__[Eubacterium]_xylanophilum_group; s__
OTU_618=k__Bacteria; p__Firmicutes; c__Clostridia; o__Clostridiales; f__Lachnospiraceae; g__; s__
OTU_1967=k__Bacteria; p__Proteobacteria; c__Gammaproteobacteria; o__Enterobacteriales; f__Enterobacteriaceae; g__Erwinia
OTU_401=k__Bacteria; p__Proteobacteria; c__Alphaproteobacteria; o__Sphingomonadales; f__Sphingomonadaceae; g__Sphingomonas
OTU_332=k__Bacteria; p__Proteobacteria; c__Gammaproteobacteria; o__Pseudomonadales; f__Pseudomonadaceae; g__Pseudomonas; s__Pseudomonas_stutzeri
OTU_64=k__Bacteria; p__Firmicutes; c__Clostridia; o__Clostridiales; f__Lachnospiraceae; g__Lachnospiraceae_NK4A136_group; s__
OTU_248=k__Bacteria; p__Bacteroidetes; c__Bacteroidia; o__Bacteroidales; f__Bacteroidales_S24-7_group; g__; s__
OTU_71=k__Bacteria; p__Proteobacteria; c__Betaproteobacteria; o__Burkholderiales; f__Alcaligenaceae; g__Parasutterella; s__
OTU_8=k__Bacteria; p__Proteobacteria; c__Gammaproteobacteria; o__Enterobacteriales; f__Enterobacteriaceae; g__Serratia
OTU_115=k__Bacteria; p__Proteobacteria; c__Gammaproteobacteria; o__Enterobacteriales; f__Enterobacteriaceae; g__Raoultella; s__Raoultella_terrigena
OTU_144=k__Bacteria; p__Firmicutes; c__Bacilli; o__Bacillales; f__Staphylococcaceae; g__Staphylococcus; s__Staphylococcus_xylosus
OTU_665=k__Bacteria; p__Firmicutes; c__Clostridia; o__Clostridiales; f__Lachnospiraceae; g__Lachnoclostridium
OTU_2446=k__Bacteria; p__Firmicutes; c__Clostridia; o__Clostridiales; f__Lachnospiraceae
OTU_539=k__Bacteria; p__Proteobacteria; c__Alphaproteobacteria; o__Rhodospirillales; f__Rhodospirillaceae
OTU_89=k__Bacteria; p__Firmicutes; c__Clostridia; o__Clostridiales; f__Lachnospiraceae; g__Blautia; s__Ruminococcus_sp._5_1_39BFAA
OTU_255=k__Bacteria; p__Firmicutes; c__Clostridia; o__Clostridiales; f__Lachnospiraceae; g__[Eubacterium]_fissicatena_group; s__
OTU_350=k__Bacteria; p__Firmicutes; c__Clostridia; o__Clostridiales; f__Ruminococcaceae; g__Ruminococcaceae_NK4A214_group; s__
OTU_437=k__Bacteria; p__Firmicutes; c__Clostridia; o__Clostridiales; f__Ruminococcaceae
OTU_74=k__Bacteria; p__Proteobacteria; c__Alphaproteobacteria; o__Rhizobiales; f__Phyllobacteriaceae; g__Phyllobacterium; s__
OTU_101=k__Bacteria; p__Proteobacteria; c__Betaproteobacteria; o__Burkholderiales; f__Burkholderiaceae; g__Burkholderia-Paraburkholderia
OTU_52=k__Bacteria; p__Verrucomicrobia; c__Verrucomicrobiae; o__Verrucomicrobiales; f__Verrucomicrobiaceae; g__Akkermansia
OTU_2437=k__Bacteria; p__Firmicutes; c__Clostridia; o__Clostridiales; f__Lachnospiraceae; g__Lachnoclostridium; s__
OTU_84=k__Bacteria; p__Firmicutes; c__Clostridia; o__Clostridiales; f__Lachnospiraceae; g__Tyzzerella; s__
OTU_60=k__Bacteria; p__Proteobacteria; c__Gammaproteobacteria; o__Enterobacteriales; f__Enterobacteriaceae
OTU_99=k__Bacteria; p__Firmicutes; c__Erysipelotrichia; o__Erysipelotrichales; f__Erysipelotrichaceae; g__Erysipelatoclostridium
OTU_87=k__Bacteria; p__Bacteroidetes; c__Bacteroidia; o__Bacteroidales; f__Porphyromonadaceae; g__Parabacteroides; s__Parabacteroides_goldsteinii
OTU_1127=k__Bacteria; p__Proteobacteria; c__Gammaproteobacteria; o__Pseudomonadales; f__Pseudomonadaceae; g__Pseudomonas
OTU_434=k__Bacteria; p__Proteobacteria; c__Gammaproteobacteria; o__Pseudomonadales; f__Moraxellaceae; g__Psychrobacter; s__Psychrobacter_sanguinis
OTU_169=k__Bacteria; p__Firmicutes; c__Clostridia; o__Clostridiales; f__Ruminococcaceae; g__Anaerotruncus; s__Anaerotruncus_sp._G3
OTU_4=k__Bacteria; p__Firmicutes; c__Clostridia; o__Clostridiales; f__Lachnospiraceae; g__Tyzzerella_3
OTU_431=k__Bacteria; p__Proteobacteria; c__Betaproteobacteria; o__Nitrosomonadales; f__Nitrosomonadaceae; g__; s__
OTU_103=k__Bacteria; p__Firmicutes; c__Clostridia; o__Clostridiales; f__Ruminococcaceae; g__Ruminiclostridium_9; s__
OTU_77=k__Bacteria; p__Firmicutes; c__Clostridia; o__Clostridiales; f__Lachnospiraceae; g__Coprococcus_3; s__
OTU_9=k__Bacteria; p__Proteobacteria; c__Gammaproteobacteria; o__Enterobacteriales; f__Enterobacteriaceae; g__Rahnella; s__Rahnella_aquatilis
OTU_2107=k__Bacteria; p__Proteobacteria; c__Gammaproteobacteria; o__Pseudomonadales; f__Moraxellaceae; g__Acinetobacter
OTU_313=k__Bacteria; p__Firmicutes; c__Clostridia; o__Clostridiales; f__Lachnospiraceae; g__Lachnospiraceae_NK4A136_group; s__
OTU_100=k__Bacteria; p__Firmicutes; c__Clostridia; o__Clostridiales; f__Lachnospiraceae
OTU_164=k__Bacteria; p__Proteobacteria; c__Alphaproteobacteria; o__Caulobacterales; f__Caulobacteraceae; g__Brevundimonas
OTU_6=k__Bacteria; p__Actinobacteria; c__unidentified_Actinobacteria; o__Micrococcales; f__Cellulomonadaceae
OTU_344=k__Bacteria; p__Firmicutes; c__Clostridia; o__Clostridiales; f__Lachnospiraceae; g__Coprococcus_1; s__Clostridium_sp._ID5
OTU_363=k__Bacteria; p__Firmicutes; c__Clostridia; o__Clostridiales; f__Ruminococcaceae; g__Anaerotruncus; s__
OTU_243=k__Bacteria; p__Firmicutes; c__Clostridia; o__Clostridiales; f__Ruminococcaceae; g__Oscillibacter
OTU_380=k__Bacteria; p__Firmicutes; c__Clostridia; o__Clostridiales; f__Lachnospiraceae
OTU_212=k__Bacteria; p__Firmicutes; c__Clostridia; o__Clostridiales; f__Ruminococcaceae; g__Oscillibacter; s__
OTU_175=k__Bacteria; p__Firmicutes; c__Clostridia; o__Clostridiales; f__Lachnospiraceae; g__Lachnospiraceae_NK4A136_group; s__
OTU_231=k__Bacteria; p__Firmicutes; c__Clostridia; o__Clostridiales; f__Lachnospiraceae; g__Lachnospiraceae_UCG-006; s__
OTU_17=k__Bacteria; p__Actinobacteria; c__unidentified_Actinobacteria; o__Micrococcales; f__Microbacteriaceae; g__Curtobacterium
OTU_33=k__Bacteria; p__Proteobacteria; c__Gammaproteobacteria; o__Pseudomonadales; f__Pseudomonadaceae; g__Pseudomonas; s__Pseudomonas_brenneri
OTU_1282=k__Bacteria; p__Gemmatimonadetes; c__unidentified_Gemmatimonadetes; o__Gemmatimonadales; f__Gemmatimonadaceae; g__; s__
OTU_38=k__Bacteria; p__Proteobacteria; c__Alphaproteobacteria; o__Rhizobiales; f__Brucellaceae
OTU_1=k__Bacteria; p__Proteobacteria; c__Gammaproteobacteria; o__Enterobacteriales; f__Enterobacteriaceae; g__Erwinia
OTU_135=k__Bacteria; p__Deferribacteres; c__unidentified_Deferribacteres; o__Deferribacterales; f__Deferribacteraceae; g__Mucispirillum; s__Mucispirillum_schaedleri
OTU_78=k__Bacteria; p__Firmicutes; c__Clostridia; o__Clostridiales; f__Lachnospiraceae
OTU_409=k__Bacteria; p__Firmicutes; c__Clostridia; o__Clostridiales; f__Lachnospiraceae; g__Marvinbryantia
OTU_40=k__Bacteria; p__Firmicutes; c__Clostridia; o__Clostridiales; f__Lachnospiraceae; g__[Eubacterium]_rectale_group; s__
OTU_11=k__Bacteria; p__Firmicutes; c__Bacilli; o__Lactobacillales; f__Enterococcaceae; g__Enterococcus; s__Enterococcus_gallinarum
OTU_225=k__Bacteria; p__Proteobacteria; c__Gammaproteobacteria; o__Pseudomonadales; f__Moraxellaceae; g__Acinetobacter; s__Acinetobacter_schindleri
OTU_187=k__Bacteria; p__Proteobacteria; c__Alphaproteobacteria; o__Rhizobiales; f__Bradyrhizobiaceae; g__Bradyrhizobium; s__Bradyrhizobium_elkanii
OTU_1093=k__Bacteria; p__Firmicutes; c__Bacilli; o__Lactobacillales; f__Streptococcaceae; g__Streptococcus; s__Streptococcus_salivarius_subsp._salivarius

## Sheet: Unique_IAC
OTU_564=k__Bacteria; p__Firmicutes; c__Clostridia; o__Clostridiales; f__Ruminococcaceae; g__Ruminococcaceae_UCG-005; s__
OTU_1179=k__Bacteria; p__Proteobacteria; c__Alphaproteobacteria; o__Rhizobiales; f__PS1_clade; g__; s__
OTU_713=k__Bacteria; p__Actinobacteria; c__Acidimicrobiia; o__Acidimicrobiales; f__OM1_clade; g__; s__
OTU_1302=k__Bacteria; p__Firmicutes; c__Clostridia; o__Clostridiales; f__Ruminococcaceae; g__[Eubacterium]_coprostanoligenes_group; s__
OTU_1288=k__Bacteria; p__Bacteroidetes; c__Bacteroidia; o__Bacteroidales
OTU_1535=k__Bacteria; p__Proteobacteria; c__Gammaproteobacteria; o__Xanthomonadales; f__Xanthomonadaceae; g__; s__
OTU_2062=k__Bacteria; p__Proteobacteria; c__Deltaproteobacteria; o__Bdellovibrionales; f__Bdellovibrionaceae; g__; s__
OTU_2470=k__Bacteria; p__Actinobacteria; c__Thermoleophilia; o__Solirubrobacterales; f__0319-6M6; g__; s__
OTU_1487=k__Bacteria; p__Proteobacteria; c__Gammaproteobacteria; o__BD7-8_marine_group; f__; g__; s__
OTU_2931=k__Bacteria; p__Bacteroidetes; c__Bacteroidia; o__Bacteroidales; f__Bacteroidales_S24-7_group; g__; s__
OTU_2735=k__Bacteria; p__Firmicutes; c__Erysipelotrichia; o__Erysipelotrichales; f__Erysipelotrichaceae; g__[Anaerorhabdus]_furcosa_group; s__
OTU_3007=k__Bacteria; p__Firmicutes; c__Bacilli; o__Lactobacillales; f__Streptococcaceae; g__Streptococcus
OTU_615=k__Bacteria; p__Proteobacteria; c__Alphaproteobacteria; o__Rhodospirillales; f__Acetobacteraceae; g__Roseomonas; s__
OTU_1966=k__Bacteria; p__Bacteroidetes; c__Cytophagia; o__Cytophagales; f__Cytophagaceae; g__Hymenobacter; s__Hymenobacter_sp._LYH-12
OTU_726=k__Bacteria; p__Firmicutes; c__Clostridia; o__Clostridiales
OTU_961=k__Archaea; p__.DHVEG-6.; c__; o__; f__; g__; s__
OTU_621=k__Bacteria; p__Proteobacteria; c__Gammaproteobacteria
OTU_1134=k__Bacteria; p__Bacteroidetes; c__Bacteroidia; o__Bacteroidales; f__Bacteroidaceae; g__Bacteroides; s__Bacteroides_massiliensis
OTU_1013=k__Bacteria; p__Firmicutes; c__Clostridia; o__Clostridiales; f__Ruminococcaceae; g__Anaerotruncus; s__
OTU_1558=k__Bacteria; p__Firmicutes; c__Clostridia; o__Clostridiales; f__Clostridiaceae_1; g__Thermobrachium
OTU_2218=k__Bacteria; p__Proteobacteria; c__Betaproteobacteria; o__SC-I-84; f__; g__; s__
OTU_2253=k__Bacteria; p__Gemmatimonadetes; c__unidentified_Gemmatimonadetes; o__Gemmatimonadales; f__Gemmatimonadaceae; g__; s__
OTU_2208=k__Bacteria; p__Thermomicrobia; c__unidentified_Thermomicrobia; o__JG30-KF-CM45; f__; g__; s__
OTU_284=k__Bacteria; p__Proteobacteria; c__Gammaproteobacteria; o__Oceanospirillales; f__Oleiphilaceae; g__Oleiphilus; s__
OTU_2828=k__Bacteria; p__Proteobacteria; c__Gammaproteobacteria; o__Xanthomonadales; f__unidentified_Xanthomonadales; g__Acidibacter; s__
OTU_692=k__Bacteria; p__Actinobacteria; c__unidentified_Actinobacteria; o__Corynebacteriales; f__Nocardiaceae; g__Rhodococcus; s__Rhodococcus_fascians
OTU_935=k__Bacteria; p__Proteobacteria; c__Gammaproteobacteria; o__unidentified_Gammaproteobacteria; f__unidentified_Gammaproteobacteria
OTU_2646=k__Bacteria; p__Gemmatimonadetes; c__unidentified_Gemmatimonadetes; o__Gemmatimonadales; f__Gemmatimonadaceae; g__; s__
OTU_1955=k__Bacteria; p__Planctomycetes; c__Phycisphaerae; o__Tepidisphaerales; f__Tepidisphaeraceae; g__; s__
OTU_2010=k__Bacteria; p__Bacteroidetes; c__Bacteroidia; o__Bacteroidales; f__Bacteroidales_S24-7_group; g__; s__
OTU_643=k__Bacteria; p__Actinobacteria; c__unidentified_Actinobacteria; o__Micrococcales; f__Microbacteriaceae
OTU_1074=k__Bacteria; p__Bacteroidetes; c__Sphingobacteriia; o__Sphingobacteriales; f__PHOS-HE51; g__; s__
OTU_1965=k__Bacteria; p__Bacteroidetes; c__Sphingobacteriia; o__Sphingobacteriales
OTU_2479=k__Bacteria; p__Actinobacteria; c__Acidimicrobiia; o__Acidimicrobiales; f__; g__; s__
OTU_1604=k__Bacteria
OTU_1291=k__Bacteria; p__Chlorobi; c__Chlorobia; o__Chlorobiales; f__SJA-28; g__; s__
OTU_1035=k__Archaea; p__.DHVEG-6.; c__; o__; f__; g__; s__
OTU_2912=k__Bacteria; p__Proteobacteria; c__Alphaproteobacteria; o__Sphingomonadales; f__Sphingomonadaceae; g__Zymomonas; s__Sphingomonas_sp._FSBSY5
OTU_1869=k__Bacteria; p__Proteobacteria; c__Alphaproteobacteria; o__Rhodospirillales; f__Acetobacteraceae; g__Roseomonas; s__bacterium_EM0302
OTU_2742=k__Bacteria; p__Thermomicrobia; c__unidentified_Thermomicrobia; o__JG30-KF-CM45; f__; g__; s__
OTU_2703=k__Bacteria
OTU_1750=k__Bacteria; p__Proteobacteria; c__Alphaproteobacteria
OTU_2504=k__Bacteria; p__Acidobacteria; c__Holophagae; o__Acanthopleuribacterales; f__Acanthopleuribacteraceae; g__Acanthopleuribacter; s__
OTU_1494=k__Bacteria; p__Firmicutes; c__Clostridia; o__Clostridiales; f__Ruminococcaceae; g__Acetanaerobacterium; s__
OTU_2944=k__Bacteria; p__Chloroflexi; c__Chloroflexia; o__Chloroflexales; f__Chloroflexaceae; g__Chloronema; s__
OTU_1534=k__Bacteria; p__Firmicutes; c__Clostridia; o__Clostridiales; f__Ruminococcaceae; g__Ruminococcaceae_NK4A214_group
OTU_2288=k__Bacteria; p__Bacteroidetes; c__Cytophagia; o__Cytophagales; f__Cytophagaceae; g__Adhaeribacter; s__
OTU_2633=k__Bacteria; p__Acidobacteria; c__Solibacteres; o__Solibacterales; f__Solibacteraceae_(Subgroup_3); g__Bryobacter; s__
OTU_1988=k__Bacteria; p__Bacteroidetes; c__Cytophagia; o__Cytophagales; f__Cyclobacteriaceae; g__Algoriphagus
OTU_2884=k__Bacteria; p__Proteobacteria; c__Alphaproteobacteria; o__Rhizobiales
OTU_2164=k__Bacteria; p__Bacteroidetes; c__Sphingobacteriia; o__Sphingobacteriales; f__Saprospiraceae
OTU_2256=Unknown
OTU_578=k__Bacteria; p__Proteobacteria; c__Gammaproteobacteria; o__Oceanospirillales; f__Oceanospirillaceae; g__Neptuniibacter
OTU_2267=k__Bacteria
OTU_2434=k__Bacteria; p__Proteobacteria; c__Alphaproteobacteria; o__Rhodobacterales; f__Rhodobacteraceae; g__Amaricoccus; s__Amaricoccus_tamworthensis
OTU_2945=k__Bacteria; p__Proteobacteria; c__Gammaproteobacteria; o__Alteromonadales; f__Alteromonadaceae
OTU_482=k__Bacteria; p__Proteobacteria; c__Gammaproteobacteria; o__Vibrionales; f__Vibrionaceae; g__Vibrio
OTU_2910=k__Bacteria; p__Proteobacteria; c__Alphaproteobacteria
OTU_2984=k__Bacteria; p__Proteobacteria; c__Gammaproteobacteria; o__Oceanospirillales; f__Oceanospirillaceae
OTU_573=k__Bacteria; p__Proteobacteria; c__Alphaproteobacteria; o__Caulobacterales; f__Caulobacteraceae; g__Phenylobacterium
OTU_1659=k__Bacteria; p__Proteobacteria; c__Deltaproteobacteria; o__Myxococcales; f__BIrii41; g__; s__
OTU_2713=k__Bacteria; p__Proteobacteria; c__Gammaproteobacteria
OTU_2893=k__Bacteria; p__Bacteroidetes; c__Bacteroidia; o__Bacteroidales; f__Porphyromonadaceae; g__Porphyromonas; s__Porphyromonas_endodontalis
OTU_924=k__Bacteria; p__Proteobacteria; c__Gammaproteobacteria; o__Alteromonadales; f__Alteromonadaceae
OTU_1757=k__Archaea; p__.DHVEG-6.; c__; o__; f__; g__; s__
OTU_2862=k__Bacteria; p__Proteobacteria; c__Gammaproteobacteria; o__Vibrionales; f__Vibrionaceae; g__Vibrio
OTU_969=k__Bacteria; p__Proteobacteria; c__Alphaproteobacteria; o__Sphingomonadales; f__Sphingomonadaceae
OTU_1830=k__Bacteria; p__Saccharibacteria; c__unidentified_Saccharibacteria; o__unidentified_Saccharibacteria; f__unidentified_Saccharibacteria; g__Candidatus_Saccharimonas; s__
OTU_1274=k__Bacteria; p__Proteobacteria; c__Deltaproteobacteria; o__Oligoflexales; f__0319-6G20; g__; s__
OTU_1821=k__Bacteria
OTU_2578=k__Bacteria; p__Proteobacteria; c__Gammaproteobacteria; o__Alteromonadales; f__Alteromonadaceae; g__Marinobacter; s__Marinobacter_alkaliphilus
OTU_179=k__Archaea; p__.DHVEG-6.; c__; o__; f__; g__; s__
OTU_2151=k__Bacteria; p__Firmicutes
OTU_2667=Unknown
OTU_2286=k__Bacteria
OTU_2794=k__Bacteria
OTU_2075=k__Bacteria; p__Proteobacteria; c__Deltaproteobacteria; o__Desulfurellales; f__Desulfurellaceae; g__H16; s__
OTU_1284=k__Bacteria; p__Actinobacteria; c__unidentified_Actinobacteria; o__Frankiales
OTU_1382=k__Bacteria; p__Bacteroidetes; c__Sphingobacteriia; o__Sphingobacteriales; f__Chitinophagaceae; g__Chitinophaga; s__Terrimonas_sp._16-45A
OTU_20=k__Bacteria; p__Proteobacteria; c__Gammaproteobacteria; o__Vibrionales; f__Vibrionaceae; g__Vibrio
OTU_1121=k__Bacteria; p__Firmicutes; c__Clostridia; o__Clostridiales; f__Family_XI; g__Peptoniphilus; s__Peptoniphilus_sp._BV3AC2
OTU_2687=k__Bacteria; p__Cyanobacteria; c__Chloroplast; o__unidentified_Chloroplast; f__unidentified_Chloroplast; g__unidentified_Chloroplast
OTU_3027=k__Bacteria; p__Proteobacteria; c__Alphaproteobacteria; o__OTU048-Xeno; f__; g__; s__
OTU_2382=k__Bacteria; p__Parcubacteria
OTU_2575=k__Bacteria; p__Bacteroidetes; c__Bacteroidia; o__Bacteroidales; f__Bacteroidaceae; g__Bacteroides; s__
OTU_2606=k__Bacteria; p__Bacteroidetes; c__Bacteroidia; o__Bacteroidales; f__Rikenellaceae; g__Rikenellaceae_RC9_gut_group; s__
OTU_1062=k__Bacteria; p__Bacteroidetes; c__Bacteroidia; o__Bacteroidales; f__Rikenellaceae; g__Rikenellaceae_RC9_gut_group; s__
OTU_1721=k__Bacteria
OTU_3031=k__Bacteria; p__Bacteroidetes; c__Sphingobacteriia; o__Sphingobacteriales; f__Sphingobacteriaceae; g__Pedobacter
OTU_1797=k__Bacteria; p__Acidobacteria; c__Subgroup_6; o__; f__; g__; s__
OTU_1656=Unknown
OTU_1050=k__Bacteria; p__Actinobacteria; c__unidentified_Actinobacteria; o__Propionibacteriales; f__Nocardioidaceae; g__Nocardioides; s__
OTU_1597=k__Bacteria; p__Acidobacteria; c__Subgroup_6; o__unidentified_Subgroup_6; f__unidentified_Subgroup_6; g__unidentified_Subgroup_6; s__Acidobacteria_bacterium_LWH4
OTU_2128=k__Bacteria; p__Firmicutes; c__Clostridia; o__Clostridiales; f__Ruminococcaceae; g__Ruminococcaceae_NK4A214_group; s__
OTU_2141=k__Bacteria; p__Proteobacteria; c__Deltaproteobacteria
OTU_2500=k__Bacteria; p__Verrucomicrobia; c__Verrucomicrobiae; o__Verrucomicrobiales; f__Verrucomicrobiaceae; g__Roseibacillus; s__
OTU_567=k__Bacteria; p__Bacteroidetes; c__Bacteroidia; o__Bacteroidales; f__Prevotellaceae; g__Prevotella_2; s__
OTU_1583=k__Bacteria; p__Firmicutes; c__Clostridia; o__Clostridiales; f__Defluviitaleaceae; g__Defluviitaleaceae_UCG-011; s__
OTU_294=k__Bacteria; p__Firmicutes; c__Clostridia; o__Clostridiales; f__Ruminococcaceae; g__Ruminococcaceae_UCG-005; s__
OTU_1507=k__Bacteria; p__Actinobacteria; c__Coriobacteriia; o__Coriobacteriales; f__Coriobacteriaceae; g__Olsenella
OTU_2149=Unknown
OTU_2990=k__Bacteria; p__Gemmatimonadetes; c__unidentified_Gemmatimonadetes; o__Gemmatimonadales; f__Gemmatimonadaceae; g__Gemmatimonas; s__
OTU_147=k__Bacteria; p__Proteobacteria; c__Gammaproteobacteria; o__Oceanospirillales; f__Halomonadaceae; g__Halomonas; s__Halomonas_venusta
OTU_1187=k__Archaea; p__Euryarchaeota; c__Thermoplasmata; o__Thermoplasmatales; f__; g__; s__
OTU_1986=k__Bacteria; p__Bacteroidetes; c__Cytophagia; o__Cytophagales; f__Cytophagaceae; g__Pontibacter
OTU_1220=k__Bacteria; p__Actinobacteria; c__unidentified_Actinobacteria; o__Frankiales; f__Geodermatophilaceae; g__Geodermatophilus; s__
OTU_1293=k__Bacteria; p__Actinobacteria; c__unidentified_Actinobacteria; o__Micrococcales; f__Bogoriellaceae; g__Georgenia; s__
OTU_403=k__Bacteria; p__Firmicutes; c__Clostridia; o__Clostridiales; f__Ruminococcaceae; g__Anaerotruncus; s__
OTU_2996=k__Bacteria; p__Proteobacteria; c__Betaproteobacteria; o__Hydrogenophilales; f__Hydrogenophilaceae; g__unidentified_Hydrogenophilaceae
OTU_1172=k__Bacteria; p__Firmicutes; c__Clostridia; o__Clostridiales; f__Family_XIII; g__Family_XIII_AD3011_group; s__
OTU_1136=k__Bacteria; p__Chloroflexi; c__TK10
OTU_1271=k__Bacteria; p__Bacteroidetes; c__Bacteroidia; o__Bacteroidales; f__Prevotellaceae; g__Alloprevotella; s__
OTU_433=k__Bacteria; p__Bacteroidetes; c__Bacteroidia; o__Bacteroidales; f__Rikenellaceae; g__Rikenellaceae_RC9_gut_group; s__
OTU_1509=k__Bacteria; p__Actinobacteria; c__Thermoleophilia; o__Gaiellales; f__; g__; s__
OTU_649=k__Bacteria; p__Firmicutes; c__Clostridia; o__Clostridiales; f__Peptococcaceae; g__Peptococcus; s__
OTU_1724=k__Bacteria; p__Acidobacteria; c__Blastocatellia; o__unidentified_Blastocatellia; f__Blastocatellaceae_(Subgroup_4)
OTU_1225=k__Bacteria; p__Bacteroidetes; c__Sphingobacteriia; o__Sphingobacteriales; f__Chitinophagaceae; g__; s__
OTU_2454=k__Bacteria; p__Proteobacteria
OTU_2472=k__Bacteria; p__Proteobacteria; c__Betaproteobacteria; o__Nitrosomonadales; f__Nitrosomonadaceae; g__Nitrosomonas; s__bacterium_enrichment_culture_clone_SRAO_14
OTU_2118=k__Bacteria; p__Proteobacteria; c__Alphaproteobacteria; o__Rhodospirillales; f__Acetobacteraceae
OTU_105=k__Bacteria; p__Proteobacteria; c__Alphaproteobacteria; o__Sphingomonadales; f__Sphingomonadaceae; g__Novosphingobium; s__Novosphingobium_rosa
OTU_735=k__Bacteria; p__Proteobacteria; c__Alphaproteobacteria; o__Rhizobiales; f__A0839
OTU_2580=k__Bacteria; p__Proteobacteria; c__Alphaproteobacteria; o__Rickettsiales; f__unidentified_Rickettsiales; g__Candidatus_Hepatincola; s__Graminella_nigrifrons
OTU_560=k__Bacteria; p__Firmicutes; c__Clostridia; o__Clostridiales; f__Ruminococcaceae
OTU_1984=k__Bacteria; p__Gemmatimonadetes; c__unidentified_Gemmatimonadetes; o__Gemmatimonadales; f__Gemmatimonadaceae; g__; s__
OTU_1131=k__Bacteria; p__Bacteroidetes; c__Flavobacteriia; o__Flavobacteriales; f__NS9_marine_group; g__; s__
OTU_2879=k__Bacteria; p__Proteobacteria; c__Gammaproteobacteria
OTU_1198=k__Bacteria; p__Bacteroidetes; c__Bacteroidia; o__Bacteroidales; f__Bacteroidales_S24-7_group; g__; s__
OTU_922=k__Bacteria; p__Proteobacteria; c__Betaproteobacteria; o__Hydrogenophilales; f__Hydrogenophilaceae; g__; s__
OTU_2689=k__Bacteria; p__Proteobacteria
OTU_194=k__Bacteria; p__Firmicutes; c__Clostridia; o__Clostridiales; f__Ruminococcaceae; g__Ruminococcaceae_UCG-014
OTU_659=k__Bacteria; p__Proteobacteria; c__Alphaproteobacteria; o__Rhizobiales; f__A0839; g__; s__
OTU_951=k__Bacteria; p__Bacteroidetes; c__Cytophagia; o__Cytophagales; f__Flammeovirgaceae; g__Flexithrix; s__
OTU_1954=k__Bacteria; p__Firmicutes; c__Clostridia; o__Clostridiales; f__Ruminococcaceae
OTU_1719=k__Bacteria; p__Actinobacteria; c__unidentified_Actinobacteria; o__Pseudonocardiales; f__Pseudonocardiaceae; g__Pseudonocardia; s__Pseudonocardia_carboxydivorans
OTU_2849=k__Bacteria; p__Bacteroidetes; c__Bacteroidetes_vadinHA17; o__; f__; g__; s__
OTU_1364=k__Bacteria; p__Bacteroidetes; c__Cytophagia; o__Cytophagales; f__Flammeovirgaceae
OTU_1327=k__Bacteria; p__Proteobacteria; c__Alphaproteobacteria; o__Rhizobiales; f__Hyphomicrobiaceae
OTU_3047=k__Bacteria
OTU_278=k__Bacteria; p__Proteobacteria; c__Gammaproteobacteria; o__Oceanospirillales; f__MBAE14; g__; s__
OTU_2957=k__Archaea; p__.DHVEG-6.; c__; o__; f__; g__; s__
OTU_2562=Unknown
OTU_3032=k__Bacteria; p__Deinococcus-Thermus; c__Deinococci; o__Deinococcales; f__Trueperaceae; g__Truepera; s__
OTU_1049=k__Bacteria; p__Cyanobacteria; c__unidentified_Cyanobacteria; o__SubsectionII; f__FamilyII; g__Pleurocapsa; s__Chroococcidiopsis_sp._PCC_6712
OTU_1184=k__Archaea; p__.DHVEG-6.; c__; o__; f__; g__; s__
OTU_1469=k__Bacteria; p__Latescibacteria; c__; o__; f__; g__; s__
OTU_1922=k__Bacteria; p__Proteobacteria; c__Deltaproteobacteria; o__Myxococcales; f__Haliangiaceae; g__Haliangium; s__
OTU_2052=k__Bacteria; p__Parcubacteria; c__; o__; f__; g__; s__
OTU_1896=k__Bacteria; p__TM6_(Dependentiae); c__unidentified_TM6_(Dependentiae); o__unidentified_TM6_(Dependentiae); f__unidentified_TM6_(Dependentiae); g__unidentified_TM6_(Dependentiae); s__bacterium_enrichment_culture_clone_46
OTU_1091=k__Bacteria; p__Proteobacteria; c__Alphaproteobacteria; o__Rickettsiales; f__S25-593; g__; s__
OTU_730=k__Bacteria; p__Firmicutes; c__Clostridia; o__Clostridiales; f__Peptostreptococcaceae; g__Peptoclostridium; s__[Clostridium]_hiranonis
OTU_2977=k__Bacteria; p__Proteobacteria; c__Gammaproteobacteria; o__unidentified_Gammaproteobacteria; f__unidentified_Gammaproteobacteria; g__Marinicella
OTU_1829=k__Bacteria; p__Proteobacteria; c__Gammaproteobacteria; o__Methylococcales
OTU_813=k__Bacteria; p__Bacteroidetes; c__Bacteroidia; o__Bacteroidales; f__Rikenellaceae; g__Rikenellaceae_RC9_gut_group; s__
OTU_1309=k__Bacteria; p__Proteobacteria; c__Gammaproteobacteria; o__Xanthomonadales; f__unidentified_Xanthomonadales; g__Acidibacter; s__
OTU_1265=k__Bacteria
OTU_2834=k__Bacteria; p__Proteobacteria; c__Alphaproteobacteria; o__Rhodobacterales; f__Rhodobacteraceae
OTU_2814=k__Bacteria; p__Proteobacteria
OTU_570=k__Bacteria; p__Proteobacteria; c__Alphaproteobacteria; o__Rhodospirillales; f__MND8; g__; s__
OTU_2877=Unknown
OTU_2499=k__Bacteria; p__Proteobacteria; c__Betaproteobacteria; o__Burkholderiales; f__Comamonadaceae; g__Limnohabitans; s__
OTU_1124=k__Bacteria; p__Actinobacteria; c__unidentified_Actinobacteria; o__Pseudonocardiales; f__Pseudonocardiaceae; g__Prauserella; s__
OTU_172=k__Bacteria; p__Firmicutes; c__Bacilli; o__Bacillales; f__Staphylococcaceae; g__Jeotgalicoccus; s__
OTU_406=k__Bacteria; p__Proteobacteria; c__Gammaproteobacteria; o__Xanthomonadales; f__Xanthomonadaceae; g__; s__
OTU_3042=k__Bacteria; p__Firmicutes; c__Clostridia; o__Clostridiales; f__Lachnospiraceae; g__Lachnospiraceae_NK4A136_group; s__
OTU_1183=k__Bacteria; p__Proteobacteria; c__Gammaproteobacteria
OTU_2400=k__Bacteria; p__Acidobacteria; c__unidentified_Acidobacteria; o__Acidobacteriales; f__Acidobacteriaceae_(Subgroup_1); g__Granulicella; s__
OTU_2242=k__Bacteria; p__Proteobacteria; c__Alphaproteobacteria; o__Rhodobacterales; f__Rhodobacteraceae
OTU_2786=k__Bacteria
OTU_2659=k__Bacteria; p__Proteobacteria; c__Deltaproteobacteria; o__Myxococcales; f__Polyangiaceae; g__Sorangium; s__
OTU_1054=k__Archaea; p__.DHVEG-6.; c__; o__; f__; g__; s__
OTU_1957=k__Bacteria; p__Acidobacteria; c__Solibacteres; o__Solibacterales; f__Solibacteraceae_(Subgroup_3); g__Bryobacter; s__
OTU_2750=k__Bacteria; p__Proteobacteria; c__Deltaproteobacteria; o__NB1-j; f__; g__; s__
OTU_1223=k__Bacteria; p__Proteobacteria; c__Alphaproteobacteria; o__Rickettsiales
OTU_541=k__Bacteria; p__Actinobacteria; c__Acidimicrobiia; o__Acidimicrobiales; f__unidentified_Acidimicrobiales; g__Aciditerrimonas; s__
OTU_1553=k__Bacteria; p__Firmicutes; c__Clostridia; o__Clostridiales; f__Ruminococcaceae
OTU_800=k__Bacteria; p__Firmicutes; c__Clostridia; o__Clostridiales; f__Ruminococcaceae; g__Ruminococcaceae_UCG-010; s__
OTU_2219=k__Bacteria; p__Gemmatimonadetes; c__Longimicrobia; o__Longimicrobiales; f__Longimicrobiaceae; g__; s__
OTU_1192=k__Bacteria; p__Firmicutes; c__Clostridia; o__Clostridiales; f__Lachnospiraceae; g__Oribacterium; s__
OTU_2408=k__Bacteria; p__Proteobacteria; c__Gammaproteobacteria; o__Alteromonadales; f__Shewanellaceae; g__Shewanella; s__Shewanella_putrefaciens
OTU_2049=k__Bacteria; p__Actinobacteria; c__unidentified_Actinobacteria; o__Propionibacteriales; f__Propionibacteriaceae; g__Propionibacterium
OTU_1102=k__Bacteria; p__Proteobacteria; c__Epsilonproteobacteria; o__Campylobacterales; f__Helicobacteraceae; g__Sulfurimonas; s__
OTU_1144=k__Bacteria; p__TM6_(Dependentiae); c__; o__; f__; g__; s__
OTU_1525=k__Bacteria; p__Firmicutes; c__Clostridia; o__Clostridiales; f__Ruminococcaceae; g__Saccharofermentans; s__
OTU_1619=k__Bacteria; p__Proteobacteria; c__Alphaproteobacteria; o__Rhodobacterales; f__Rhodobacteraceae; g__Roseivivax; s__Roseivivax_lentus
OTU_956=k__Bacteria; p__Proteobacteria; c__Gammaproteobacteria; o__Oceanospirillales; f__SS1-B-06-26; g__; s__
OTU_2683=k__Bacteria; p__Firmicutes; c__Negativicutes; o__Selenomonadales; f__Veillonellaceae; g__Selenomonas_4; s__
OTU_870=k__Bacteria; p__Firmicutes; c__Erysipelotrichia; o__Erysipelotrichales; f__Erysipelotrichaceae
OTU_2841=k__Bacteria; p__Bacteroidetes; c__Sphingobacteriia; o__Sphingobacteriales; f__Chitinophagaceae; g__Sediminibacterium; s__
OTU_2097=k__Bacteria; p__Proteobacteria; c__Betaproteobacteria; o__Rhodocyclales; f__Rhodocyclaceae
OTU_126=k__Bacteria; p__Peregrinibacteria; c__; o__; f__; g__; s__
OTU_1068=k__Bacteria; p__Cyanobacteria; c__unidentified_Cyanobacteria; o__SubsectionIII; f__FamilyI
OTU_2405=k__Bacteria; p__Proteobacteria; c__Alphaproteobacteria; o__Caulobacterales; f__Caulobacteraceae; g__; s__
OTU_699=k__Bacteria; p__Proteobacteria; c__Alphaproteobacteria; o__; f__; g__; s__
OTU_1623=k__Bacteria; p__Proteobacteria; c__Gammaproteobacteria; o__Xanthomonadales; f__Xanthomonadaceae; g__; s__
OTU_1800=k__Bacteria; p__Verrucomicrobia; c__OPB35_soil_group; o__; f__; g__; s__
OTU_1030=k__Bacteria
OTU_1803=k__Bacteria; p__Actinobacteria; c__Acidimicrobiia; o__Acidimicrobiales; f__unidentified_Acidimicrobiales; g__Candidatus_Microthrix; s__
OTU_554=k__Bacteria; p__Firmicutes; c__Clostridia; o__Clostridiales; f__Ruminococcaceae; g__Oscillibacter
OTU_1191=k__Bacteria; p__Chloroflexi; c__Anaerolineae; o__Anaerolineales; f__Anaerolineaceae; g__; s__
OTU_959=k__Bacteria; p__Gracilibacteria; c__unidentified_Gracilibacteria; o__unidentified_Gracilibacteria; f__unidentified_Gracilibacteria; g__unidentified_Gracilibacteria
OTU_1446=k__Bacteria; p__Firmicutes
OTU_2217=k__Bacteria; p__Proteobacteria; c__Gammaproteobacteria; o__Alteromonadales; f__Colwelliaceae; g__Thalassotalea; s__
OTU_1474=k__Bacteria; p__Cyanobacteria
OTU_2003=k__Bacteria; p__Bacteroidetes; c__Sphingobacteriia; o__Sphingobacteriales; f__Saprospiraceae; g__; s__
OTU_2227=k__Bacteria
OTU_1476=k__Bacteria
OTU_2712=k__Bacteria; p__Firmicutes; c__Clostridia; o__Clostridiales; f__Ruminococcaceae; g__Ruminococcaceae_UCG-014; s__
OTU_1997=k__Bacteria; p__Thermomicrobia; c__unidentified_Thermomicrobia; o__JG30-KF-CM45; f__; g__; s__
OTU_1082=k__Bacteria; p__Proteobacteria; c__Alphaproteobacteria; o__Rickettsiales
OTU_1561=k__Bacteria; p__Actinobacteria; c__Thermoleophilia; o__Solirubrobacterales; f__Elev-16S-1332; g__; s__
OTU_472=k__Archaea; p__.DHVEG-6.; c__; o__; f__; g__; s__
OTU_2825=Unknown
OTU_2614=k__Bacteria; p__Parcubacteria; c__; o__; f__; g__; s__
OTU_2872=k__Bacteria; p__Gemmatimonadetes; c__unidentified_Gemmatimonadetes; o__Gemmatimonadales; f__Gemmatimonadaceae
OTU_1221=k__Bacteria
OTU_1704=k__Bacteria; p__Deferribacteres; c__unidentified_Deferribacteres; o__unidentified_Deferribacteres; f__unidentified_Deferribacteres; g__Caldithrix; s__bacterium_enrichment_culture_clone_Anammox_9
OTU_1639=k__Bacteria; p__Bacteroidetes; c__Cytophagia; o__Cytophagales; f__Cytophagaceae
OTU_667=k__Bacteria; p__Proteobacteria; c__Gammaproteobacteria; o__Aeromonadales; f__Succinivibrionaceae; g__Succinivibrio; s__
OTU_2475=k__Bacteria; p__Proteobacteria; c__Gammaproteobacteria
OTU_2582=k__Bacteria; p__Proteobacteria; c__Deltaproteobacteria; o__Myxococcales; f__mle1-27; g__; s__
OTU_1439=k__Bacteria; p__Parcubacteria; c__; o__; f__; g__; s__
OTU_1088=k__Bacteria; p__Bacteroidetes; c__Bacteroidia; o__Bacteroidales; f__Bacteroidales_S24-7_group; g__; s__
OTU_923=k__Bacteria; p__Firmicutes; c__Clostridia; o__Clostridiales; f__Peptostreptococcaceae; g__Peptoclostridium; s__Clostridia_bacterium_enrichment_culture_clone_D2CL_Bac_16S_Clone18
OTU_2202=k__Bacteria
OTU_1990=k__Bacteria; p__Firmicutes; c__Clostridia; o__Clostridiales; f__Lachnospiraceae
OTU_1242=k__Bacteria; p__Firmicutes; c__Clostridia; o__Clostridiales; f__Ruminococcaceae; g__Anaerotruncus; s__
OTU_518=k__Bacteria; p__Proteobacteria; c__Gammaproteobacteria; o__Thiotrichales; f__Thiotrichaceae; g__Leucothrix; s__Leucothrix_mucor
OTU_1993=k__Bacteria; p__Verrucomicrobia; c__OPB35_soil_group; o__; f__; g__; s__
OTU_2171=k__Bacteria; p__Actinobacteria; c__Thermoleophilia; o__Gaiellales; f__unidentified_Gaiellales; g__unidentified_Gaiellales
OTU_981=k__Bacteria; p__Proteobacteria; c__Alphaproteobacteria; o__Rhizobiales; f__OCS116_clade; g__; s__
OTU_2091=k__Bacteria; p__Nitrospinae; c__Belgica2005-10-ZG-3; o__; f__; g__; s__
OTU_1286=k__Bacteria; p__Proteobacteria; c__Alphaproteobacteria; o__Rhodobacterales; f__Rhodobacteraceae; g__Maribius; s__
OTU_1033=k__Bacteria; p__Proteobacteria; c__Gammaproteobacteria; o__Pasteurellales; f__Pasteurellaceae; g__Haemophilus; s__Haemophilus_haemolyticus
OTU_2740=k__Bacteria; p__Proteobacteria; c__Gammaproteobacteria; o__Enterobacteriales; f__Enterobacteriaceae; g__Serratia; s__Serratia_symbiotica
OTU_163=k__Bacteria; p__Proteobacteria; c__Betaproteobacteria; o__Rhodocyclales; f__Rhodocyclaceae; g__Ferribacterium; s__
OTU_1473=k__Bacteria; p__Proteobacteria; c__Alphaproteobacteria; o__Rhizobiales; f__unidentified_Rhizobiales; g__Nordella; s__
OTU_2378=k__Bacteria; p__Proteobacteria
OTU_1000=k__Bacteria; p__Actinobacteria; c__Acidimicrobiia; o__Acidimicrobiales; f__Acidimicrobiaceae; g__CL500-29_marine_group; s__
OTU_1255=k__Bacteria; p__Firmicutes; c__Bacilli; o__Lactobacillales; f__Lactobacillaceae; g__Lactobacillus; s__Lactobacillus_fermentum
OTU_2568=Unknown
OTU_750=k__Bacteria; p__Proteobacteria; c__Alphaproteobacteria; o__Rhodobacterales; f__Rhodobacteraceae; g__Sulfitobacter; s__Sulfitobacter_guttiformis
OTU_1664=k__Bacteria; p__Firmicutes; c__Erysipelotrichia; o__Erysipelotrichales; f__Erysipelotrichaceae
OTU_1253=k__Bacteria; p__Proteobacteria; c__Gammaproteobacteria; o__Thiotrichales; f__EV818SWSAP88; g__; s__
OTU_1706=k__Bacteria; p__Bacteroidetes; c__Bacteroidia; o__Bacteroidales; f__Prevotellaceae; g__Alloprevotella
OTU_316=k__Bacteria; p__Bacteroidetes; c__Sphingobacteriia; o__Sphingobacteriales; f__NS11-12_marine_group
OTU_2477=Unknown
OTU_2398=k__Bacteria; p__Actinobacteria; c__Thermoleophilia; o__Gaiellales; f__unidentified_Gaiellales; g__unidentified_Gaiellales; s__bacterium_Ellin6504
OTU_1118=k__Bacteria; p__Firmicutes; c__Clostridia; o__Clostridiales; f__Ruminococcaceae; g__Ruminiclostridium_5; s__
OTU_1132=k__Bacteria; p__Proteobacteria; c__Alphaproteobacteria; o__Rickettsiales; f__Mitochondria
OTU_1579=Unknown
OTU_2337=k__Bacteria; p__Proteobacteria; c__Deltaproteobacteria; o__Myxococcales; f__P3OB-42; g__; s__
OTU_2196=k__Bacteria; p__Bacteroidetes; c__Sphingobacteriia; o__Sphingobacteriales; f__Chitinophagaceae; g__Sediminibacterium; s__
OTU_675=k__Bacteria; p__Actinobacteria; c__unidentified_Actinobacteria; o__Corynebacteriales; f__Corynebacteriaceae; g__Corynebacterium; s__
OTU_2850=k__Bacteria; p__Proteobacteria; c__Deltaproteobacteria; o__Myxococcales; f__Archangiaceae
OTU_2509=k__Bacteria; p__Gemmatimonadetes; c__S0134_terrestrial_group; o__; f__; g__; s__
OTU_1298=k__Bacteria; p__Bacteroidetes; c__Bacteroidia; o__Bacteroidales; f__Prevotellaceae; g__Alloprevotella; s__
OTU_1270=k__Bacteria; p__Bacteroidetes; c__Sphingobacteriia; o__Sphingobacteriales; f__; g__; s__
OTU_314=k__Bacteria; p__Nitrospirae; c__Nitrospira; o__Nitrospirales; f__Nitrospiraceae; g__unidentified_Nitrospiraceae; s__Nitrospira_defluvii
OTU_1877=k__Bacteria; p__Firmicutes; c__Bacilli; o__Lactobacillales; f__Streptococcaceae; g__; s__
OTU_94=k__Bacteria; p__Proteobacteria; c__Alphaproteobacteria; o__Rickettsiales; f__Anaplasmataceae; g__Wolbachia
OTU_1341=k__Bacteria; p__Actinobacteria; c__unidentified_Actinobacteria; o__Propionibacteriales; f__Nocardioidaceae; g__Nocardioides
OTU_2608=k__Bacteria; p__Saccharibacteria; c__unidentified_Saccharibacteria; o__unidentified_Saccharibacteria; f__unidentified_Saccharibacteria; g__Candidatus_Saccharimonas; s__
OTU_1808=k__Bacteria; p__Acidobacteria; c__Subgroup_6
OTU_2771=k__Bacteria; p__Latescibacteria; c__; o__; f__; g__; s__
OTU_1328=k__Bacteria; p__Parcubacteria; c__Candidatus_Nomurabacteria; o__; f__; g__; s__
OTU_1626=k__Bacteria; p__Peregrinibacteria; c__Candidatus_Peribacteria; o__; f__; g__; s__
OTU_2965=k__Bacteria; p__Proteobacteria; c__Deltaproteobacteria; o__Bradymonadales; f__; g__; s__
OTU_1039=k__Bacteria; p__Firmicutes; c__Clostridia; o__Clostridiales; f__Clostridiaceae_1; g__Candidatus_Arthromitus; s__Candidatus_Arthromitus_sp._SFB-mouse-NL
OTU_1277=k__Bacteria; p__Proteobacteria; c__Deltaproteobacteria; o__Oligoflexales; f__Oligoflexaceae; g__; s__
OTU_298=k__Archaea; p__.DHVEG-6.; c__; o__; f__; g__; s__
OTU_1289=k__Bacteria; p__Firmicutes; c__Clostridia; o__Clostridiales; f__Lachnospiraceae; g__Marvinbryantia; s__
OTU_134=k__Bacteria; p__Firmicutes; c__Clostridia; o__Clostridiales; f__Ruminococcaceae; g__Ruminococcaceae_UCG-002; s__
OTU_27=k__Bacteria; p__Actinobacteria; c__unidentified_Actinobacteria; o__Propionibacteriales; f__Nocardioidaceae; g__Nocardioides; s__
OTU_1895=k__Bacteria; p__Actinobacteria; c__Acidimicrobiia; o__Acidimicrobiales; f__Acidimicrobiaceae; g__Ilumatobacter; s__
OTU_1978=k__Bacteria
OTU_68=k__Bacteria; p__Firmicutes; c__Clostridia; o__Clostridiales; f__Ruminococcaceae; g__Ruminococcaceae_UCG-002; s__
OTU_1643=k__Bacteria; p__Deinococcus-Thermus; c__Deinococci; o__KD3-62; f__; g__; s__
OTU_322=k__Bacteria; p__Firmicutes; c__Bacilli; o__Bacillales; f__Family_XII; g__Exiguobacterium
OTU_2795=k__Bacteria; p__Bacteroidetes; c__Cytophagia; o__Cytophagales; f__Cytophagaceae; g__; s__
OTU_1627=k__Bacteria; p__Bacteroidetes; c__Sphingobacteriia; o__Sphingobacteriales; f__Saprospiraceae
OTU_1355=k__Bacteria; p__Proteobacteria; c__Betaproteobacteria; o__Burkholderiales; f__Alcaligenaceae; g__; s__
OTU_1232=k__Bacteria
OTU_1718=k__Bacteria; p__Acidobacteria; c__Subgroup_18; o__; f__; g__; s__
OTU_854=k__Bacteria
OTU_1890=k__Bacteria; p__Firmicutes; c__Clostridia; o__Clostridiales; f__Ruminococcaceae
OTU_2000=Unknown
OTU_1395=k__Bacteria; p__Proteobacteria; c__Gammaproteobacteria; o__Xanthomonadales; f__Xanthomonadaceae
OTU_3006=k__Bacteria; p__Proteobacteria; c__Gammaproteobacteria
OTU_762=k__Bacteria; p__Actinobacteria; c__unidentified_Actinobacteria; o__Bifidobacteriales; f__Bifidobacteriaceae; g__Bifidobacterium; s__Bifidobacterium_asteroides
OTU_2995=k__Bacteria; p__Cyanobacteria; c__Chloroplast
OTU_2192=k__Bacteria; p__Cyanobacteria; c__Chloroplast; o__unidentified_Chloroplast; f__unidentified_Chloroplast; g__unidentified_Chloroplast
OTU_2111=k__Bacteria; p__Acidobacteria; c__unidentified_Acidobacteria; o__Acidobacteriales; f__Acidobacteriaceae_(Subgroup_1); g__; s__
OTU_545=k__Bacteria; p__Proteobacteria; c__Gammaproteobacteria; o__Enterobacteriales; f__Enterobacteriaceae; g__Sodalis
OTU_19=k__Bacteria; p__Proteobacteria; c__Gammaproteobacteria
OTU_2936=k__Bacteria; p__Proteobacteria; c__Alphaproteobacteria; o__Rhizobiales; f__Rhodobiaceae; g__Rhodobium; s__
OTU_2121=k__Bacteria; p__Gemmatimonadetes; c__unidentified_Gemmatimonadetes; o__Gemmatimonadales; f__Gemmatimonadaceae; g__; s__
OTU_424=k__Bacteria; p__Firmicutes; c__Clostridia; o__Clostridiales; f__Ruminococcaceae; g__[Eubacterium]_coprostanoligenes_group
OTU_1622=k__Bacteria; p__Bacteroidetes; c__Bacteroidia; o__Bacteroidales; f__Bacteroidaceae; g__Bacteroides; s__Bacteroides_nordii
OTU_34=k__Bacteria; p__Proteobacteria; c__Betaproteobacteria; o__Burkholderiales; f__Burkholderiaceae; g__Burkholderia-Paraburkholderia; s__Burkholderia_sp._JSC-R3-522-9
OTU_2065=Unknown
OTU_1070=k__Bacteria; p__Bacteroidetes; c__Sphingobacteriia; o__Sphingobacteriales; f__Sphingobacteriaceae; g__Pedobacter; s__
OTU_2769=k__Bacteria; p__Proteobacteria; c__Alphaproteobacteria
OTU_1934=k__Bacteria; p__Firmicutes; c__Clostridia; o__Clostridiales; f__Peptostreptococcaceae; g__Sporacetigenium; s__
OTU_2813=k__Bacteria; p__Firmicutes; c__Clostridia; o__Clostridiales; f__Lachnospiraceae; g__Tyzzerella_3; s__
OTU_1714=k__Bacteria; p__Proteobacteria; c__Deltaproteobacteria; o__Bdellovibrionales; f__Bdellovibrionaceae; g__Bdellovibrio; s__
OTU_2386=k__Bacteria; p__Chloroflexi; c__KD4-96; o__; f__; g__; s__
OTU_2792=Unknown
OTU_464=k__Bacteria; p__Proteobacteria; c__Gammaproteobacteria; o__Legionellales; f__Legionellaceae; g__; s__
OTU_2591=k__Bacteria; p__Bacteroidetes; c__Bacteroidia; o__Bacteroidales; f__Rikenellaceae; g__Rikenellaceae_RC9_gut_group; s__
OTU_652=k__Bacteria; p__Firmicutes; c__Bacilli; o__Lactobacillales; f__Streptococcaceae; g__Streptococcus; s__Streptococcus_intermedius
OTU_920=k__Bacteria; p__Actinobacteria; c__Coriobacteriia; o__Coriobacteriales; f__Coriobacteriaceae; g__; s__
OTU_2280=k__Bacteria; p__Proteobacteria; c__Alphaproteobacteria; o__Rhizobiales; f__Methylobacteriaceae; g__; s__
OTU_2456=k__Bacteria
OTU_771=k__Bacteria; p__Proteobacteria; c__Alphaproteobacteria; o__Rhodospirillales; f__B79; g__; s__
OTU_606=k__Bacteria; p__Proteobacteria; c__Gammaproteobacteria; o__Pasteurellales; f__Pasteurellaceae; g__Aggregatibacter; s__Aggregatibacter_segnis
OTU_1084=k__Bacteria; p__Proteobacteria; c__Gammaproteobacteria; o__Xanthomonadales; f__Algiphilaceae; g__Algiphilus; s__
OTU_300=k__Bacteria; p__Proteobacteria; c__Alphaproteobacteria; o__Rhodobacterales; f__Rhodobacteraceae; g__Pontivivens
OTU_2173=k__Bacteria; p__Firmicutes; c__Bacilli; o__Bacillales; f__Planococcaceae; g__Lysinibacillus
OTU_2089=k__Archaea; p__Euryarchaeota; c__Methanobacteria; o__Methanobacteriales; f__Methanobacteriaceae; g__Methanobrevibacter; s__Methanobrevibacter_ruminantium
OTU_1618=k__Bacteria; p__Proteobacteria; c__Betaproteobacteria; o__Burkholderiales; f__Comamonadaceae; g__Inhella; s__
OTU_1305=k__Bacteria; p__Proteobacteria; c__Gammaproteobacteria; o__Chromatiales; f__Ectothiorhodospiraceae; g__Thioalkalispira; s__
OTU_1805=k__Bacteria; p__Chloroflexi; c__KD4-96; o__; f__; g__; s__
OTU_2611=k__Bacteria; p__Proteobacteria; c__Gammaproteobacteria; o__Vibrionales; f__Vibrionaceae; g__Vibrio; s__Vibrio_chagasii
OTU_2914=k__Bacteria; p__Proteobacteria; c__Gammaproteobacteria; o__Vibrionales; f__Vibrionaceae; g__Vibrio
OTU_1202=k__Bacteria; p__Proteobacteria; c__Alphaproteobacteria; o__Rhodospirillales; f__Rhodospirillaceae; g__Azospirillum
OTU_2650=k__Bacteria; p__Bacteroidetes; c__Bacteroidia; o__Bacteroidales; f__Bacteroidales_S24-7_group; g__; s__
OTU_1712=k__Bacteria; p__Firmicutes; c__Bacilli; o__Lactobacillales; f__Leuconostocaceae; g__Weissella
OTU_1781=k__Bacteria; p__Proteobacteria; c__Gammaproteobacteria
OTU_2321=k__Bacteria; p__Bacteroidetes; c__Bacteroidia; o__Bacteroidales; f__Porphyromonadaceae; g__Macellibacteroides; s__
OTU_1434=k__Bacteria; p__Gemmatimonadetes; c__unidentified_Gemmatimonadetes; o__Gemmatimonadales; f__Gemmatimonadaceae; g__unidentified_Gemmatimonadaceae; s__Gemmatimonas_sp._WX54
OTU_1971=k__Bacteria
OTU_2821=Unknown
OTU_1019=k__Bacteria; p__Bacteroidetes; c__Sphingobacteriia; o__Sphingobacteriales; f__Chitinophagaceae; g__Taibaiella
OTU_1920=k__Bacteria; p__Proteobacteria; c__Deltaproteobacteria; o__Myxococcales; f__Haliangiaceae; g__Haliangium; s__
OTU_2258=Unknown
OTU_214=k__Archaea; p__.DHVEG-6.; c__; o__; f__; g__; s__
OTU_2040=k__Bacteria; p__Parcubacteria; c__; o__; f__; g__; s__
OTU_3044=k__Bacteria; p__Parcubacteria; c__; o__; f__; g__; s__
OTU_2994=k__Bacteria; p__Firmicutes; c__Clostridia; o__Clostridiales; f__Lachnospiraceae; g__Butyrivibrio_2; s__Butyrivibrio_fibrisolvens
OTU_1094=k__Bacteria; p__Proteobacteria; c__Gammaproteobacteria; o__HTA4; f__; g__; s__
OTU_1014=k__Bacteria; p__Proteobacteria; c__Deltaproteobacteria; o__Myxococcales; f__Nannocystaceae; g__Nannocystis; s__
OTU_1743=k__Bacteria; p__Bacteroidetes
OTU_1067=k__Bacteria; p__Proteobacteria; c__Alphaproteobacteria; o__Rhizobiales; f__Xanthobacteraceae; g__Variibacter; s__alpha_proteobacterium_KC-IT-F6
OTU_869=k__Bacteria; p__Bacteroidetes; c__Bacteroidia; o__Bacteroidales; f__Prevotellaceae; g__Prevotella; s__Prevotella_sp._BV3P1
OTU_391=k__Bacteria; p__Tenericutes; c__Mollicutes; o__Mycoplasmatales; f__Mycoplasmataceae; g__Mycoplasma; s__Mycoplasma_pneumoniae
OTU_1969=k__Bacteria; p__Proteobacteria; c__Alphaproteobacteria; o__Rhizobiales; f__Hyphomicrobiaceae
OTU_2967=k__Bacteria; p__Acidobacteria; c__Subgroup_2; o__; f__; g__; s__
OTU_1180=k__Bacteria; p__Bacteroidetes; c__Bacteroidia; o__Bacteroidales; f__Prevotellaceae; g__Prevotellaceae_NK3B31_group; s__
OTU_1216=k__Bacteria; p__Proteobacteria; c__Deltaproteobacteria; o__Oligoflexales; f__Oligoflexaceae; g__; s__
OTU_1508=k__Bacteria; p__Gemmatimonadetes; c__S0134_terrestrial_group; o__; f__; g__; s__
OTU_2618=k__Bacteria; p__Bacteroidetes; c__Flavobacteriia; o__Flavobacteriales; f__Flavobacteriaceae; g__Salinimicrobium; s__
OTU_254=k__Bacteria; p__Proteobacteria; c__Alphaproteobacteria; o__Rhizobiales; f__Hyphomicrobiaceae; g__Maritalea; s__Maritalea_porphyrae
OTU_1677=k__Bacteria; p__Bacteroidetes; c__Bacteroidia; o__Bacteroidales; f__Porphyromonadaceae; g__Parabacteroides; s__Porphyromonadaceae_bacterium_DJF_B175
OTU_1065=k__Bacteria; p__Firmicutes; c__Clostridia; o__Clostridiales; f__Lachnospiraceae
OTU_1617=k__Bacteria; p__Proteobacteria; c__Deltaproteobacteria; o__Myxococcales; f__BIrii41; g__; s__
OTU_1169=k__Bacteria; p__Proteobacteria; c__Gammaproteobacteria; o__Oceanospirillales; f__Oceanospirillaceae; g__Marinomonas
OTU_2702=k__Bacteria; p__Proteobacteria; c__Betaproteobacteria; o__Burkholderiales; f__Comamonadaceae; g__Piscinibacter; s__
OTU_2361=k__Bacteria; p__Ignavibacteriae; c__Ignavibacteria; o__Ignavibacteriales; f__IheB3-7; g__; s__
OTU_720=k__Bacteria; p__Proteobacteria; c__Deltaproteobacteria; o__Bradymonadales; f__; g__; s__
OTU_2932=k__Bacteria; p__Verrucomicrobia; c__OPB35_soil_group; o__; f__; g__; s__
OTU_847=k__Bacteria; p__Chloroflexi; c__Chloroflexia; o__Chloroflexales; f__Roseiflexaceae; g__Roseiflexus; s__
OTU_2976=k__Bacteria; p__Acidobacteria; c__unidentified_Acidobacteria; o__Acidobacteriales; f__Acidobacteriaceae_(Subgroup_1); g__; s__
OTU_995=k__Bacteria; p__Proteobacteria; c__Gammaproteobacteria; o__Xanthomonadales
OTU_2636=k__Bacteria
OTU_1752=k__Bacteria; p__Proteobacteria; c__Alphaproteobacteria; o__Rhizobiales; f__OCS116_clade; g__; s__
OTU_3040=k__Bacteria; p__Verrucomicrobia; c__Verrucomicrobiae; o__Verrucomicrobiales; f__Verrucomicrobiaceae; g__Haloferula; s__
OTU_883=k__Bacteria; p__Bacteroidetes; c__Sphingobacteriia; o__Sphingobacteriales; f__Saprospiraceae; g__Phaeodactylibacter; s__Phaeodactylibacter_xiamenensis
OTU_1775=k__Bacteria; p__Actinobacteria; c__Acidimicrobiia; o__Acidimicrobiales; f__Sva0996_marine_group; g__; s__
OTU_958=k__Bacteria; p__Firmicutes; c__Erysipelotrichia; o__Erysipelotrichales; f__Erysipelotrichaceae; g__Erysipelotrichaceae_UCG-004; s__
OTU_1406=k__Bacteria; p__Actinobacteria; c__Acidimicrobiia; o__Acidimicrobiales; f__unidentified_Acidimicrobiales; g__Candidatus_Microthrix; s__
OTU_1447=k__Bacteria; p__Proteobacteria; c__Alphaproteobacteria; o__Rhizobiales; f__Aurantimonadaceae; g__Fulvimarina; s__Fulvimarina_pelagi
OTU_1524=k__Bacteria; p__Bacteroidetes; c__Bacteroidia; o__Bacteroidales; f__Bacteroidales_S24-7_group; g__; s__
OTU_1206=k__Bacteria; p__Firmicutes; c__Erysipelotrichia; o__Erysipelotrichales; f__Erysipelotrichaceae; g__Erysipelotrichaceae_UCG-004; s__
OTU_561=k__Bacteria; p__Bacteroidetes; c__Sphingobacteriia; o__Sphingobacteriales; f__Chitinophagaceae; g__Arachidicoccus; s__
OTU_1357=k__Bacteria; p__Proteobacteria; c__Betaproteobacteria; o__Nitrosomonadales; f__Nitrosomonadaceae; g__Nitrosospira; s__
OTU_1703=k__Bacteria; p__Firmicutes; c__Clostridia; o__Clostridiales; f__Lachnospiraceae; g__Marvinbryantia; s__
OTU_2184=k__Bacteria; p__Proteobacteria; c__Betaproteobacteria; o__Burkholderiales; f__Oxalobacteraceae; g__Noviherbaspirillum; s__
OTU_1086=k__Bacteria; p__Proteobacteria; c__Gammaproteobacteria; o__Oceanospirillales; f__Oceanospirillaceae; g__Reinekea
OTU_1314=k__Bacteria; p__Proteobacteria; c__Alphaproteobacteria; o__unidentified_Alphaproteobacteria; f__unidentified_Alphaproteobacteria; g__; s__
OTU_2701=k__Bacteria; p__Proteobacteria
OTU_1564=k__Bacteria; p__Proteobacteria; c__Betaproteobacteria; o__Rhodocyclales; f__Rhodocyclaceae
OTU_241=k__Bacteria; p__Proteobacteria; c__Gammaproteobacteria; o__Xanthomonadales; f__Xanthomonadaceae; g__Arenimonas; s__
OTU_2545=k__Bacteria; p__TM6_(Dependentiae); c__; o__; f__; g__; s__
OTU_1233=k__Bacteria; p__Proteobacteria; c__Gammaproteobacteria; o__Alteromonadales; f__Idiomarinaceae; g__Idiomarina; s__Idiomarina_baltica
OTU_463=k__Bacteria; p__Proteobacteria; c__Alphaproteobacteria; o__Rhodobacterales; f__Rhodobacteraceae; g__Loktanella; s__
OTU_2598=k__Bacteria; p__Firmicutes; c__Clostridia; o__Clostridiales; f__Family_XI; g__unidentified_Family_XI; s__Clostridiales_bacterium_SIT13
OTU_975=k__Bacteria; p__Proteobacteria; c__Gammaproteobacteria; o__PYR10d3; f__; g__; s__
OTU_1820=k__Bacteria; p__Proteobacteria; c__Gammaproteobacteria; o__unidentified_Gammaproteobacteria; f__unidentified_Gammaproteobacteria; g__; s__
OTU_1101=k__Bacteria; p__Proteobacteria; c__Gammaproteobacteria; o__Cellvibrionales; f__Halieaceae
OTU_1809=Unknown
OTU_1884=k__Bacteria; p__Proteobacteria; c__Gammaproteobacteria; o__unidentified_Gammaproteobacteria; f__unidentified_Gammaproteobacteria
OTU_2557=k__Bacteria
OTU_827=k__Bacteria; p__Firmicutes; c__Clostridia; o__Clostridiales; f__Ruminococcaceae; g__Anaerotruncus; s__
OTU_2754=k__Bacteria; p__Proteobacteria; c__Gammaproteobacteria; o__Enterobacteriales; f__Enterobacteriaceae; g__Sodalis
OTU_173=k__Bacteria; p__Proteobacteria; c__Alphaproteobacteria; o__Rhodospirillales; f__Acetobacteraceae; g__Roseomonas
OTU_1430=k__Bacteria; p__Firmicutes; c__Clostridia; o__Clostridiales; f__Ruminococcaceae; g__Anaerotruncus; s__
OTU_1555=k__Bacteria; p__Spirochaetes; c__unidentified_Spirochaetes; o__Spirochaetales; f__Spirochaetaceae; g__Treponema_2
OTU_601=k__Bacteria; p__Firmicutes; c__Clostridia; o__Clostridiales; f__Lachnospiraceae; g__Lachnospiraceae_NK3A20_group; s__
OTU_1778=k__Bacteria; p__Acidobacteria; c__Blastocatellia; o__unidentified_Blastocatellia; f__Blastocatellaceae_(Subgroup_4); g__RB41; s__
OTU_2362=k__Bacteria; p__Chloroflexi; c__Gitt-GS-136; o__; f__; g__; s__
OTU_1436=k__Bacteria; p__Bacteroidetes; c__Flavobacteriia; o__Flavobacteriales; f__Flavobacteriaceae; g__NS4_marine_group; s__
OTU_1592=k__Bacteria; p__Nitrospirae; c__Nitrospira; o__Nitrospirales; f__Nitrospiraceae; g__; s__
OTU_2431=k__Bacteria; p__Proteobacteria; c__Deltaproteobacteria; o__Myxococcales; f__P3OB-42; g__; s__
OTU_443=k__Bacteria; p__Proteobacteria; c__Deltaproteobacteria; o__Bradymonadales
OTU_2399=k__Bacteria; p__Proteobacteria; c__Gammaproteobacteria; o__Xanthomonadales; f__unidentified_Xanthomonadales; g__unidentified_Xanthomonadales; s__Steroidobacter_sp._WWH78
OTU_1488=k__Bacteria; p__Proteobacteria; c__Gammaproteobacteria; o__Xanthomonadales; f__; g__; s__
OTU_2657=k__Bacteria; p__Proteobacteria; c__Alphaproteobacteria; o__Rhizobiales; f__Methylobacteriaceae; g__Methylobacterium; s__Methylobacterium_aquaticum
OTU_2421=k__Bacteria; p__Proteobacteria; c__Deltaproteobacteria; o__Oligoflexales; f__Oligoflexaceae; g__; s__
OTU_2609=k__Bacteria; p__Bacteroidetes; c__Flavobacteriia; o__Flavobacteriales; f__Flavobacteriaceae; g__Winogradskyella
OTU_941=k__Bacteria; p__Proteobacteria; c__Epsilonproteobacteria; o__Campylobacterales; f__Campylobacteraceae; g__Campylobacter; s__Campylobacter_ureolyticus
OTU_2224=k__Bacteria
OTU_2034=k__Bacteria; p__Deinococcus-Thermus; c__Deinococci; o__Deinococcales; f__Deinococcaceae; g__Deinococcus; s__
OTU_1235=k__Bacteria; p__Firmicutes; c__Clostridia; o__Clostridiales; f__Family_XIII; g__Family_XIII_AD3011_group; s__
OTU_2738=k__Bacteria
OTU_2855=k__Bacteria; p__Proteobacteria; c__Betaproteobacteria; o__Burkholderiales; f__Comamonadaceae
OTU_1178=k__Bacteria; p__Actinobacteria; c__Rubrobacteria; o__Rubrobacterales; f__Rubrobacteriaceae; g__Rubrobacter
OTU_2189=k__Bacteria; p__Proteobacteria; c__Deltaproteobacteria; o__Bdellovibrionales; f__Bdellovibrionaceae; g__Bdellovibrio
OTU_2333=k__Bacteria; p__Proteobacteria; c__Alphaproteobacteria
OTU_2626=k__Bacteria; p__Gemmatimonadetes; c__unidentified_Gemmatimonadetes; o__Gemmatimonadales; f__Gemmatimonadaceae
OTU_760=k__Bacteria; p__Bacteroidetes; c__Sphingobacteriia; o__Sphingobacteriales; f__Chitinophagaceae; g__; s__
OTU_1992=k__Bacteria; p__Firmicutes; c__Erysipelotrichia; o__Erysipelotrichales; f__Erysipelotrichaceae; g__; s__
OTU_527=k__Bacteria; p__Proteobacteria; c__Betaproteobacteria; o__SC-I-84; f__; g__; s__
OTU_1910=k__Bacteria; p__Bacteroidetes; c__Flavobacteriia; o__Flavobacteriales; f__Flavobacteriaceae; g__Flavobacterium
OTU_206=k__Bacteria; p__Proteobacteria; c__Betaproteobacteria; o__Rhodocyclales; f__Rhodocyclaceae; g__Thauera; s__
OTU_2536=Unknown
OTU_1548=k__Bacteria; p__Peregrinibacteria; c__; o__; f__; g__; s__
OTU_2974=k__Bacteria; p__Cyanobacteria; c__Chloroplast; o__unidentified_Chloroplast; f__unidentified_Chloroplast; g__unidentified_Chloroplast
OTU_745=k__Bacteria; p__Proteobacteria; c__Alphaproteobacteria; o__Rhizobiales
OTU_2154=Unknown
OTU_24=k__Bacteria; p__Proteobacteria; c__Gammaproteobacteria; o__Enterobacteriales; f__Enterobacteriaceae
OTU_628=k__Bacteria; p__Proteobacteria; c__Alphaproteobacteria; o__Rhizobiales; f__Xanthobacteraceae; g__Labrys; s__Labrys_methylaminiphilus
OTU_2166=k__Bacteria; p__Bacteroidetes; c__Cytophagia; o__Cytophagales; f__Cytophagaceae; g__; s__
OTU_2473=k__Bacteria; p__Bacteroidetes; c__Sphingobacteriia; o__Sphingobacteriales; f__Chitinophagaceae; g__Filimonas
OTU_2381=k__Archaea; p__Thaumarchaeota; c__.SAGMCG-1.; o__unidentified_.SAGMCG-1.; f__unidentified_.SAGMCG-1.; g__Candidatus_Nitrosotalea; s__
OTU_2644=k__Bacteria; p__Actinobacteria; c__unidentified_Actinobacteria; o__Actinomycetales; f__Actinomycetaceae; g__Actinotignum
OTU_1313=k__Bacteria; p__Proteobacteria; c__Gammaproteobacteria; o__Legionellales; f__Legionellaceae; g__Legionella
OTU_739=k__Bacteria; p__Actinobacteria; c__unidentified_Actinobacteria; o__Actinomycetales; f__Actinomycetaceae; g__Actinomyces
OTU_2665=Unknown
OTU_1419=k__Bacteria; p__Proteobacteria; c__Betaproteobacteria; o__Burkholderiales; f__Comamonadaceae; g__Roseateles; s__
OTU_256=k__Bacteria; p__Proteobacteria; c__Gammaproteobacteria; o__Alteromonadales; f__Alteromonadaceae; g__Marinobacter; s__Marinobacter_hydrocarbonoclasticus
OTU_688=k__Bacteria; p__Tenericutes; c__Mollicutes; o__Mollicutes_RF9; f__; g__; s__
OTU_2853=k__Bacteria; p__Verrucomicrobia; c__OPB35_soil_group; o__; f__; g__; s__
OTU_658=k__Bacteria; p__Proteobacteria; c__Gammaproteobacteria; o__Legionellales; f__Legionellaceae; g__Legionella
OTU_1885=k__Bacteria; p__Gemmatimonadetes; c__unidentified_Gemmatimonadetes; o__Gemmatimonadales; f__Gemmatimonadaceae; g__; s__
OTU_1707=k__Bacteria; p__Gemmatimonadetes; c__Longimicrobia; o__Longimicrobiales; f__Longimicrobiaceae; g__; s__
OTU_349=k__Bacteria; p__Proteobacteria; c__Epsilonproteobacteria; o__Campylobacterales; f__Campylobacteraceae; g__Campylobacter
OTU_356=Unknown
OTU_1565=k__Bacteria; p__Actinobacteria; c__Thermoleophilia; o__Gaiellales; f__Gaiellaceae; g__Gaiella; s__
OTU_2569=k__Bacteria; p__Bacteroidetes; c__unidentified_Bacteroidetes; o__Order_II; f__Rhodothermaceae; g__; s__
OTU_1230=k__Bacteria; p__Firmicutes; c__Clostridia; o__Clostridiales; f__Ruminococcaceae; g__Ruminococcaceae_UCG-010; s__
OTU_2058=k__Bacteria; p__Proteobacteria; c__Betaproteobacteria; o__Burkholderiales; f__Alcaligenaceae
OTU_183=k__Bacteria; p__Proteobacteria; c__Gammaproteobacteria; o__Alteromonadales; f__Alteromonadaceae; g__Marinobacter
OTU_2021=k__Bacteria; p__Proteobacteria; c__Deltaproteobacteria; o__Bdellovibrionales; f__Bdellovibrionaceae; g__; s__
OTU_2445=k__Bacteria; p__Thermomicrobia; c__unidentified_Thermomicrobia; o__JG30-KF-CM45; f__; g__; s__
OTU_1214=k__Bacteria; p__Proteobacteria; c__Gammaproteobacteria; o__Legionellales; f__Coxiellaceae; g__Coxiella; s__
OTU_1484=k__Bacteria
OTU_1953=k__Bacteria; p__Proteobacteria
OTU_2891=Unknown
OTU_304=k__Bacteria; p__Proteobacteria; c__Alphaproteobacteria; o__Rhodobacterales; f__Rhodobacteraceae
OTU_1378=k__Bacteria; p__Bacteroidetes; c__Bacteroidia; o__Bacteroidales; f__Bacteroidales_RF16_group; g__; s__
OTU_2051=k__Bacteria; p__Nitrospinae; c__Belgica2005-10-ZG-3; o__; f__; g__; s__
OTU_607=k__Bacteria; p__Proteobacteria; c__Gammaproteobacteria; o__Pseudomonadales; f__Moraxellaceae; g__Moraxella
OTU_1822=k__Bacteria; p__Proteobacteria; c__Alphaproteobacteria; o__Rickettsiales; f__Mitochondria
OTU_840=k__Bacteria; p__Firmicutes; c__Clostridia; o__Clostridiales; f__Ruminococcaceae
OTU_326=k__Bacteria; p__Bacteroidetes; c__Bacteroidia; o__Bacteroidales; f__Rikenellaceae; g__Alistipes; s__
OTU_1726=k__Bacteria; p__Bacteroidetes; c__Sphingobacteriia; o__Sphingobacteriales; f__env.OPS_17; g__; s__
OTU_2199=k__Bacteria; p__Cyanobacteria; c__Chloroplast; o__unidentified_Chloroplast; f__unidentified_Chloroplast; g__unidentified_Chloroplast
OTU_1631=Unknown
OTU_2953=k__Archaea; p__.DHVEG-6.
OTU_1377=k__Bacteria; p__Firmicutes; c__Negativicutes; o__Selenomonadales; f__Veillonellaceae; g__Dialister; s__Dialister_micraerophilus
OTU_707=k__Bacteria; p__Proteobacteria; c__Gammaproteobacteria; o__Alteromonadales; f__Alteromonadaceae; g__Marinobacter; s__Marinobacter_salsuginis
OTU_816=k__Bacteria; p__Firmicutes; c__Clostridia; o__Clostridiales; f__Lachnospiraceae; g__Acetitomaculum; s__
OTU_215=k__Bacteria
OTU_2018=Unknown
OTU_151=k__Bacteria; p__Bacteroidetes; c__Sphingobacteriia; o__Sphingobacteriales; f__Chitinophagaceae; g__Chitinophaga; s__Chitinophaga_costaii
OTU_1923=k__Bacteria; p__Actinobacteria; c__unidentified_Actinobacteria; o__Corynebacteriales; f__Nocardiaceae; g__Rhodococcus; s__Rhodococcus_hoagii
OTU_2210=k__Bacteria
OTU_156=k__Bacteria; p__Proteobacteria; c__Gammaproteobacteria; o__Enterobacteriales; f__Enterobacteriaceae
OTU_2221=k__Archaea; p__Thaumarchaeota; c__; o__; f__; g__; s__
OTU_815=k__Bacteria; p__Fusobacteria; c__Fusobacteriia; o__Fusobacteriales; f__Fusobacteriaceae; g__Fusobacterium
OTU_582=k__Archaea; p__.DHVEG-6.; c__; o__; f__; g__; s__
OTU_2559=k__Bacteria; p__Actinobacteria; c__Acidimicrobiia; o__Acidimicrobiales; f__Iamiaceae; g__Iamia; s__
OTU_1845=k__Bacteria; p__Latescibacteria; c__; o__; f__; g__; s__
OTU_2968=Unknown
OTU_948=k__Bacteria; p__Proteobacteria; c__Gammaproteobacteria; o__Thiotrichales; f__Piscirickettsiaceae; g__Methylophaga
OTU_44=k__Archaea; p__.DHVEG-6.
OTU_1529=k__Bacteria
OTU_198=k__Bacteria; p__Proteobacteria; c__Gammaproteobacteria; o__Alteromonadales; f__Idiomarinaceae; g__Aliidiomarina; s__
OTU_487=k__Bacteria; p__Acidobacteria; c__unidentified_Acidobacteria; o__Acidobacteriales; f__Acidobacteriaceae_(Subgroup_1); g__Edaphobacter; s__
OTU_2207=k__Bacteria; p__Firmicutes; c__Clostridia; o__Clostridiales
OTU_2491=k__Bacteria; p__Actinobacteria; c__Thermoleophilia; o__Solirubrobacterales; f__Elev-16S-1332; g__; s__
OTU_1275=k__Bacteria; p__Acidobacteria; c__Subgroup_6; o__; f__; g__; s__
OTU_265=k__Bacteria; p__Nitrospirae; c__Nitrospira; o__Nitrospirales; f__Nitrospiraceae; g__unidentified_Nitrospiraceae; s__Nitrospira_cf._moscoviensis_SBR1015
OTU_2528=k__Bacteria; p__Proteobacteria; c__Deltaproteobacteria; o__Myxococcales; f__Myxococcaceae; g__Myxococcus
OTU_346=k__Bacteria; p__Cyanobacteria; c__Chloroplast; o__unidentified_Chloroplast; f__unidentified_Chloroplast; g__unidentified_Chloroplast; s__Virgulinella_fragilis
OTU_1855=k__Bacteria; p__Bacteroidetes; c__Flavobacteriia; o__Flavobacteriales; f__Flavobacteriaceae
OTU_21=k__Bacteria; p__Proteobacteria; c__Gammaproteobacteria; o__Enterobacteriales; f__Enterobacteriaceae
OTU_2474=k__Bacteria; p__Proteobacteria; c__Alphaproteobacteria; o__Rhodospirillales; f__Acetobacteraceae; g__Acetobacter
OTU_2059=k__Bacteria; p__Proteobacteria; c__Gammaproteobacteria; o__Methylococcales; f__Methylococcaceae; g__Methylomicrobium
OTU_591=k__Bacteria; p__Bacteroidetes; c__Bacteroidia; o__Bacteroidales; f__Prevotellaceae; g__Alloprevotella; s__
OTU_460=k__Bacteria; p__Actinobacteria; c__Coriobacteriia; o__Coriobacteriales; f__Coriobacteriaceae
OTU_1133=k__Bacteria; p__Proteobacteria; c__Gammaproteobacteria; o__Xanthomonadales
OTU_2420=k__Bacteria; p__Cyanobacteria; c__Chloroplast; o__unidentified_Chloroplast; f__unidentified_Chloroplast; g__unidentified_Chloroplast; s__Chlorella_sp._CC-Bw-9
OTU_1294=k__Bacteria; p__Actinobacteria; c__unidentified_Actinobacteria; o__Micrococcales; f__Intrasporangiaceae; g__Ornithinimicrobium
OTU_1784=k__Bacteria; p__Proteobacteria; c__Gammaproteobacteria; o__Xanthomonadales; f__JTB255_marine_benthic_group; g__; s__
OTU_2158=k__Bacteria; p__Bacteroidetes; c__Bacteroidia; o__Bacteroidales; f__Rikenellaceae; g__Alistipes; s__Alistipes_sp._N15.MGS-157
OTU_991=k__Bacteria; p__Bacteroidetes; c__Bacteroidia; o__Bacteroidales; f__Bacteroidales_S24-7_group; g__; s__
OTU_2918=k__Bacteria; p__Firmicutes; c__Erysipelotrichia; o__Erysipelotrichales; f__Erysipelotrichaceae; g__Erysipelotrichaceae_UCG-004; s__
OTU_894=k__Bacteria; p__Proteobacteria; c__Betaproteobacteria; o__Burkholderiales; f__Alcaligenaceae; g__Sutterella
OTU_1343=k__Bacteria; p__Acidobacteria; c__Subgroup_13; o__; f__; g__; s__
OTU_2784=k__Bacteria; p__Acidobacteria; c__Solibacteres; o__Solibacterales; f__Solibacteraceae_(Subgroup_3)
OTU_190=k__Bacteria; p__Firmicutes; c__Clostridia; o__Clostridiales; f__Ruminococcaceae; g__Ruminococcaceae_UCG-004; s__
OTU_2941=k__Bacteria; p__Proteobacteria; c__Deltaproteobacteria; o__Myxococcales
OTU_1276=k__Bacteria; p__Actinobacteria; c__Thermoleophilia; o__Solirubrobacterales; f__Patulibacteraceae; g__Patulibacter
OTU_590=k__Bacteria; p__Bacteroidetes; c__Bacteroidia; o__Bacteroidales; f__Bacteroidales_S24-7_group; g__; s__
OTU_1197=k__Bacteria; p__Proteobacteria; c__Gammaproteobacteria; o__Oceanospirillales; f__Alcanivoracaceae; g__Alcanivorax; s__
OTU_2148=k__Bacteria; p__Chloroflexi; c__KD4-96; o__; f__; g__; s__
OTU_1641=k__Bacteria; p__Bacteroidetes; c__Sphingobacteriia; o__Sphingobacteriales; f__Chitinophagaceae; g__; s__
OTU_700=k__Bacteria; p__Actinobacteria; c__unidentified_Actinobacteria; o__Propionibacteriales; f__Nocardioidaceae; g__Nocardioides; s__Nocardioides_sp._MSL_24
OTU_420=k__Bacteria; p__Proteobacteria; c__Gammaproteobacteria; o__Cellvibrionales; f__Halieaceae; g__Pseudohaliea; s__
OTU_2989=k__Bacteria; p__Bacteroidetes; c__Bacteroidia; o__Bacteroidales; f__Prevotellaceae; g__Prevotella_1; s__
OTU_1254=k__Bacteria; p__Firmicutes; c__Erysipelotrichia; o__Erysipelotrichales; f__Erysipelotrichaceae; g__Turicibacter; s__
OTU_1404=k__Bacteria; p__Proteobacteria; c__Gammaproteobacteria; o__Xanthomonadales; f__Xanthomonadaceae
OTU_461=k__Bacteria; p__Proteobacteria; c__Gammaproteobacteria; o__Pseudomonadales; f__Moraxellaceae; g__Acinetobacter; s__Acinetobacter_ursingii
OTU_93=k__Bacteria; p__Firmicutes; c__Clostridia; o__Clostridiales; f__Ruminococcaceae; g__Ruminococcus_1; s__
OTU_765=k__Bacteria; p__Ignavibacteriae; c__Ignavibacteria; o__Ignavibacteriales; f__BSV26; g__; s__
OTU_2105=k__Bacteria; p__Latescibacteria; c__; o__; f__; g__; s__
OTU_2099=k__Bacteria; p__Proteobacteria; c__Gammaproteobacteria; o__Xanthomonadales; f__Xanthomonadaceae
OTU_1301=k__Bacteria; p__Parcubacteria
OTU_1495=k__Bacteria; p__Proteobacteria; c__Betaproteobacteria; o__SC-I-84; f__; g__; s__
OTU_1459=k__Bacteria; p__Spirochaetes; c__unidentified_Spirochaetes; o__Spirochaetales; f__Spirochaetaceae; g__Treponema_2; s__
OTU_1321=k__Bacteria; p__Proteobacteria; c__Epsilonproteobacteria; o__Campylobacterales; f__Helicobacteraceae; g__Helicobacter; s__Helicobacter_ganmani
OTU_3021=k__Bacteria; p__Nitrospirae; c__Nitrospira; o__Nitrospirales; f__Sh765B-TzT-35; g__; s__
OTU_119=k__Bacteria; p__Proteobacteria; c__Alphaproteobacteria; o__Rhodospirillales; f__Acetobacteraceae
OTU_1381=k__Bacteria; p__Tenericutes; c__Mollicutes; o__Mycoplasmatales; f__Mycoplasmataceae; g__Ureaplasma; s__
OTU_343=k__Bacteria; p__Bacteroidetes; c__Flavobacteriia; o__Flavobacteriales; f__Flavobacteriaceae; g__Chryseobacterium; s__Chryseobacterium_taklimakanense
OTU_2905=k__Bacteria; p__Acidobacteria; c__Solibacteres; o__Solibacterales; f__Solibacteraceae_(Subgroup_3); g__Bryobacter; s__
OTU_2017=k__Bacteria
OTU_2375=k__Bacteria; p__Acidobacteria; c__Holophagae; o__Subgroup_10; f__ABS-19
OTU_1429=k__Bacteria; p__Proteobacteria; c__Alphaproteobacteria; o__Rhodospirillales; f__Rhodospirillaceae; g__; s__
OTU_1001=k__Bacteria; p__Proteobacteria; c__Gammaproteobacteria
OTU_2490=k__Bacteria; p__Proteobacteria; c__Gammaproteobacteria; o__Pseudomonadales; f__Pseudomonadaceae; g__Pseudomonas; s__Pseudomonas_luteola
OTU_882=k__Bacteria; p__Bacteroidetes; c__Cytophagia; o__Cytophagales; f__Cytophagaceae
OTU_635=k__Bacteria; p__Proteobacteria; c__Betaproteobacteria; o__Rhodocyclales; f__Rhodocyclaceae
OTU_1887=k__Bacteria; p__Bacteroidetes; c__Sphingobacteriia; o__Sphingobacteriales; f__Chitinophagaceae; g__Flavihumibacter; s__
OTU_2310=k__Bacteria; p__Bacteroidetes; c__Bacteroidia; o__Bacteroidales; f__Rikenellaceae; g__Alistipes; s__Faecalibacterium_prausnitzii
OTU_208=k__Bacteria; p__Proteobacteria; c__Alphaproteobacteria; o__Caulobacterales; f__Hyphomonadaceae; g__; s__
OTU_921=k__Bacteria; p__Firmicutes; c__Clostridia; o__Clostridiales; f__Lachnospiraceae; g__Moryella; s__
OTU_1332=k__Bacteria; p__Proteobacteria; c__Gammaproteobacteria
OTU_1348=k__Bacteria; p__Thermomicrobia; c__unidentified_Thermomicrobia; o__AKYG1722; f__; g__; s__
OTU_2886=k__Bacteria; p__Bacteroidetes; c__Bacteroidetes_BD2-2; o__; f__; g__; s__
OTU_2103=k__Bacteria; p__Acidobacteria; c__Subgroup_6; o__unidentified_Subgroup_6; f__unidentified_Subgroup_6; g__unidentified_Subgroup_6; s__Acidobacteria_bacterium_LP6
OTU_2114=k__Bacteria; p__Proteobacteria; c__Alphaproteobacteria; o__Rhodobacterales; f__Rhodobacteraceae
OTU_755=k__Bacteria; p__Actinobacteria; c__unidentified_Actinobacteria; o__Propionibacteriales; f__Nocardioidaceae; g__Nocardioides
OTU_1412=k__Bacteria; p__Firmicutes; c__Clostridia; o__Clostridiales; f__Ruminococcaceae; g__Caproiciproducens; s__
OTU_946=k__Bacteria; p__Proteobacteria; c__Deltaproteobacteria; o__Bdellovibrionales; f__Bdellovibrionaceae; g__; s__
OTU_1777=k__Bacteria; p__Proteobacteria; c__Deltaproteobacteria; o__Desulfuromonadales; f__Geobacteraceae; g__Geobacter
OTU_1646=k__Bacteria; p__Bacteroidetes; c__Bacteroidia; o__Bacteroidales; f__Bacteroidales_S24-7_group; g__; s__
OTU_2228=k__Bacteria; p__Proteobacteria
OTU_1143=k__Bacteria; p__Firmicutes; c__Erysipelotrichia; o__Erysipelotrichales; f__Erysipelotrichaceae; g__Holdemania; s__
OTU_1498=k__Bacteria; p__Proteobacteria; c__Gammaproteobacteria; o__Xanthomonadales; f__Xanthomonadaceae; g__Rhodanobacter; s__Rhodanobacter_lindaniclasticus
OTU_2655=k__Bacteria; p__Proteobacteria; c__Alphaproteobacteria
OTU_2734=k__Bacteria
OTU_3008=k__Bacteria
OTU_968=k__Archaea; p__Thaumarchaeota; c__unidentified_Thaumarchaeota; o__unidentified_Thaumarchaeota; f__unidentified_Thaumarchaeota; g__Candidatus_Nitrosopumilus; s__
OTU_317=k__Bacteria; p__Firmicutes; c__Clostridia; o__Clostridiales; f__Ruminococcaceae
OTU_2532=k__Bacteria; p__Elusimicrobia; c__unidentified_Elusimicrobia; o__Lineage_IIa; f__; g__; s__
OTU_789=k__Bacteria; p__Proteobacteria; c__Betaproteobacteria; o__SC-I-84; f__; g__; s__
OTU_329=k__Bacteria; p__Bacteroidetes; c__Bacteroidia; o__Bacteroidales; f__Rikenellaceae; g__Rikenellaceae_RC9_gut_group; s__
OTU_1361=k__Bacteria; p__Cyanobacteria; c__Chloroplast; o__unidentified_Chloroplast; f__unidentified_Chloroplast; g__unidentified_Chloroplast
OTU_1026=k__Bacteria; p__Firmicutes; c__Clostridia; o__Clostridiales; f__Lachnospiraceae; g__Lachnospiraceae_XPB1014_group; s__
OTU_1767=k__Bacteria; p__Proteobacteria; c__Deltaproteobacteria; o__Myxococcales; f__BIrii41; g__; s__
OTU_1589=k__Bacteria
OTU_1303=k__Bacteria; p__Firmicutes; c__Bacilli; o__Bacillales; f__Staphylococcaceae; g__Jeotgalicoccus; s__Jeotgalicoccus_sp._M3T9B12
OTU_2098=k__Bacteria; p__Bacteroidetes; c__Bacteroidia; o__unidentified_Bacteroidia; f__Draconibacteriaceae; g__unidentified_Draconibacteriaceae; s__benzene_mineralizing_consortium_clone_SB-1
OTU_1843=k__Bacteria; p__Firmicutes; c__Clostridia; o__Clostridiales; f__Lachnospiraceae; g__unidentified_Lachnospiraceae; s__bacterium_enrichment_culture_clone_Ecwsrb027
OTU_668=k__Bacteria; p__Proteobacteria; c__Gammaproteobacteria
OTU_1397=k__Bacteria; p__Cyanobacteria; c__Chloroplast; o__unidentified_Chloroplast; f__unidentified_Chloroplast; g__unidentified_Chloroplast
OTU_691=k__Bacteria; p__Proteobacteria; c__Gammaproteobacteria; o__Xanthomonadales; f__Xanthomonadaceae; g__Dyella; s__Dyella_koreensis
OTU_837=k__Bacteria; p__Verrucomicrobia; c__Verrucomicrobiae; o__Verrucomicrobiales; f__Verrucomicrobiaceae; g__Persicirhabdus; s__
OTU_1624=k__Bacteria; p__Proteobacteria; c__Gammaproteobacteria; o__Xanthomonadales; f__Solimonadaceae; g__Polycyclovorans; s__
OTU_1003=k__Bacteria; p__Firmicutes; c__Clostridia; o__Clostridiales; f__Ruminococcaceae; g__Anaerotruncus; s__[Clostridium]_leptum
OTU_1764=k__Bacteria; p__Firmicutes; c__Bacilli; o__Bacillales; f__Paenibacillaceae; g__Paenibacillus; s__Paenibacillus_castaneae
OTU_2815=k__Bacteria; p__Proteobacteria; c__Gammaproteobacteria; o__Xanthomonadales; f__unidentified_Xanthomonadales; g__Acidibacter; s__
OTU_2765=k__Bacteria; p__Bacteroidetes
OTU_1974=k__Bacteria; p__Actinobacteria; c__unidentified_Actinobacteria
OTU_1903=k__Bacteria; p__Proteobacteria; c__Deltaproteobacteria; o__Desulfurellales; f__Desulfurellaceae; g__H16; s__
OTU_2997=k__Bacteria; p__Proteobacteria; c__Gammaproteobacteria; o__Oceanospirillales; f__Oceanospirillaceae
OTU_1985=k__Bacteria; p__Actinobacteria; c__MB-A2-108; o__; f__; g__; s__
OTU_514=k__Archaea; p__.DHVEG-6.; c__; o__; f__; g__; s__
OTU_809=k__Bacteria
OTU_1239=k__Bacteria; p__Firmicutes; c__Clostridia; o__Clostridiales; f__Ruminococcaceae; g__Anaerotruncus; s__
OTU_1502=k__Bacteria; p__Proteobacteria; c__Alphaproteobacteria; o__Rhizobiales; f__Rhizobiaceae; g__Rhizobium
OTU_1296=k__Bacteria; p__Actinobacteria; c__Acidimicrobiia; o__Acidimicrobiales; f__OM1_clade; g__Candidatus_Actinomarina; s__
OTU_2001=k__Bacteria; p__Actinobacteria; c__Thermoleophilia; o__Gaiellales
OTU_1207=k__Bacteria; p__Proteobacteria; c__Alphaproteobacteria; o__; f__; g__; s__
OTU_1670=k__Bacteria
OTU_600=k__Bacteria; p__Firmicutes
OTU_2422=k__Bacteria; p__Nitrospirae; c__Nitrospira; o__Nitrospirales; f__0319-6A21; g__; s__
OTU_2350=k__Bacteria; p__Bacteroidetes; c__Bacteroidia; o__Bacteroidales; f__Prevotellaceae; g__Prevotella_2; s__
OTU_382=k__Bacteria; p__Proteobacteria; c__Alphaproteobacteria; o__Rhodobacterales; f__Rhodobacteraceae; g__Marivita; s__
OTU_2020=Unknown
OTU_1728=k__Bacteria; p__Actinobacteria; c__unidentified_Actinobacteria; o__Streptomycetales; f__Streptomycetaceae; g__Streptomyces
OTU_1842=k__Bacteria; p__Proteobacteria; c__Gammaproteobacteria; o__Xanthomonadales; f__Xanthomonadaceae; g__Thermomonas; s__
OTU_483=k__Bacteria; p__Proteobacteria; c__Gammaproteobacteria; o__Vibrionales; f__Vibrionaceae; g__Vibrio
OTU_2349=k__Bacteria; p__Firmicutes; c__Clostridia; o__Clostridiales; f__Ruminococcaceae
OTU_199=k__Bacteria; p__Proteobacteria; c__Gammaproteobacteria; o__Vibrionales; f__Vibrionaceae; g__Vibrio
OTU_654=k__Bacteria; p__Proteobacteria; c__Alphaproteobacteria; o__Rickettsiales; f__Mitochondria; g__; s__
OTU_2336=k__Bacteria; p__Proteobacteria; c__Deltaproteobacteria
OTU_1872=k__Bacteria; p__Proteobacteria; c__Gammaproteobacteria; o__Xanthomonadales; f__unidentified_Xanthomonadales; g__Candidatus_Competibacter; s__
OTU_432=k__Bacteria; p__Bacteroidetes; c__Bacteroidia; o__Bacteroidales; f__Rikenellaceae; g__Rikenellaceae_RC9_gut_group; s__
OTU_359=k__Bacteria; p__Firmicutes; c__Clostridia; o__Clostridiales; f__Lachnospiraceae; g__; s__
OTU_1505=k__Bacteria; p__Proteobacteria; c__Betaproteobacteria; o__Rhodocyclales; f__Rhodocyclaceae; g__Azoarcus
OTU_413=k__Bacteria; p__Proteobacteria; c__Gammaproteobacteria; o__Alteromonadales; f__Alteromonadaceae; g__Glaciecola; s__Alteromonas_macleodii
OTU_125=k__Bacteria; p__Acidobacteria; c__unidentified_Acidobacteria; o__Acidobacteriales; f__Acidobacteriaceae_(Subgroup_1); g__Terriglobus; s__
OTU_967=k__Bacteria; p__Proteobacteria; c__Gammaproteobacteria; o__Alteromonadales; f__Alteromonadaceae; g__Marinobacter
OTU_1159=k__Bacteria; p__Proteobacteria; c__Alphaproteobacteria; o__Rhodobacterales; f__Rhodobacteraceae
OTU_1331=k__Bacteria; p__Proteobacteria; c__Deltaproteobacteria; o__SAR324_clade(Marine_group_B); f__; g__; s__
OTU_2940=k__Bacteria; p__Proteobacteria; c__Gammaproteobacteria; o__Xanthomonadales; f__Xanthomonadaceae; g__Arenimonas; s__
OTU_1499=k__Bacteria
OTU_662=k__Bacteria; p__Firmicutes; c__Clostridia; o__Clostridiales; f__Ruminococcaceae; g__Ruminococcaceae_UCG-003; s__
OTU_1994=k__Bacteria; p__Chloroflexi; c__Ktedonobacteria; o__JG30-KF-AS9; f__; g__; s__
OTU_333=k__Bacteria; p__Proteobacteria; c__Alphaproteobacteria; o__Caulobacterales; f__Hyphomonadaceae
OTU_1465=k__Bacteria; p__Chloroflexi; c__Ktedonobacteria; o__C0119; f__; g__; s__
OTU_1441=k__Bacteria; p__Firmicutes; c__Clostridia; o__Clostridiales; f__Ruminococcaceae; g__Ruminococcaceae_UCG-010; s__
OTU_2958=k__Bacteria; p__Chloroflexi; c__JG37-AG-4; o__; f__; g__; s__
OTU_705=k__Bacteria; p__Proteobacteria; c__Gammaproteobacteria; o__Alteromonadales; f__Colwelliaceae; g__Colwellia
OTU_1602=k__Bacteria; p__Firmicutes; c__Clostridia; o__Clostridiales; f__Ruminococcaceae; g__Ruminococcus_2; s__
OTU_2131=k__Bacteria; p__Proteobacteria; c__Alphaproteobacteria; o__Rhodospirillales; f__Rhodospirillaceae; g__; s__
OTU_2652=k__Bacteria; p__Actinobacteria; c__Thermoleophilia; o__Solirubrobacterales; f__Elev-16S-1332; g__; s__
OTU_2796=k__Bacteria; p__Proteobacteria; c__Gammaproteobacteria
OTU_2535=Unknown
OTU_1175=k__Bacteria; p__Actinobacteria; c__Thermoleophilia; o__Solirubrobacterales; f__Elev-16S-1332; g__; s__
OTU_599=k__Bacteria; p__Firmicutes; c__Clostridia; o__Clostridiales; f__Lachnospiraceae; g__Lachnospiraceae_UCG-010; s__
OTU_1773=k__Bacteria; p__Parcubacteria; c__; o__; f__; g__; s__
OTU_908=k__Bacteria; p__Acidobacteria; c__Subgroup_6; o__; f__; g__; s__
OTU_2669=k__Bacteria; p__Firmicutes; c__Clostridia; o__Clostridiales; f__Ruminococcaceae
OTU_2205=k__Bacteria; p__Acidobacteria; c__Blastocatellia; o__unidentified_Blastocatellia; f__Blastocatellaceae_(Subgroup_4); g__Stenotrophobacter; s__
OTU_1658=k__Bacteria; p__Proteobacteria; c__Gammaproteobacteria; o__Oceanospirillales; f__unidentified_Oceanospirillales; g__unidentified_Oceanospirillales
OTU_2448=k__Bacteria; p__Proteobacteria; c__Epsilonproteobacteria; o__Campylobacterales; f__Helicobacteraceae; g__Sulfurovum
OTU_2651=k__Bacteria; p__Bacteroidetes; c__Bacteroidia; o__Bacteroidales; f__Bacteroidales_S24-7_group; g__; s__
OTU_97=k__Bacteria; p__Proteobacteria; c__Betaproteobacteria; o__Burkholderiales; f__Burkholderiaceae; g__Burkholderia-Paraburkholderia
OTU_701=k__Bacteria; p__Proteobacteria; c__Alphaproteobacteria; o__Rickettsiales; f__Mitochondria; g__; s__
OTU_1512=k__Bacteria; p__Proteobacteria; c__Alphaproteobacteria; o__Rhizobiales
OTU_2428=k__Bacteria; p__Firmicutes; c__Bacilli; o__Bacillales; f__Alicyclobacillaceae; g__Tumebacillus; s__Tumebacillus_ginsengisoli
OTU_2074=k__Bacteria; p__Proteobacteria; c__Gammaproteobacteria
OTU_1932=k__Bacteria; p__Firmicutes; c__Clostridia; o__Clostridiales; f__Lachnospiraceae
OTU_2969=k__Bacteria; p__Bacteroidetes; c__Bacteroidia; o__Bacteroidales; f__Prevotellaceae
OTU_934=k__Bacteria; p__Proteobacteria; c__Gammaproteobacteria
OTU_744=k__Bacteria; p__Cyanobacteria; c__unidentified_Cyanobacteria; o__SubsectionIII; f__FamilyI
OTU_1667=k__Bacteria; p__Proteobacteria; c__Alphaproteobacteria; o__Rhizobiales; f__Hyphomicrobiaceae; g__Pedomicrobium; s__
OTU_81=k__Bacteria; p__Proteobacteria; c__Alphaproteobacteria; o__Rhizobiales; f__Rhodobiaceae; g__Methyloceanibacter; s__
OTU_753=k__Bacteria; p__Actinobacteria; c__unidentified_Actinobacteria; o__Micrococcales; f__Micrococcaceae; g__Rothia
OTU_1839=k__Bacteria; p__Thermomicrobia; c__unidentified_Thermomicrobia; o__JG30-KF-CM45; f__; g__; s__
OTU_2380=k__Archaea; p__.DHVEG-6.; c__; o__; f__; g__; s__
OTU_2805=Unknown
OTU_2462=k__Bacteria; p__Proteobacteria; c__Deltaproteobacteria; o__unidentified_Deltaproteobacteria; f__Syntrophorhabdaceae; g__Syntrophorhabdus; s__
OTU_571=k__Bacteria; p__Bacteroidetes; c__Bacteroidia; o__Bacteroidales; f__Prevotellaceae
OTU_1012=k__Bacteria; p__Proteobacteria; c__Deltaproteobacteria; o__Myxococcales; f__Polyangiaceae; g__Sorangium; s__
OTU_2741=k__Bacteria; p__Proteobacteria; c__Betaproteobacteria; o__Burkholderiales; f__Burkholderiaceae; g__Pandoraea; s__Pandoraea_pnomenusa
OTU_1931=k__Bacteria; p__Proteobacteria; c__Alphaproteobacteria; o__Rhodobacterales; f__Rhodobacteraceae
OTU_945=k__Bacteria; p__Firmicutes; c__Clostridia; o__Clostridiales; f__Clostridiaceae_1; g__Clostridium_sensu_stricto_1; s__Clostridium_butyricum
OTU_2939=k__Bacteria; p__Proteobacteria; c__Alphaproteobacteria; o__Rhodospirillales; f__Rhodospirillaceae
OTU_457=k__Bacteria; p__Firmicutes; c__Bacilli; o__Bacillales; f__Paenibacillaceae; g__Cohnella; s__
OTU_889=k__Bacteria; p__Proteobacteria; c__Deltaproteobacteria; o__Bdellovibrionales; f__Bdellovibrionaceae; g__; s__
OTU_2162=k__Bacteria; p__Bacteroidetes; c__Bacteroidia; o__Bacteroidales; f__Bacteroidales_S24-7_group; g__; s__
OTU_2324=k__Bacteria; p__Proteobacteria; c__Deltaproteobacteria; o__unidentified_Deltaproteobacteria; f__Syntrophorhabdaceae; g__Syntrophorhabdus; s__
OTU_1369=k__Bacteria; p__Proteobacteria; c__Gammaproteobacteria; o__Thiotrichales; f__EV818SWSAP88; g__; s__
OTU_1273=k__Bacteria; p__Proteobacteria; c__Gammaproteobacteria; o__Thiotrichales; f__Francisellaceae; g__Francisella; s__Francisella_philomiragia
OTU_1460=k__Bacteria; p__Firmicutes; c__Clostridia; o__Clostridiales; f__Ruminococcaceae
OTU_2275=k__Bacteria
OTU_355=k__Bacteria; p__Bacteroidetes; c__Cytophagia; o__Cytophagales; f__Cytophagaceae; g__Emticicia
OTU_1685=k__Bacteria; p__Firmicutes; c__Clostridia; o__Clostridiales; f__Family_XIII; g__Family_XIII_AD3011_group; s__
OTU_2309=k__Bacteria; p__Chloroflexi; c__Ktedonobacteria; o__C0119; f__; g__; s__
OTU_1766=k__Bacteria; p__Acidobacteria; c__Holophagae; o__Subgroup_10; f__ABS-19; g__; s__
OTU_218=k__Bacteria; p__Bacteroidetes; c__Sphingobacteriia; o__Sphingobacteriales; f__Chitinophagaceae
OTU_1856=k__Bacteria; p__Bacteroidetes; c__Flavobacteriia; o__Flavobacteriales; f__Cryomorphaceae; g__; s__
OTU_804=k__Bacteria; p__Cyanobacteria; c__Chloroplast
OTU_111=k__Bacteria; p__Proteobacteria; c__Alphaproteobacteria; o__Rhodobacterales; f__Rhodobacteraceae; g__Roseinatronobacter; s__
OTU_820=k__Bacteria; p__Proteobacteria; c__Deltaproteobacteria; o__Myxococcales; f__Phaselicystidaceae; g__Phaselicystis; s__
OTU_1462=k__Bacteria; p__Proteobacteria; c__Alphaproteobacteria; o__Sphingomonadales; f__Sphingomonadaceae; g__Sphingomonas; s__Sphingomonas_sp._SRS2
OTU_627=k__Bacteria; p__Actinobacteria; c__Coriobacteriia; o__Coriobacteriales; f__Coriobacteriaceae; g__Senegalimassilia; s__
OTU_277=k__Bacteria; p__Acidobacteria; c__unidentified_Acidobacteria; o__Acidobacteriales; f__Acidobacteriaceae_(Subgroup_1); g__Acidobacterium
OTU_2836=k__Bacteria; p__Proteobacteria; c__Alphaproteobacteria; o__Rhodospirillales; f__Acetobacteraceae; g__Acidocella; s__
OTU_602=k__Bacteria; p__Proteobacteria; c__Gammaproteobacteria; o__Xanthomonadales; f__Xanthomonadaceae; g__Luteimonas
OTU_1263=k__Bacteria; p__Proteobacteria; c__Alphaproteobacteria; o__Caulobacterales; f__Hyphomonadaceae; g__; s__
OTU_354=k__Bacteria; p__Firmicutes; c__Clostridia; o__Clostridiales; f__Ruminococcaceae; g__Ruminiclostridium_6; s__
OTU_2631=k__Bacteria; p__Proteobacteria; c__Alphaproteobacteria; o__; f__; g__; s__
OTU_2193=Unknown
OTU_1402=k__Bacteria; p__Aminicenantes; c__; o__; f__; g__; s__
OTU_2592=k__Bacteria; p__Bacteroidetes; c__Flavobacteriia; o__Flavobacteriales; f__Flavobacteriaceae; g__Formosa; s__bacterium_enrichment_culture_clone_NCAAH_30A7
OTU_806=k__Bacteria; p__Saccharibacteria
OTU_798=k__Bacteria; p__Bacteroidetes; c__Bacteroidia; o__Bacteroidales; f__Porphyromonadaceae; g__; s__
OTU_1400=k__Bacteria; p__Hydrogenedentes; c__; o__; f__; g__; s__
OTU_669=k__Bacteria; p__Spirochaetes; c__unidentified_Spirochaetes; o__Spirochaetales; f__Spirochaetaceae; g__Treponema_2
OTU_476=k__Bacteria; p__Proteobacteria; c__Epsilonproteobacteria; o__Campylobacterales; f__Campylobacteraceae; g__Campylobacter; s__Campylobacter_jejuni
OTU_2484=Unknown
OTU_268=k__Bacteria; p__Cyanobacteria; c__unidentified_Cyanobacteria; o__SubsectionIII; f__FamilyI; g__Phormidium; s__Oscillatoriales_cyanobacterium_Gollwitz_Poel
OTU_1893=k__Bacteria; p__Proteobacteria; c__Betaproteobacteria; o__B1-7BS; f__; g__; s__
OTU_763=k__Bacteria; p__Proteobacteria; c__Alphaproteobacteria; o__Rhizobiales; f__Hyphomicrobiaceae; g__Hyphomicrobium; s__
OTU_2998=k__Bacteria; p__Bacteroidetes; c__Bacteroidia; o__Bacteroidales; f__Prevotellaceae
OTU_2692=k__Bacteria; p__Tenericutes; c__Mollicutes; o__Mollicutes_RF9; f__; g__; s__
OTU_550=k__Bacteria; p__Cyanobacteria; c__unidentified_Cyanobacteria; o__SubsectionIII; f__FamilyI; g__Microcoleus; s__
OTU_242=k__Bacteria; p__Proteobacteria; c__Alphaproteobacteria; o__Rhodobacterales; f__Rhodobacteraceae; g__Roseovarius; s__
OTU_950=Unknown
OTU_1452=k__Bacteria
OTU_221=k__Bacteria; p__Firmicutes; c__Clostridia; o__Clostridiales; f__Ruminococcaceae; g__Anaerotruncus; s__
OTU_912=k__Bacteria; p__Firmicutes; c__Erysipelotrichia; o__Erysipelotrichales; f__Erysipelotrichaceae; g__Catenisphaera; s__
OTU_1123=k__Bacteria; p__Actinobacteria; c__Thermoleophilia; o__Gaiellales; f__Gaiellaceae; g__Gaiella
OTU_475=k__Bacteria; p__Proteobacteria; c__Gammaproteobacteria; o__Xanthomonadales; f__; g__; s__
OTU_1615=k__Bacteria; p__Proteobacteria; c__Deltaproteobacteria; o__Myxococcales
OTU_2268=k__Bacteria; p__Actinobacteria; c__Acidimicrobiia; o__Acidimicrobiales; f__Iamiaceae; g__Iamia; s__
OTU_447=k__Bacteria; p__Proteobacteria; c__Gammaproteobacteria; o__Oceanospirillales; f__Oleiphilaceae; g__Oleiphilus; s__
OTU_2717=k__Bacteria; p__Proteobacteria; c__Deltaproteobacteria; o__Myxococcales; f__Polyangiaceae; g__Labilithrix; s__Labilithrix_luteola
OTU_2083=k__Bacteria; p__Verrucomicrobia; c__OPB35_soil_group; o__; f__; g__; s__
OTU_1500=k__Bacteria; p__Bacteroidetes; c__Sphingobacteriia; o__Sphingobacteriales; f__Chitinophagaceae; g__Filimonas; s__Filimonas_sp._BG6
OTU_1760=k__Bacteria
OTU_498=k__Bacteria; p__Proteobacteria; c__Gammaproteobacteria; o__Alteromonadales; f__Pseudoalteromonadaceae; g__Algicola; s__Algicola_bacteriolytica
OTU_2100=k__Bacteria; p__Spirochaetes; c__unidentified_Spirochaetes; o__Spirochaetales; f__Spirochaetaceae; g__Treponema_2
OTU_1527=k__Bacteria; p__Proteobacteria
OTU_2924=k__Bacteria; p__Gemmatimonadetes; c__unidentified_Gemmatimonadetes; o__Gemmatimonadales; f__Gemmatimonadaceae; g__Gemmatimonas; s__
OTU_1373=k__Bacteria; p__Proteobacteria; c__Alphaproteobacteria; o__Rhodobacterales; f__Rhodobacteraceae
OTU_2505=k__Bacteria
OTU_989=k__Bacteria; p__Proteobacteria; c__Alphaproteobacteria; o__Rickettsiales; f__Mitochondria; g__unidentified_Mitochondria; s__
OTU_2142=k__Bacteria; p__Bacteroidetes; c__Cytophagia; o__Cytophagales; f__Cytophagaceae; g__; s__
OTU_1004=k__Bacteria; p__Bacteroidetes; c__Sphingobacteriia; o__Sphingobacteriales; f__Chitinophagaceae; g__Parafilimonas; s__
OTU_2822=k__Bacteria; p__Firmicutes; c__Clostridia; o__Clostridiales; f__Lachnospiraceae; g__Coprococcus_1
OTU_1064=k__Bacteria; p__Firmicutes; c__Clostridia; o__Clostridiales; f__Ruminococcaceae; g__Ruminococcaceae_UCG-008; s__
OTU_2778=k__Bacteria; p__Proteobacteria; c__Alphaproteobacteria; o__unidentified_Alphaproteobacteria; f__unidentified_Alphaproteobacteria; g__; s__
OTU_1493=k__Bacteria; p__Firmicutes; c__Negativicutes; o__Selenomonadales; f__Veillonellaceae; g__Allisonella; s__
OTU_3005=k__Bacteria; p__Actinobacteria; c__Acidimicrobiia; o__Acidimicrobiales; f__; g__; s__
OTU_1783=k__Bacteria; p__Proteobacteria; c__Deltaproteobacteria; o__Bdellovibrionales; f__Bacteriovoracaceae
OTU_1936=k__Bacteria; p__Proteobacteria; c__Alphaproteobacteria; o__Rhodobacterales; f__Rhodobacteraceae
OTU_2880=k__Bacteria
OTU_733=k__Bacteria; p__Proteobacteria; c__Alphaproteobacteria
OTU_2403=k__Bacteria; p__Nitrospirae; c__Nitrospira; o__Nitrospirales; f__Nitrospiraceae; g__unidentified_Nitrospiraceae; s__Magnetobacterium_sp._enrichment_culture_clone_D2CL_Bac_16S_Clone7
OTU_1401=k__Bacteria; p__Firmicutes; c__Erysipelotrichia; o__Erysipelotrichales; f__Erysipelotrichaceae
OTU_2561=k__Bacteria
OTU_1174=k__Bacteria; p__Firmicutes; c__Clostridia; o__Clostridiales; f__Ruminococcaceae; g__Ruminiclostridium_6; s__
OTU_698=k__Bacteria; p__Proteobacteria; c__Gammaproteobacteria; o__Xanthomonadales; f__Xanthomonadaceae; g__; s__
OTU_1346=k__Bacteria; p__Proteobacteria; c__Gammaproteobacteria; o__Thiotrichales; f__unidentified_Thiotrichales; g__Candidatus_Endoecteinascidia; s__
OTU_866=k__Bacteria; p__Bacteroidetes; c__Cytophagia; o__Cytophagales; f__Cytophagaceae; g__Sporocytophaga; s__
OTU_2387=k__Bacteria
OTU_2=k__Bacteria; p__Proteobacteria; c__Gammaproteobacteria; o__Enterobacteriales; f__Enterobacteriaceae; g__Sodalis
OTU_881=k__Bacteria; p__Firmicutes; c__Clostridia; o__Clostridiales; f__Lachnospiraceae; g__Lachnospiraceae_UCG-010; s__
OTU_2731=k__Bacteria
OTU_522=k__Archaea; p__.DHVEG-6.; c__; o__; f__; g__; s__
OTU_724=k__Bacteria; p__Firmicutes; c__Clostridia; o__Clostridiales; f__Clostridiaceae_1; g__Clostridium_sensu_stricto_6; s__Clostridium_bornimense
OTU_973=k__Bacteria; p__Actinobacteria; c__unidentified_Actinobacteria; o__Propionibacteriales; f__Nocardioidaceae; g__Nocardioides
OTU_712=k__Bacteria; p__Proteobacteria; c__Gammaproteobacteria; o__Aeromonadales; f__Succinivibrionaceae; g__Succinivibrionaceae_UCG-002; s__
OTU_1526=k__Bacteria; p__Bacteroidetes; c__Sphingobacteriia; o__Sphingobacteriales; f__Chitinophagaceae; g__Chitinophaga
OTU_907=k__Bacteria; p__Proteobacteria; c__Alphaproteobacteria; o__Sphingomonadales; f__Erythrobacteraceae; g__Erythrobacter
OTU_2739=Unknown
OTU_2314=k__Bacteria; p__Proteobacteria; c__Betaproteobacteria; o__Rhodocyclales; f__Rhodocyclaceae; g__Azoarcus
OTU_22=k__Bacteria; p__Proteobacteria; c__Gammaproteobacteria; o__Vibrionales; f__Vibrionaceae; g__Vibrio; s__Vibrio_metschnikovii
OTU_886=k__Bacteria; p__Proteobacteria; c__Alphaproteobacteria; o__Caulobacterales; f__Hyphomonadaceae; g__Maricaulis; s__Maricaulis_maris
OTU_1190=k__Bacteria; p__Firmicutes; c__Bacilli; o__Lactobacillales; f__Streptococcaceae; g__Lactococcus; s__Lactococcus_raffinolactis
OTU_1956=k__Bacteria; p__Proteobacteria; c__Epsilonproteobacteria; o__Campylobacterales; f__Campylobacteraceae; g__Sulfurospirillum; s__
OTU_1380=k__Bacteria; p__Firmicutes; c__Clostridia; o__Clostridiales; f__Ruminococcaceae; g__Ruminococcaceae_UCG-010; s__
OTU_386=k__Bacteria; p__Bacteroidetes; c__Bacteroidia; o__Bacteroidales; f__Bacteroidales_S24-7_group; g__; s__
OTU_711=k__Bacteria; p__Proteobacteria; c__Gammaproteobacteria
OTU_1204=k__Bacteria; p__Proteobacteria; c__Alphaproteobacteria
OTU_1344=k__Bacteria; p__Actinobacteria; c__unidentified_Actinobacteria; o__Pseudonocardiales; f__Pseudonocardiaceae
OTU_2517=k__Bacteria; p__Tectomicrobia; c__; o__; f__; g__; s__
OTU_693=k__Bacteria; p__Firmicutes; c__Clostridia; o__Clostridiales; f__Lachnospiraceae; g__Lachnospiraceae_NK4A136_group; s__
OTU_1100=k__Bacteria; p__Verrucomicrobia; c__unidentified_Verrucomicrobia; o__unidentified_Verrucomicrobia; f__unidentified_Verrucomicrobia; g__Candidatus_Methylacidiphilum
OTU_508=k__Bacteria; p__Proteobacteria; c__Gammaproteobacteria; o__Cellvibrionales; f__Halieaceae; g__Halioglobus; s__
OTU_1857=k__Bacteria; p__Parcubacteria
OTU_1637=k__Bacteria; p__Actinobacteria; c__Thermoleophilia; o__Solirubrobacterales
OTU_2412=Unknown
OTU_619=k__Bacteria; p__Proteobacteria; c__Betaproteobacteria; o__Hydrogenophilales; f__Hydrogenophilaceae; g__Thiobacillus; s__
OTU_2335=k__Bacteria; p__Proteobacteria; c__Gammaproteobacteria; o__Vibrionales; f__Vibrionaceae
OTU_1352=k__Bacteria; p__Proteobacteria; c__Gammaproteobacteria
OTU_2697=k__Bacteria; p__Proteobacteria; c__Deltaproteobacteria; o__Desulfuromonadales; f__Geobacteraceae; g__Geobacter; s__
OTU_927=k__Bacteria; p__Proteobacteria; c__Alphaproteobacteria; o__ss1-B-07-44; f__; g__; s__
OTU_1528=k__Bacteria; p__Proteobacteria; c__Alphaproteobacteria; o__Rhodobacterales; f__Rhodobacteraceae; g__Ascidiaceihabitans; s__
OTU_796=k__Bacteria; p__Firmicutes; c__Erysipelotrichia; o__Erysipelotrichales; f__Erysipelotrichaceae; g__Erysipelotrichaceae_UCG-004; s__
OTU_195=k__Bacteria; p__Firmicutes; c__Bacilli; o__Bacillales; f__Bacillaceae
OTU_2867=k__Bacteria; p__Proteobacteria; c__Betaproteobacteria; o__Nitrosomonadales; f__Nitrosomonadaceae
OTU_1261=k__Bacteria; p__Chlamydiae; c__unidentified_Chlamydiae; o__Chlamydiales
OTU_537=k__Bacteria; p__Bacteroidetes; c__Bacteroidia; o__Bacteroidales; f__Rikenellaceae; g__Alistipes; s__
OTU_996=k__Bacteria; p__Proteobacteria; c__Alphaproteobacteria; o__Rhizobiales; f__Xanthobacteraceae
OTU_1878=k__Bacteria
OTU_1324=k__Bacteria; p__Actinobacteria; c__Thermoleophilia; o__Solirubrobacterales
OTU_158=k__Bacteria; p__Bacteroidetes; c__Sphingobacteriia; o__Sphingobacteriales; f__Sphingobacteriaceae; g__Pedobacter
OTU_3045=k__Bacteria; p__Proteobacteria; c__Betaproteobacteria
OTU_1600=k__Bacteria; p__Actinobacteria; c__Thermoleophilia; o__Solirubrobacterales
OTU_911=k__Bacteria; p__Proteobacteria; c__Alphaproteobacteria; o__Rhizobiales
OTU_162=k__Bacteria; p__Bacteroidetes; c__Flavobacteriia; o__Flavobacteriales; f__Flavobacteriaceae; g__Cruoricaptor; s__Cruoricaptor_ignavus
OTU_1120=k__Bacteria; p__Bacteroidetes; c__Sphingobacteriia; o__Sphingobacteriales; f__Saprospiraceae; g__; s__
OTU_2653=k__Bacteria; p__Proteobacteria; c__Betaproteobacteria; o__Burkholderiales; f__Comamonadaceae
OTU_2222=Unknown
OTU_2709=k__Bacteria; p__Proteobacteria; c__Alphaproteobacteria; o__Rhodospirillales; f__Rhodospirillaceae; g__Tagaea; s__
OTU_379=k__Bacteria; p__Proteobacteria; c__Gammaproteobacteria; o__Xanthomonadales
OTU_1496=k__Bacteria; p__Proteobacteria; c__Betaproteobacteria; o__Burkholderiales; f__Alcaligenaceae
OTU_1059=k__Bacteria; p__Chlamydiae; c__unidentified_Chlamydiae; o__Chlamydiales
OTU_1250=k__Bacteria; p__Proteobacteria; c__Alphaproteobacteria
OTU_1047=k__Bacteria; p__Firmicutes; c__Clostridia; o__Clostridiales; f__Ruminococcaceae; g__Ruminococcus_1
OTU_1672=k__Bacteria; p__Bacteroidetes; c__Flavobacteriia; o__Flavobacteriales; f__Flavobacteriaceae; g__Psychroflexus; s__
OTU_630=k__Bacteria; p__Proteobacteria; c__Gammaproteobacteria; o__Pseudomonadales; f__Moraxellaceae; g__Alkanindiges; s__
OTU_507=k__Bacteria; p__Bacteroidetes; c__Bacteroidia; o__Bacteroidales; f__Prevotellaceae; g__Prevotellaceae_UCG-003; s__
OTU_2291=k__Bacteria; p__Verrucomicrobia; c__OPB35_soil_group; o__; f__; g__; s__
OTU_1044=k__Bacteria; p__Bacteroidetes; c__Sphingobacteriia; o__Sphingobacteriales; f__Sphingobacteriaceae; g__Mucilaginibacter
OTU_826=k__Bacteria; p__Proteobacteria; c__Alphaproteobacteria; o__Rickettsiales; f__Mitochondria
OTU_1739=k__Bacteria; p__Proteobacteria; c__Gammaproteobacteria; o__Oceanospirillales; f__Alcanivoracaceae; g__Alcanivorax; s__Alcanivorax_indicus
OTU_2549=k__Bacteria; p__Proteobacteria; c__Betaproteobacteria; o__Methylophilales; f__Methylophilaceae; g__; s__
OTU_580=k__Bacteria; p__Proteobacteria; c__Epsilonproteobacteria; o__Campylobacterales; f__Campylobacteraceae; g__Arcobacter
OTU_663=k__Bacteria; p__Bacteroidetes; c__Sphingobacteriia; o__Sphingobacteriales; f__Chitinophagaceae; g__Taibaiella; s__
OTU_1556=k__Bacteria; p__Proteobacteria; c__Gammaproteobacteria
OTU_2573=k__Bacteria; p__Actinobacteria; c__TakashiAC-B11; o__; f__; g__; s__
OTU_1942=k__Bacteria; p__Bacteroidetes; c__Bacteroidia; o__Bacteroidales; f__Prevotellaceae; g__Alloprevotella; s__
OTU_1939=k__Bacteria; p__Proteobacteria; c__Deltaproteobacteria; o__Myxococcales
OTU_1440=k__Bacteria; p__Tenericutes; c__Mollicutes; o__Mollicutes_RF9; f__; g__; s__
OTU_2077=k__Bacteria; p__Proteobacteria; c__Gammaproteobacteria
OTU_1779=k__Bacteria; p__Bacteroidetes; c__Sphingobacteriia; o__Sphingobacteriales
OTU_285=k__Bacteria; p__Proteobacteria; c__Alphaproteobacteria; o__Rhodospirillales; f__Rhodospirillaceae; g__Terasakiella; s__
OTU_1812=k__Bacteria; p__Acidobacteria; c__Subgroup_22; o__; f__; g__; s__
OTU_1587=k__Bacteria; p__Bacteroidetes; c__Bacteroidia; o__Bacteroidales; f__Prevotellaceae; g__Alloprevotella; s__
OTU_1551=k__Bacteria; p__Bacteroidetes; c__Bacteroidia; o__Bacteroidales; f__Bacteroidales_S24-7_group; g__; s__
OTU_1224=k__Bacteria; p__Proteobacteria; c__Betaproteobacteria; o__Burkholderiales; f__Alcaligenaceae
OTU_2041=k__Bacteria; p__Proteobacteria; c__Alphaproteobacteria; o__Rickettsiales; f__Mitochondria
OTU_1153=k__Bacteria; p__Firmicutes; c__Clostridia; o__Clostridiales; f__Family_XIII; g__[Eubacterium]_nodatum_group
OTU_849=k__Bacteria; p__Firmicutes; c__Clostridia; o__Clostridiales; f__Lachnospiraceae
OTU_2830=k__Bacteria; p__Firmicutes; c__Clostridia; o__Clostridiales
OTU_788=k__Bacteria; p__Firmicutes; c__Clostridia; o__Clostridiales; f__Ruminococcaceae; g__Ruminococcaceae_UCG-013; s__
OTU_2920=k__Bacteria; p__Firmicutes; c__Clostridia; o__Clostridiales; f__Ruminococcaceae
OTU_446=k__Bacteria; p__Proteobacteria; c__Gammaproteobacteria; o__X35; f__; g__; s__
OTU_2322=k__Bacteria; p__Proteobacteria; c__Alphaproteobacteria; o__Rhodobacterales; f__Rhodobacteraceae
OTU_1901=k__Bacteria; p__Gemmatimonadetes; c__unidentified_Gemmatimonadetes; o__Gemmatimonadales; f__Gemmatimonadaceae; g__; s__
OTU_2727=k__Bacteria; p__Firmicutes; c__Bacilli; o__Lactobacillales; f__Aerococcaceae
OTU_1503=k__Bacteria
OTU_974=k__Bacteria; p__Bacteroidetes; c__Bacteroidia; o__Bacteroidales; f__Rikenellaceae; g__Alistipes; s__
OTU_1751=k__Archaea; p__.DHVEG-6.; c__; o__; f__; g__; s__
OTU_2292=k__Bacteria
OTU_1415=k__Bacteria; p__Cyanobacteria; c__unidentified_Cyanobacteria; o__SubsectionI; f__FamilyI; g__Prochlorococcus; s__
OTU_2214=k__Bacteria; p__Proteobacteria; c__Gammaproteobacteria; o__eub62A3; f__; g__; s__
OTU_1661=k__Bacteria; p__Proteobacteria; c__Gammaproteobacteria
OTU_2373=k__Bacteria; p__Cyanobacteria; c__Chloroplast; o__unidentified_Chloroplast; f__unidentified_Chloroplast; g__unidentified_Chloroplast
OTU_2047=k__Bacteria
OTU_2943=k__Bacteria; p__Bacteroidetes; c__Sphingobacteriia; o__Sphingobacteriales; f__Sphingobacteriaceae; g__Pedobacter
OTU_1005=k__Bacteria; p__Acidobacteria; c__Blastocatellia; o__unidentified_Blastocatellia; f__Blastocatellaceae_(Subgroup_4); g__; s__
OTU_1345=k__Bacteria; p__Proteobacteria; c__Betaproteobacteria; o__Burkholderiales; f__Comamonadaceae
OTU_1867=k__Bacteria; p__Acidobacteria; c__Subgroup_17; o__; f__; g__; s__
OTU_2312=k__Bacteria; p__Nitrospirae; c__Nitrospira; o__Nitrospirales; f__0319-6A21; g__; s__
OTU_2176=k__Bacteria; p__Proteobacteria; c__Betaproteobacteria
OTU_844=k__Bacteria; p__Proteobacteria; c__Epsilonproteobacteria; o__Campylobacterales; f__Helicobacteraceae; g__Helicobacter; s__Helicobacter_mastomyrinus
OTU_1403=k__Bacteria; p__Proteobacteria; c__Alphaproteobacteria; o__Rickettsiales; f__LWSR-14; g__; s__
OTU_2922=k__Bacteria; p__Bacteroidetes; c__Sphingobacteriia; o__Sphingobacteriales; f__Saprospiraceae; g__unidentified_Saprospiraceae; s__Ephemera_danica
OTU_904=k__Bacteria; p__Proteobacteria; c__Alphaproteobacteria; o__Rhodospirillales; f__DA111; g__; s__
OTU_453=k__Bacteria; p__Saccharibacteria; c__; o__; f__; g__; s__
OTU_655=k__Bacteria; p__Actinobacteria; c__unidentified_Actinobacteria; o__Micromonosporales; f__Micromonosporaceae
OTU_592=k__Bacteria; p__Bacteroidetes; c__Sphingobacteriia; o__Sphingobacteriales; f__env.OPS_17; g__; s__
OTU_2900=k__Bacteria; p__Proteobacteria; c__Alphaproteobacteria; o__Rhodobacterales; f__Rhodobacteraceae
OTU_2070=k__Bacteria; p__Proteobacteria; c__Betaproteobacteria; o__SC-I-84; f__; g__; s__
OTU_982=k__Bacteria; p__Firmicutes; c__Bacilli; o__Lactobacillales; f__Streptococcaceae; g__Streptococcus; s__Streptococcus_pyogenes
OTU_1787=k__Bacteria; p__Verrucomicrobia; c__Verrucomicrobiae; o__Verrucomicrobiales; f__Verrucomicrobiaceae; g__Haloferula; s__
OTU_2106=k__Bacteria; p__Bacteroidetes; c__Bacteroidia; o__Bacteroidales; f__Porphyromonadaceae
OTU_2476=k__Bacteria; p__Proteobacteria; c__Alphaproteobacteria; o__Rhodobacterales; f__Rhodobacteraceae
OTU_376=k__Bacteria; p__Proteobacteria; c__Alphaproteobacteria; o__; f__; g__; s__
OTU_2130=k__Bacteria; p__Proteobacteria; c__Epsilonproteobacteria; o__Campylobacterales; f__Campylobacteraceae; g__Sulfurospirillum; s__Sulfurospirillum_sp._UCH001
OTU_1907=k__Bacteria; p__Proteobacteria; c__Alphaproteobacteria; o__Rhodospirillales; f__Rhodospirillaceae; g__Aestuariispira
OTU_1918=k__Bacteria; p__Bacteroidetes; c__Sphingobacteriia; o__Sphingobacteriales; f__Chitinophagaceae; g__; s__
OTU_1116=k__Bacteria; p__Bacteroidetes; c__unidentified_Bacteroidetes; o__Order_II; f__Rhodothermaceae; g__; s__
OTU_2874=k__Bacteria; p__Gemmatimonadetes; c__unidentified_Gemmatimonadetes; o__Gemmatimonadales; f__Gemmatimonadaceae; g__Gemmatimonas; s__
OTU_1256=k__Bacteria; p__Gemmatimonadetes; c__unidentified_Gemmatimonadetes; o__Gemmatimonadales; f__Gemmatimonadaceae; g__; s__
OTU_1066=k__Bacteria; p__Proteobacteria; c__Alphaproteobacteria; o__Rhodospirillales; f__Rhodospirillaceae; g__unidentified_Rhodospirillaceae; s__alpha_proteobacterium_endosymbiont_1c_of_Inanidrilus_leukodermatus
OTU_1705=k__Bacteria; p__Firmicutes; c__Bacilli; o__Lactobacillales; f__Aerococcaceae; g__Abiotrophia; s__
OTU_202=k__Bacteria; p__Tenericutes; c__Mollicutes; o__Anaeroplasmatales; f__Anaeroplasmataceae; g__Anaeroplasma; s__
OTU_292=k__Bacteria; p__Proteobacteria; c__Gammaproteobacteria; o__Alteromonadales; f__Idiomarinaceae; g__Aliidiomarina; s__Idiomarina_sp._G-Suc63
OTU_1900=k__Bacteria; p__Chloroflexi; c__TK10; o__; f__; g__; s__
OTU_664=k__Bacteria; p__Firmicutes; c__Clostridia; o__Clostridiales; f__Ruminococcaceae
OTU_1420=k__Bacteria; p__Proteobacteria
OTU_1863=k__Bacteria; p__Bacteroidetes; c__Cytophagia; o__Cytophagales; f__Cytophagaceae
OTU_1806=k__Bacteria; p__Firmicutes; c__Erysipelotrichia; o__Erysipelotrichales; f__Erysipelotrichaceae; g__Catenisphaera; s__
OTU_2883=k__Bacteria; p__Proteobacteria; c__Alphaproteobacteria
OTU_1950=k__Bacteria; p__Chloroflexi; c__JG30-KF-CM66; o__; f__; g__; s__
OTU_577=k__Bacteria; p__Firmicutes; c__Clostridia; o__Clostridiales; f__Lachnospiraceae
OTU_859=k__Bacteria; p__Bacteroidetes; c__Sphingobacteriia; o__Sphingobacteriales; f__Sphingobacteriaceae; g__Mucilaginibacter
OTU_385=k__Bacteria; p__Proteobacteria; c__Gammaproteobacteria; o__Enterobacteriales; f__Enterobacteriaceae; g__Sodalis; s__
OTU_2276=k__Bacteria; p__Firmicutes; c__Negativicutes; o__Selenomonadales; f__Veillonellaceae; g__Selenomonas; s__Selenomonas_bovis
OTU_2744=k__Bacteria; p__Bacteroidetes; c__Flavobacteriia; o__Flavobacteriales; f__Cryomorphaceae; g__; s__
OTU_1208=k__Bacteria; p__Proteobacteria; c__Gammaproteobacteria; o__Cellvibrionales; f__Halieaceae; g__Haliea; s__
OTU_2956=Unknown
OTU_1546=k__Bacteria; p__Chloroflexi; c__Chloroflexia; o__Chloroflexales
OTU_2394=k__Bacteria; p__Proteobacteria; c__Gammaproteobacteria
OTU_2587=k__Bacteria; p__Proteobacteria; c__Deltaproteobacteria; o__Bdellovibrionales; f__Bdellovibrionaceae; g__Bdellovibrio; s__
OTU_2213=k__Bacteria; p__Proteobacteria; c__Betaproteobacteria; o__Burkholderiales; f__Comamonadaceae; g__Hydrogenophaga
OTU_1145=k__Bacteria; p__Actinobacteria; c__unidentified_Actinobacteria; o__Kineosporiales; f__Kineosporiaceae; g__Quadrisphaera; s__
OTU_955=k__Bacteria; p__Cyanobacteria; c__Chloroplast; o__unidentified_Chloroplast; f__unidentified_Chloroplast; g__unidentified_Chloroplast; s__Virgulinella_fragilis
OTU_2623=k__Bacteria; p__Firmicutes; c__Negativicutes; o__Selenomonadales; f__Veillonellaceae; g__Dialister; s__Dialister_propionicifaciens
OTU_829=k__Bacteria; p__Proteobacteria; c__Alphaproteobacteria; o__Rhodospirillales; f__Acetobacteraceae; g__Roseomonas
OTU_2747=k__Bacteria; p__Verrucomicrobia; c__Opitutae; o__Opitutae_vadinHA64; f__; g__; s__
OTU_1457=k__Archaea; p__.DHVEG-6.; c__; o__; f__; g__; s__
OTU_290=k__Bacteria; p__Proteobacteria; c__Gammaproteobacteria; o__Alteromonadales; f__Idiomarinaceae; g__Idiomarina
OTU_1320=k__Bacteria; p__Spirochaetes; c__unidentified_Spirochaetes; o__Spirochaetales; f__Spirochaetaceae; g__Treponema_2; s__Treponema_porcinum
OTU_1259=k__Bacteria; p__Saccharibacteria; c__; o__; f__; g__; s__
OTU_1130=k__Bacteria; p__Bacteroidetes; c__Flavobacteriia; o__Flavobacteriales; f__Flavobacteriaceae; g__Salinimicrobium; s__
OTU_685=k__Bacteria; p__Acidobacteria; c__Subgroup_17; o__; f__; g__; s__
OTU_1141=k__Bacteria; p__Bacteroidetes; c__Bacteroidia; o__Bacteroidales; f__Rikenellaceae; g__Rikenellaceae_RC9_gut_group; s__
OTU_347=k__Bacteria; p__Proteobacteria; c__Gammaproteobacteria; o__Cellvibrionales; f__Spongiibacteraceae; g__; s__
OTU_1851=k__Bacteria; p__Proteobacteria; c__Gammaproteobacteria
OTU_2548=k__Bacteria; p__Proteobacteria; c__Alphaproteobacteria; o__unidentified_Alphaproteobacteria; f__unidentified_Alphaproteobacteria; g__; s__
OTU_2704=k__Bacteria; p__Proteobacteria; c__Deltaproteobacteria; o__Myxococcales
OTU_2612=k__Bacteria; p__Verrucomicrobia; c__Spartobacteria; o__Chthoniobacterales; f__DA101_soil_group; g__; s__
OTU_953=k__Bacteria; p__Proteobacteria; c__Alphaproteobacteria; o__Caulobacterales; f__Hyphomonadaceae; g__Woodsholea; s__
OTU_2069=k__Bacteria; p__Bacteroidetes; c__Bacteroidia; o__Bacteroidales; f__Rikenellaceae; g__Alistipes; s__Alistipes_shahii
OTU_2749=k__Bacteria; p__Firmicutes; c__Erysipelotrichia; o__Erysipelotrichales; f__Erysipelotrichaceae; g__Solobacterium; s__
OTU_1052=k__Bacteria; p__Proteobacteria; c__Gammaproteobacteria; o__Enterobacteriales; f__Enterobacteriaceae; g__Arsenophonus
OTU_1674=Unknown
OTU_367=k__Bacteria; p__Cyanobacteria; c__ML635J-21; o__unidentified_ML635J-21; f__unidentified_ML635J-21; g__unidentified_ML635J-21; s__Azospirillum_sp._enrichment_culture_clone_yan50
OTU_2624=k__Bacteria; p__Bacteroidetes; c__Sphingobacteriia; o__Sphingobacteriales; f__NS11-12_marine_group; g__; s__
OTU_2730=k__Bacteria; p__Proteobacteria; c__Gammaproteobacteria; o__Legionellales; f__Coxiellaceae; g__Aquicella
OTU_1164=k__Bacteria; p__Saccharibacteria; c__; o__; f__; g__; s__
OTU_1245=k__Bacteria; p__Firmicutes; c__Clostridia; o__Clostridiales; f__Ruminococcaceae
OTU_477=k__Bacteria; p__Firmicutes; c__Bacilli; o__Bacillales; f__Paenibacillaceae; g__Cohnella
OTU_1981=k__Bacteria; p__Actinobacteria; c__unidentified_Actinobacteria; o__Propionibacteriales; f__Nocardioidaceae; g__Nocardioides
OTU_2583=k__Bacteria; p__Acidobacteria; c__Subgroup_6; o__; f__; g__; s__
OTU_2461=k__Bacteria; p__Firmicutes; c__Clostridia; o__Clostridiales
OTU_2441=k__Bacteria; p__Actinobacteria; c__unidentified_Actinobacteria; o__Propionibacteriales; f__Nocardioidaceae; g__Nocardioides
OTU_1810=k__Bacteria; p__Bacteroidetes; c__Flavobacteriia; o__Flavobacteriales; f__NS9_marine_group; g__; s__
OTU_2789=k__Bacteria; p__Proteobacteria; c__Alphaproteobacteria; o__Rhizobiales; f__unidentified_Rhizobiales; g__Agaricicola; s__alpha_proteobacterium_1153-i2a
OTU_114=k__Archaea; p__.DHVEG-6.
OTU_957=k__Bacteria; p__Firmicutes; c__Clostridia; o__Clostridiales; f__Christensenellaceae; g__Christensenellaceae_R-7_group; s__
OTU_188=k__Bacteria; p__Firmicutes; c__Bacilli; o__Lactobacillales; f__Leuconostocaceae; g__Leuconostoc; s__Leuconostoc_lactis
OTU_2537=k__Bacteria; p__Verrucomicrobia; c__Opitutae; o__Opitutales; f__Opitutaceae; g__Opitutus; s__
OTU_1518=k__Bacteria; p__Bacteroidetes; c__Flavobacteriia; o__Flavobacteriales; f__Flavobacteriaceae; g__Polaribacter_4; s__
OTU_1106=k__Bacteria; p__Proteobacteria; c__Gammaproteobacteria; o__unidentified_Gammaproteobacteria; f__unidentified_Gammaproteobacteria; g__Wenzhouxiangella; s__
OTU_1958=k__Bacteria; p__Proteobacteria; c__Epsilonproteobacteria; o__Campylobacterales; f__Helicobacteraceae; g__Sulfurovum; s__
OTU_1029=k__Bacteria
OTU_143=k__Bacteria; p__Proteobacteria; c__Gammaproteobacteria; o__Oceanospirillales; f__Oceanospirillaceae
OTU_2129=k__Bacteria
OTU_1799=k__Bacteria; p__Firmicutes; c__Negativicutes; o__Selenomonadales; f__Veillonellaceae; g__Dialister; s__Dialister_succinatiphilus
OTU_2823=k__Bacteria; p__Bacteroidetes; c__Sphingobacteriia; o__Sphingobacteriales; f__Chitinophagaceae; g__Filimonas; s__eubacterium_sp._11-14
OTU_641=k__Bacteria; p__Cyanobacteria; c__Chloroplast; o__unidentified_Chloroplast; f__unidentified_Chloroplast; g__unidentified_Chloroplast; s__Dinophysis_acuminata
OTU_2449=Unknown
OTU_1096=k__Bacteria
OTU_2298=k__Bacteria; p__Proteobacteria; c__Gammaproteobacteria; o__Cellvibrionales; f__Halieaceae; g__Pseudohaliea; s__Pseudohaliea_rubra
OTU_1853=k__Archaea; p__.DHVEG-6.; c__; o__; f__; g__; s__
OTU_895=k__Bacteria; p__Firmicutes; c__Clostridia; o__Clostridiales; f__Ruminococcaceae; g__Ruminococcaceae_UCG-002; s__
OTU_1058=k__Bacteria; p__Firmicutes; c__Clostridia; o__Clostridiales; f__Ruminococcaceae
OTU_2411=k__Bacteria; p__Proteobacteria; c__Epsilonproteobacteria; o__Campylobacterales; f__Campylobacteraceae; g__Campylobacter; s__Campylobacter_showae
OTU_1828=k__Bacteria; p__Bacteroidetes; c__Bacteroidia; o__Bacteroidales; f__Rikenellaceae; g__Rikenellaceae_RC9_gut_group; s__
OTU_801=Unknown
OTU_1306=k__Bacteria; p__Proteobacteria; c__Deltaproteobacteria; o__43F-1404R; f__; g__; s__
OTU_1007=k__Bacteria; p__Bacteroidetes; c__Sphingobacteriia; o__Sphingobacteriales; f__Chitinophagaceae; g__Taibaiella; s__
OTU_2016=k__Bacteria; p__Bacteroidetes; c__Bacteroidia; o__Bacteroidales; f__Rikenellaceae; g__Alistipes; s__
OTU_2820=k__Bacteria
OTU_1161=k__Bacteria; p__Firmicutes; c__Negativicutes; o__Selenomonadales; f__Veillonellaceae; g__Megasphaera; s__Megasphaera_elsdenii
OTU_2707=k__Bacteria; p__Firmicutes; c__Clostridia; o__Clostridiales; f__Ruminococcaceae; g__Oscillibacter; s__
OTU_1056=k__Bacteria; p__Cyanobacteria; c__Chloroplast; o__unidentified_Chloroplast; f__unidentified_Chloroplast; g__unidentified_Chloroplast
OTU_1684=k__Bacteria; p__Bacteroidetes; c__Sphingobacteriia; o__Sphingobacteriales; f__Saprospiraceae; g__; s__
OTU_1252=k__Bacteria; p__Firmicutes; c__Clostridia; o__Clostridiales; f__Peptococcaceae; g__; s__
OTU_1789=k__Bacteria; p__Proteobacteria; c__Gammaproteobacteria; o__Oceanospirillales; f__Halomonadaceae; g__Halomonas
OTU_471=k__Bacteria; p__Proteobacteria; c__Gammaproteobacteria; o__Pseudomonadales; f__Moraxellaceae; g__unidentified_Moraxellaceae; s__gamma_proteobacterium_Y-134
OTU_1337=k__Bacteria; p__Actinobacteria; c__unidentified_Actinobacteria; o__Corynebacteriales; f__Corynebacteriaceae; g__Corynebacterium_1
OTU_1194=k__Bacteria; p__Actinobacteria; c__Acidimicrobiia; o__Acidimicrobiales
OTU_1463=k__Bacteria; p__Proteobacteria; c__Gammaproteobacteria; o__unidentified_Gammaproteobacteria; f__unidentified_Gammaproteobacteria; g__Marinicella; s__
OTU_2383=k__Bacteria; p__Firmicutes; c__Clostridia; o__Clostridiales; f__Lachnospiraceae; g__Lachnospiraceae_NK4A136_group; s__Clostridiales_bacterium_CIEAF_020
OTU_710=k__Archaea; p__.DHVEG-6.; c__; o__; f__; g__; s__
OTU_717=k__Bacteria; p__Proteobacteria; c__Alphaproteobacteria; o__Rhodospirillales; f__Rhodospirillaceae; g__Defluviicoccus; s__
OTU_1490=k__Bacteria; p__Proteobacteria; c__Gammaproteobacteria; o__Cellvibrionales; f__Spongiibacteraceae; g__Spongiibacter; s__
OTU_191=k__Bacteria; p__Proteobacteria; c__Betaproteobacteria; o__Rhodocyclales; f__Rhodocyclaceae; g__Dechloromonas; s__
OTU_2897=k__Bacteria; p__Proteobacteria; c__Alphaproteobacteria
OTU_2048=k__Bacteria; p__Proteobacteria; c__Deltaproteobacteria
OTU_1921=k__Bacteria; p__Proteobacteria; c__Gammaproteobacteria; o__Xanthomonadales; f__; g__; s__
OTU_1919=k__Bacteria; p__Bacteroidetes; c__Flavobacteriia; o__Flavobacteriales; f__Flavobacteriaceae
OTU_245=k__Bacteria; p__Proteobacteria; c__Gammaproteobacteria; o__Alteromonadales; f__Alteromonadaceae
OTU_1368=k__Bacteria; p__Proteobacteria; c__Betaproteobacteria; o__Burkholderiales; f__Burkholderiaceae; g__Limnobacter; s__
OTU_281=k__Bacteria; p__Proteobacteria; c__Deltaproteobacteria; o__Desulfovibrionales; f__Desulfovibrionaceae; g__Desulfovibrio; s__
OTU_2285=k__Bacteria; p__Proteobacteria; c__Alphaproteobacteria; o__Caulobacterales; f__Hyphomonadaceae; g__Oceanicaulis
OTU_992=k__Bacteria; p__Firmicutes; c__Clostridia; o__Clostridiales; f__Ruminococcaceae; g__Candidatus_Soleaferrea; s__
OTU_1117=k__Bacteria; p__Proteobacteria; c__Alphaproteobacteria; o__Sphingomonadales
OTU_794=k__Bacteria; p__Proteobacteria; c__Gammaproteobacteria; o__Xanthomonadales; f__; g__; s__
OTU_395=k__Bacteria; p__Bacteroidetes; c__Cytophagia; o__Cytophagales; f__Cytophagaceae; g__Spirosoma; s__
OTU_898=k__Bacteria; p__Firmicutes; c__Clostridia; o__Clostridiales; f__Peptococcaceae; g__Peptococcus; s__
OTU_1504=k__Bacteria; p__Proteobacteria; c__Alphaproteobacteria; o__Rhodobacterales; f__Rhodobacteraceae
OTU_1072=k__Bacteria; p__Proteobacteria; c__Alphaproteobacteria; o__Rhodospirillales; f__DA111; g__; s__
OTU_50=k__Bacteria; p__Firmicutes; c__Clostridia; o__Clostridiales; f__Ruminococcaceae; g__[Eubacterium]_coprostanoligenes_group; s__
OTU_2447=k__Bacteria; p__Bacteroidetes; c__Bacteroidetes_vadinHA17; o__; f__; g__; s__
OTU_1140=k__Bacteria; p__Proteobacteria; c__Alphaproteobacteria; o__Rhizobiales; f__Phyllobacteriaceae
OTU_2153=k__Bacteria; p__Proteobacteria; c__Deltaproteobacteria; o__Bdellovibrionales; f__Bacteriovoracaceae; g__; s__
OTU_1105=k__Bacteria; p__Firmicutes; c__Bacilli; o__Lactobacillales; f__Lactobacillaceae; g__Lactobacillus; s__Lactobacillus_mucosae
OTU_723=k__Bacteria; p__Firmicutes; c__Erysipelotrichia; o__Erysipelotrichales; f__Erysipelotrichaceae
OTU_936=k__Archaea; p__.DHVEG-6.; c__; o__; f__; g__; s__
OTU_933=k__Bacteria; p__Proteobacteria; c__Betaproteobacteria; o__Burkholderiales; f__Burkholderiaceae; g__Burkholderia-Paraburkholderia
OTU_2627=k__Bacteria; p__Bacteroidetes; c__Bacteroidia; o__Bacteroidales; f__Porphyromonadaceae; g__Odoribacter; s__
OTU_2776=k__Bacteria; p__Proteobacteria; c__Betaproteobacteria; o__Burkholderiales; f__Oxalobacteraceae
OTU_1464=k__Bacteria; p__Actinobacteria; c__unidentified_Actinobacteria; o__Micrococcales; f__Dermacoccaceae; g__Dermacoccus; s__Dermacoccus_nishinomiyaensis
OTU_756=k__Bacteria; p__Firmicutes; c__Clostridia; o__Clostridiales; f__Christensenellaceae; g__Christensenellaceae_R-7_group; s__
OTU_1603=k__Bacteria; p__Chloroflexi; c__S085; o__; f__; g__; s__
OTU_1669=k__Bacteria; p__Proteobacteria; c__Deltaproteobacteria; o__Myxococcales; f__BIrii41; g__; s__
OTU_1342=k__Bacteria; p__Acidobacteria; c__Blastocatellia; o__unidentified_Blastocatellia; f__Blastocatellaceae_(Subgroup_4); g__; s__
OTU_299=k__Bacteria; p__Bacteroidetes; c__Bacteroidia; o__Bacteroidales; f__Bacteroidaceae; g__Bacteroides
OTU_1559=k__Bacteria; p__Proteobacteria; c__Alphaproteobacteria; o__Rickettsiales; f__SM2D12; g__; s__
OTU_2139=k__Bacteria; p__Firmicutes; c__Clostridia; o__Thermoanaerobacterales; f__Thermoanaerobacteraceae; g__Gelria; s__
OTU_2660=k__Bacteria; p__Acidobacteria; c__unidentified_Acidobacteria; o__Acidobacteriales; f__Acidobacteriaceae_(Subgroup_1); g__; s__
OTU_879=k__Bacteria; p__Actinobacteria; c__unidentified_Actinobacteria; o__Frankiales; f__Frankiaceae; g__Jatrophihabitans; s__
OTU_2011=k__Bacteria; p__Firmicutes; c__Bacilli; o__Bacillales; f__Paenibacillaceae; g__Ammoniphilus; s__
OTU_2686=Unknown
OTU_1644=k__Bacteria; p__Proteobacteria; c__Gammaproteobacteria; o__Xanthomonadales; f__Xanthomonadaceae
OTU_686=k__Bacteria; p__Firmicutes; c__Clostridia; o__Clostridiales; f__Christensenellaceae; g__Christensenellaceae_R-7_group; s__
OTU_2787=k__Bacteria; p__Proteobacteria; c__Gammaproteobacteria; o__Legionellales; f__Legionellaceae
OTU_2923=k__Bacteria; p__Bacteroidetes; c__Sphingobacteriia; o__Sphingobacteriales; f__; g__; s__
OTU_1816=k__Bacteria; p__Proteobacteria
OTU_971=k__Bacteria; p__Firmicutes; c__Clostridia; o__Clostridiales; f__Ruminococcaceae; g__[Eubacterium]_coprostanoligenes_group; s__
OTU_1010=k__Bacteria; p__Bacteroidetes; c__Bacteroidia; o__Bacteroidales; f__Rikenellaceae; g__Alistipes; s__Alistipes_indistinctus
OTU_2529=k__Bacteria; p__Proteobacteria; c__Deltaproteobacteria; o__Desulfuromonadales; f__Geobacteraceae; g__Geothermobacter; s__
OTU_1756=k__Bacteria; p__Gemmatimonadetes; c__BD2-11_terrestrial_group; o__; f__; g__; s__
OTU_2729=k__Bacteria; p__Proteobacteria
OTU_1408=k__Bacteria; p__Firmicutes; c__Clostridia; o__Clostridiales; f__Clostridiaceae_1
OTU_1290=k__Bacteria; p__Actinobacteria; c__unidentified_Actinobacteria; o__Actinomycetales; f__Actinomycetaceae; g__Actinomyces; s__Actinomyces_odontolyticus
OTU_108=k__Bacteria; p__Proteobacteria; c__Gammaproteobacteria; o__Oceanospirillales; f__Saccharospirillaceae; g__Saccharospirillum; s__
OTU_1798=k__Bacteria; p__Bacteroidetes; c__Bacteroidia; o__Bacteroidales; f__Rikenellaceae; g__Rikenellaceae_RC9_gut_group; s__
OTU_234=k__Bacteria; p__Firmicutes; c__Clostridia; o__Clostridiales; f__Ruminococcaceae; g__Subdoligranulum; s__
OTU_1243=k__Bacteria; p__Proteobacteria; c__Gammaproteobacteria
OTU_684=k__Bacteria; p__Firmicutes; c__Erysipelotrichia; o__Erysipelotrichales; f__Erysipelotrichaceae; g__; s__
OTU_2975=k__Bacteria; p__Proteobacteria; c__Gammaproteobacteria; o__Cellvibrionales; f__Cellvibrionaceae
OTU_1365=k__Bacteria
OTU_1601=k__Bacteria; p__Proteobacteria; c__Deltaproteobacteria; o__Desulfovibrionales; f__Desulfovibrionaceae; g__Bilophila; s__
OTU_320=k__Bacteria; p__Bacteroidetes; c__Sphingobacteriia; o__Sphingobacteriales; f__Chitinophagaceae; g__Sediminibacterium
OTU_2693=k__Bacteria; p__Proteobacteria; c__Alphaproteobacteria; o__unidentified_Alphaproteobacteria; f__unidentified_Alphaproteobacteria; g__; s__
OTU_2700=k__Bacteria; p__Proteobacteria; c__Alphaproteobacteria
OTU_1952=k__Bacteria; p__Proteobacteria; c__Betaproteobacteria; o__Nitrosomonadales; f__Nitrosomonadaceae; g__Nitrosomonas; s__Nitrosomonas_europaea
OTU_449=k__Archaea; p__.DHVEG-6.; c__; o__; f__; g__; s__
OTU_138=k__Bacteria; p__Spirochaetes; c__unidentified_Spirochaetes; o__Spirochaetales; f__Spirochaetaceae; g__Treponema_2; s__
OTU_1210=k__Bacteria; p__Saccharibacteria
OTU_275=k__Bacteria; p__Proteobacteria; c__Gammaproteobacteria; o__Alteromonadales; f__Pseudoalteromonadaceae; g__Pseudoalteromonas
OTU_1078=k__Bacteria; p__Firmicutes; c__Clostridia; o__Clostridiales; f__Ruminococcaceae
OTU_504=k__Bacteria; p__Bacteroidetes; c__Bacteroidia; o__Bacteroidales; f__Prevotellaceae; g__Paraprevotella; s__
OTU_2283=k__Bacteria; p__Proteobacteria; c__Alphaproteobacteria; o__Rhizobiales; f__1174-901-12; g__; s__
OTU_1547=k__Bacteria; p__Proteobacteria; c__Alphaproteobacteria; o__Rhodospirillales; f__DA111; g__; s__
OTU_1687=k__Bacteria; p__Spirochaetes; c__unidentified_Spirochaetes; o__Spirochaetales; f__Spirochaetaceae; g__Sphaerochaeta; s__
OTU_2187=k__Bacteria; p__Firmicutes; c__Clostridia; o__Clostridiales; f__Clostridiales_vadinBB60_group; g__; s__
OTU_937=k__Bacteria; p__Proteobacteria; c__Gammaproteobacteria; o__Alteromonadales; f__Alteromonadaceae; g__Aestuariibacter; s__
OTU_2404=k__Bacteria; p__Proteobacteria; c__Gammaproteobacteria
OTU_905=k__Bacteria; p__Proteobacteria; c__Alphaproteobacteria; o__Rhodobacterales; f__Rhodobacteraceae
OTU_1948=k__Bacteria; p__Cyanobacteria; c__Chloroplast; o__unidentified_Chloroplast; f__unidentified_Chloroplast; g__unidentified_Chloroplast
OTU_1396=k__Bacteria; p__Actinobacteria; c__unidentified_Actinobacteria; o__Streptosporangiales; f__Thermomonosporaceae
OTU_677=k__Bacteria; p__Proteobacteria; c__Gammaproteobacteria; o__Pseudomonadales; f__Moraxellaceae; g__Moraxella; s__Moraxella_atlantae
OTU_2540=k__Bacteria; p__Proteobacteria; c__Gammaproteobacteria; o__Oceanospirillales; f__Oceanospirillaceae; g__Neptuniibacter
OTU_2172=k__Bacteria; p__Proteobacteria; c__Gammaproteobacteria; o__Legionellales; f__Coxiellaceae; g__Aquicella
OTU_1203=k__Bacteria; p__Proteobacteria; c__Alphaproteobacteria; o__Rhizobiales
OTU_1467=k__Bacteria
OTU_1807=k__Bacteria; p__Proteobacteria; c__Deltaproteobacteria; o__Desulfurellales; f__Desulfurellaceae; g__H16; s__
OTU_2979=k__Bacteria; p__Cyanobacteria; c__Melainabacteria; o__Obscuribacterales; f__; g__; s__
OTU_1426=k__Bacteria; p__Cyanobacteria; c__unidentified_Cyanobacteria; o__SubsectionIII; f__FamilyI; g__Leptolyngbya; s__Leptolyngbya_boryana
OTU_1861=k__Bacteria; p__Chloroflexi; c__Anaerolineae; o__Anaerolineales; f__Anaerolineaceae; g__Anaerolinea; s__
OTU_442=k__Bacteria; p__Proteobacteria; c__Betaproteobacteria; o__Rhodocyclales; f__Rhodocyclaceae; g__Denitratisoma; s__
OTU_2150=k__Bacteria; p__Bacteroidetes; c__Bacteroidia; o__Bacteroidales; f__Prevotellaceae; g__Prevotellaceae_UCG-003; s__
OTU_1795=k__Bacteria; p__Proteobacteria; c__Gammaproteobacteria; o__Cellvibrionales; f__Cellvibrionaceae; g__Cellvibrio; s__
OTU_926=k__Bacteria; p__Thermomicrobia; c__unidentified_Thermomicrobia; o__AKYG1722; f__; g__; s__
OTU_58=k__Bacteria; p__Proteobacteria; c__Alphaproteobacteria; o__Rhizobiales; f__Methylobacteriaceae; g__Methylobacterium
OTU_1125=k__Bacteria; p__Tenericutes; c__Mollicutes; o__Mollicutes_RF9; f__; g__; s__
OTU_389=k__Bacteria; p__Firmicutes; c__Clostridia; o__Clostridiales; f__Ruminococcaceae; g__Subdoligranulum; s__
OTU_193=k__Bacteria; p__Firmicutes; c__Clostridia; o__Clostridiales; f__Ruminococcaceae; g__Ruminococcaceae_NK4A214_group; s__
OTU_1823=k__Bacteria; p__Bacteroidetes; c__Sphingobacteriia; o__Sphingobacteriales; f__Sphingobacteriaceae; g__Mucilaginibacter; s__
OTU_595=k__Bacteria; p__Proteobacteria; c__Deltaproteobacteria; o__Bradymonadales; f__; g__; s__
OTU_2145=k__Bacteria; p__Proteobacteria
OTU_1591=k__Bacteria; p__Bacteroidetes; c__Bacteroidia; o__Bacteroidales; f__Rikenellaceae; g__Rikenellaceae_RC9_gut_group; s__
OTU_239=k__Bacteria; p__Spirochaetes; c__unidentified_Spirochaetes; o__Spirochaetales; f__Spirochaetaceae; g__Treponema_2; s__Treponema_bryantii
OTU_725=k__Bacteria; p__Firmicutes; c__Bacilli; o__Lactobacillales; f__Aerococcaceae; g__Facklamia; s__
OTU_2201=k__Bacteria; p__Bacteroidetes; c__Bacteroidia; o__Bacteroidales; f__Bacteroidales_S24-7_group; g__; s__
OTU_2675=k__Bacteria; p__Tectomicrobia; c__; o__; f__; g__; s__
OTU_2307=k__Bacteria; p__Acidobacteria; c__Subgroup_6; o__; f__; g__; s__
OTU_2165=Unknown
OTU_852=k__Bacteria; p__Proteobacteria; c__Gammaproteobacteria; o__Arenicellales; f__Arenicellaceae; g__; s__
OTU_853=k__Bacteria; p__Proteobacteria; c__Gammaproteobacteria; o__Cellvibrionales; f__Porticoccaceae
OTU_2878=k__Bacteria; p__Proteobacteria; c__Deltaproteobacteria; o__Myxococcales; f__Polyangiaceae; g__Sorangium; s__
OTU_1411=k__Bacteria; p__Gemmatimonadetes; c__S0134_terrestrial_group; o__; f__; g__; s__
OTU_510=Unknown
OTU_1780=k__Bacteria; p__Bacteroidetes; c__Bacteroidia; o__Bacteroidales; f__Rikenellaceae; g__Rikenellaceae_RC9_gut_group; s__
OTU_1162=k__Bacteria; p__Thermomicrobia; c__unidentified_Thermomicrobia; o__JG30-KF-CM45; f__; g__; s__
OTU_3022=k__Bacteria; p__Verrucomicrobia; c__Spartobacteria; o__Chthoniobacterales; f__; g__; s__
OTU_2367=k__Bacteria; p__Actinobacteria; c__Thermoleophilia; o__Solirubrobacterales; f__Elev-16S-1332; g__; s__
OTU_1246=k__Bacteria; p__Latescibacteria; c__; o__; f__; g__; s__
OTU_2330=Unknown
OTU_305=k__Bacteria; p__Tenericutes; c__Mollicutes; o__Mycoplasmatales; f__Mycoplasmataceae; g__Ureaplasma; s__
OTU_1876=k__Bacteria; p__Proteobacteria; c__Alphaproteobacteria; o__Rhizobiales; f__Phyllobacteriaceae; g__Aminobacter; s__
OTU_2080=k__Bacteria; p__Bacteroidetes; c__unidentified_Bacteroidetes; o__Order_III; f__; g__; s__
OTU_1425=k__Bacteria; p__Saccharibacteria; c__unidentified_Saccharibacteria; o__unidentified_Saccharibacteria; f__unidentified_Saccharibacteria; g__Candidatus_Saccharimonas; s__
OTU_2563=k__Bacteria
OTU_1700=k__Bacteria; p__Bacteroidetes; c__unidentified_Bacteroidetes; o__Order_III
OTU_1585=k__Bacteria; p__Bacteroidetes; c__Sphingobacteriia; o__Sphingobacteriales; f__Chitinophagaceae; g__; s__
OTU_1607=k__Bacteria; p__Cyanobacteria; c__; o__; f__; g__; s__
OTU_1418=k__Bacteria; p__Actinobacteria; c__Coriobacteriia; o__Coriobacteriales; f__Coriobacteriaceae; g__Senegalimassilia; s__
OTU_1098=k__Bacteria; p__Proteobacteria; c__Gammaproteobacteria; o__Oceanospirillales
OTU_2029=k__Bacteria; p__Proteobacteria; c__Deltaproteobacteria; o__Desulfurellales; f__Desulfurellaceae; g__H16; s__
OTU_1904=k__Bacteria; p__Chloroflexi; c__Ktedonobacteria; o__JG30-KF-AS9; f__; g__; s__
OTU_994=k__Bacteria; p__Proteobacteria; c__Gammaproteobacteria; o__Oceanospirillales; f__Halomonadaceae; g__Halomonas
OTU_364=k__Bacteria; p__Bacteroidetes; c__Sphingobacteriia; o__Sphingobacteriales; f__Chitinophagaceae; g__Taibaiella; s__
OTU_1384=k__Bacteria; p__Proteobacteria; c__Alphaproteobacteria; o__Rickettsiales; f__Mitochondria; g__; s__
OTU_589=k__Bacteria; p__Proteobacteria; c__Betaproteobacteria; o__Hydrogenophilales; f__Hydrogenophilaceae; g__Hydrogenophilus; s__
OTU_121=k__Bacteria; p__Proteobacteria; c__Alphaproteobacteria; o__Rhodobacterales; f__Rhodobacteraceae; g__Dinoroseobacter
OTU_1015=k__Bacteria; p__Proteobacteria; c__Gammaproteobacteria
OTU_639=k__Bacteria; p__Chloroflexi; c__Ardenticatenia; o__; f__; g__; s__
OTU_1156=k__Bacteria; p__Firmicutes; c__Clostridia; o__Clostridiales; f__Christensenellaceae; g__Christensenellaceae_R-7_group; s__
OTU_2566=k__Bacteria; p__Proteobacteria; c__Alphaproteobacteria; o__Rhodospirillales; f__unidentified_Rhodospirillales; g__Reyranella; s__
OTU_1501=k__Bacteria; p__Proteobacteria; c__Gammaproteobacteria; o__Pasteurellales; f__Pasteurellaceae; g__Pasteurella; s__[Pasteurella]_aerogenes
OTU_2327=k__Bacteria
OTU_1576=k__Bacteria; p__Proteobacteria; c__Gammaproteobacteria; o__Salinisphaerales; f__Salinisphaeraceae; g__Oceanococcus
OTU_1926=k__Bacteria; p__Proteobacteria; c__Deltaproteobacteria; o__Myxococcales; f__Haliangiaceae; g__Haliangium; s__
OTU_631=k__Bacteria; p__Proteobacteria; c__Alphaproteobacteria; o__unidentified_Alphaproteobacteria; f__unidentified_Alphaproteobacteria; g__; s__
OTU_1122=k__Bacteria; p__Proteobacteria; c__Betaproteobacteria; o__Burkholderiales; f__Alcaligenaceae; g__Sutterella; s__
OTU_2343=k__Bacteria; p__Actinobacteria; c__Thermoleophilia; o__Solirubrobacterales; f__FFCH11085; g__; s__
OTU_2673=k__Bacteria; p__Proteobacteria; c__Alphaproteobacteria; o__Rickettsiales; f__Holosporaceae; g__; s__
OTU_2338=k__Archaea; p__Thaumarchaeota; c__.SCG.; o__unidentified_.SCG.; f__unidentified_.SCG.; g__Candidatus_Nitrososphaera; s__
OTU_2332=k__Bacteria; p__Actinobacteria; c__Thermoleophilia; o__Solirubrobacterales; f__YNPFFP1; g__; s__
OTU_2496=k__Bacteria; p__Proteobacteria; c__Betaproteobacteria; o__Rhodocyclales; f__Rhodocyclaceae; g__Denitromonas; s__
OTU_2416=k__Bacteria; p__Proteobacteria; c__Deltaproteobacteria; o__Bradymonadales; f__; g__; s__
OTU_531=k__Bacteria; p__Proteobacteria; c__Alphaproteobacteria; o__Sphingomonadales; f__Sphingomonadaceae; g__; s__
OTU_296=k__Bacteria; p__Proteobacteria; c__Gammaproteobacteria; o__unidentified_Gammaproteobacteria; f__unidentified_Gammaproteobacteria
OTU_1609=k__Bacteria; p__FBP; c__unidentified_FBP; o__unidentified_FBP; f__unidentified_FBP; g__unidentified_FBP; s__bacterium_LY17
OTU_2748=k__Bacteria; p__Bacteroidetes; c__Flavobacteriia; o__Flavobacteriales; f__Flavobacteriaceae; g__NS2b_marine_group; s__
OTU_2927=k__Bacteria; p__Proteobacteria; c__Deltaproteobacteria; o__Bradymonadales; f__; g__; s__
OTU_456=k__Bacteria; p__Proteobacteria; c__Gammaproteobacteria; o__Pseudomonadales; f__Pseudomonadaceae; g__Pseudomonas; s__Pseudomonas_pachastrellae
OTU_603=k__Bacteria; p__Actinobacteria; c__unidentified_Actinobacteria; o__Kineosporiales; f__Kineosporiaceae; g__Angustibacter; s__
OTU_2031=k__Bacteria; p__Proteobacteria; c__Epsilonproteobacteria; o__Campylobacterales; f__Helicobacteraceae; g__Sulfuricurvum; s__
OTU_1479=k__Bacteria; p__Actinobacteria; c__unidentified_Actinobacteria; o__Micrococcales; f__Brevibacteriaceae; g__Brevibacterium; s__
OTU_1336=k__Bacteria; p__Firmicutes; c__Clostridia; o__Clostridiales; f__Family_XIII; g__Mogibacterium; s__
OTU_708=k__Bacteria; p__Bacteroidetes; c__Bacteroidia; o__Bacteroidales; f__Prevotellaceae; g__Prevotella_1; s__
OTU_1350=k__Bacteria; p__Proteobacteria; c__Betaproteobacteria; o__Nitrosomonadales; f__Nitrosomonadaceae
OTU_1973=k__Bacteria; p__Bacteroidetes; c__Bacteroidia; o__Bacteroidales; f__Porphyromonadaceae; g__Butyricimonas; s__
OTU_1745=k__Bacteria; p__Actinobacteria; c__unidentified_Actinobacteria; o__Propionibacteriales; f__Propionibacteriaceae; g__Microlunatus; s__
OTU_177=k__Bacteria; p__Proteobacteria; c__Alphaproteobacteria; o__Rhodobacterales; f__Rhodobacteraceae; g__Nautella; s__Nautella_italica
OTU_2078=k__Bacteria; p__Bacteroidetes; c__Bacteroidia; o__Bacteroidales; f__Porphyromonadaceae; g__Odoribacter
OTU_352=k__Bacteria; p__Proteobacteria; c__Alphaproteobacteria; o__Rhizobiales; f__Phyllobacteriaceae; g__Nitratireductor; s__
OTU_2244=k__Bacteria; p__Bacteroidetes; c__Bacteroidia; o__Bacteroidales; f__Porphyromonadaceae; g__Porphyromonas; s__
OTU_3030=k__Bacteria; p__Proteobacteria; c__Alphaproteobacteria; o__SAR11_clade; f__LD12_freshwater_group; g__; s__
OTU_954=k__Bacteria; p__Firmicutes; c__Clostridia; o__Clostridiales; f__Ruminococcaceae
OTU_140=k__Bacteria; p__Proteobacteria; c__Epsilonproteobacteria; o__Campylobacterales; f__Helicobacteraceae; g__Sulfurimonas; s__
OTU_2658=k__Bacteria; p__Firmicutes; c__Clostridia; o__Clostridiales; f__Ruminococcaceae; g__Ruminiclostridium_9; s__Anaerostipes_hadrus
OTU_2842=k__Bacteria; p__Actinobacteria; c__MB-A2-108; o__; f__; g__; s__
OTU_1251=k__Bacteria; p__Bacteroidetes; c__Cytophagia; o__Cytophagales; f__Cytophagaceae; g__Dyadobacter; s__
OTU_366=k__Bacteria; p__Proteobacteria; c__Alphaproteobacteria; o__Rhodospirillales; f__Acetobacteraceae; g__Acidisoma
OTU_377=k__Bacteria; p__Proteobacteria; c__Alphaproteobacteria; o__Rhodospirillales; f__Rhodospirillaceae; g__unidentified_Rhodospirillaceae; s__alpha_proteobacterium_DG1252
OTU_858=k__Bacteria; p__Proteobacteria; c__Betaproteobacteria; o__Rhodocyclales; f__Rhodocyclaceae; g__Azoarcus; s__
OTU_2868=k__Bacteria; p__Firmicutes; c__Clostridia; o__Clostridiales; f__Ruminococcaceae; g__Ruminococcus_1; s__
OTU_448=k__Bacteria; p__Saccharibacteria
OTU_1630=k__Bacteria; p__Proteobacteria; c__Gammaproteobacteria; o__Vibrionales; f__Vibrionaceae
OTU_988=k__Bacteria; p__Bacteroidetes; c__Flavobacteriia; o__Flavobacteriales; f__Flavobacteriaceae; g__Jejuia; s__Jejuia_pallidilutea
OTU_336=k__Bacteria; p__Proteobacteria; c__Alphaproteobacteria; o__Rhodobacterales; f__Rhodobacteraceae; g__Labrenzia; s__
OTU_2785=k__Bacteria; p__Planctomycetes; c__Phycisphaerae; o__Tepidisphaerales; f__Tepidisphaeraceae; g__; s__
OTU_828=k__Bacteria; p__Proteobacteria; c__Gammaproteobacteria; o__Oceanospirillales; f__Oceanospirillaceae; g__Thalassolituus; s__
OTU_2134=k__Bacteria; p__Gemmatimonadetes; c__unidentified_Gemmatimonadetes; o__Gemmatimonadales; f__Gemmatimonadaceae; g__Gemmatirosa; s__
OTU_1833=Unknown
OTU_1228=k__Bacteria; p__Firmicutes; c__Clostridia; o__Clostridiales; f__Ruminococcaceae
OTU_1497=k__Archaea; p__.DHVEG-6.; c__; o__; f__; g__; s__
OTU_819=k__Bacteria; p__Cyanobacteria; c__Chloroplast; o__unidentified_Chloroplast; f__unidentified_Chloroplast; g__unidentified_Chloroplast
OTU_2303=k__Bacteria; p__Parcubacteria; c__; o__; f__; g__; s__
OTU_335=k__Archaea; p__.DHVEG-6.; c__; o__; f__; g__; s__
OTU_1387=Unknown
OTU_1077=k__Bacteria; p__Firmicutes; c__Clostridia; o__Clostridiales; f__Ruminococcaceae; g__Ruminococcaceae_UCG-010; s__
OTU_3039=k__Bacteria; p__Proteobacteria; c__Deltaproteobacteria; o__Desulfuromonadales; f__Geobacteraceae; g__Geobacter
OTU_795=k__Bacteria; p__Chloroflexi; c__Caldilineae; o__Caldilineales; f__Caldilineaceae
OTU_2460=k__Bacteria; p__Proteobacteria; c__Gammaproteobacteria; o__Vibrionales; f__Vibrionaceae; g__Vibrio
OTU_1720=k__Bacteria; p__Proteobacteria; c__Deltaproteobacteria; o__Bdellovibrionales; f__Bdellovibrionaceae; g__; s__
OTU_1444=k__Bacteria; p__Firmicutes; c__Clostridia; o__Clostridiales; f__Lachnospiraceae
OTU_369=k__Archaea; p__.DHVEG-6.
OTU_2156=Unknown
OTU_2511=k__Bacteria; p__Firmicutes; c__Clostridia; o__Clostridiales
OTU_1581=k__Bacteria; p__Firmicutes; c__Clostridia; o__Clostridiales; f__Ruminococcaceae; g__Oscillospira; s__
OTU_1813=k__Bacteria
OTU_59=k__Bacteria; p__Proteobacteria; c__Gammaproteobacteria; o__Xanthomonadales; f__Xanthomonadaceae; g__Dyella; s__
OTU_660=k__Bacteria; p__Bacteroidetes; c__Bacteroidia; o__Bacteroidales; f__p-2534-18B5_gut_group; g__; s__
OTU_993=k__Bacteria; p__Firmicutes; c__Erysipelotrichia; o__Erysipelotrichales; f__Erysipelotrichaceae; g__Erysipelotrichaceae_UCG-004; s__
OTU_2231=k__Bacteria; p__Bacteroidetes; c__Bacteroidia; o__Bacteroidales; f__Prevotellaceae; g__Prevotella_1; s__
OTU_2385=k__Bacteria; p__Proteobacteria; c__Gammaproteobacteria; o__Legionellales; f__Legionellaceae; g__Legionella
OTU_1702=k__Bacteria; p__Proteobacteria; c__Betaproteobacteria; o__Burkholderiales; f__Oxalobacteraceae; g__Oxalobacter
OTU_1267=k__Bacteria; p__Actinobacteria; c__unidentified_Actinobacteria; o__Actinomycetales; f__Actinomycetaceae; g__Actinomyces
OTU_1407=k__Bacteria; p__Proteobacteria; c__Gammaproteobacteria; o__Pseudomonadales; f__Moraxellaceae; g__Fluviicoccus; s__
OTU_1945=k__Bacteria; p__Actinobacteria; c__Coriobacteriia; o__Coriobacteriales; f__Coriobacteriaceae; g__Gordonibacter; s__Gordonibacter_pamelaeae
OTU_646=k__Bacteria; p__Actinobacteria; c__unidentified_Actinobacteria; o__Corynebacteriales
OTU_1138=k__Bacteria; p__Cyanobacteria; c__Chloroplast; o__unidentified_Chloroplast; f__unidentified_Chloroplast; g__unidentified_Chloroplast
OTU_2119=k__Bacteria; p__Proteobacteria
OTU_150=k__Bacteria; p__Firmicutes; c__Clostridia; o__Clostridiales; f__Lachnospiraceae; g__Lachnospira; s__
OTU_2661=k__Bacteria; p__Proteobacteria; c__Alphaproteobacteria; o__Rhodobacterales; f__Rhodobacteraceae; g__Roseovarius
OTU_1782=k__Bacteria
OTU_203=k__Bacteria; p__Proteobacteria; c__Gammaproteobacteria; o__Oceanospirillales; f__Oceanospirillaceae; g__Marinomonas
OTU_952=k__Bacteria; p__Bacteroidetes; c__Cytophagia; o__Cytophagales; f__Cytophagaceae; g__; s__
OTU_645=k__Bacteria; p__Proteobacteria; c__Gammaproteobacteria; o__Thiotrichales; f__Thiotrichaceae; g__Beggiatoa; s__
OTU_2371=k__Bacteria; p__Acidobacteria; c__Solibacteres; o__Solibacterales; f__Solibacteraceae_(Subgroup_3); g__Bryobacter; s__
OTU_1663=Unknown
OTU_387=k__Bacteria; p__Proteobacteria; c__Gammaproteobacteria; o__Alteromonadales; f__Idiomarinaceae; g__Idiomarina; s__Idiomarina_abyssalis
OTU_1135=k__Bacteria; p__Proteobacteria; c__Alphaproteobacteria; o__; f__; g__; s__
OTU_2694=k__Bacteria; p__Latescibacteria; c__; o__; f__; g__; s__
OTU_931=k__Bacteria; p__Cyanobacteria; c__Chloroplast; o__unidentified_Chloroplast; f__unidentified_Chloroplast; g__unidentified_Chloroplast; s__Corethron_pennatum
OTU_529=k__Bacteria; p__Tenericutes; c__Mollicutes; o__Anaeroplasmatales; f__Anaeroplasmataceae; g__Anaeroplasma; s__
OTU_1610=k__Bacteria; p__Proteobacteria; c__Alphaproteobacteria; o__Rhodospirillales; f__Rhodospirillaceae; g__; s__
OTU_217=k__Bacteria; p__Proteobacteria; c__Gammaproteobacteria; o__Oceanospirillales; f__Oceanospirillaceae; g__Neptuniibacter; s__
OTU_604=k__Bacteria; p__Proteobacteria; c__Deltaproteobacteria; o__Oligoflexales; f__0319-6G20; g__; s__
OTU_2055=k__Bacteria; p__Bacteroidetes; c__Bacteroidia; o__Bacteroidales; f__Prevotellaceae; g__Prevotella_1; s__Prevotella_ruminicola
OTU_2376=k__Bacteria; p__Bacteroidetes; c__Bacteroidia; o__Bacteroidales; f__Bacteroidales_S24-7_group; g__; s__
OTU_1681=k__Bacteria; p__Proteobacteria; c__Deltaproteobacteria; o__Bradymonadales; f__; g__; s__
OTU_1633=Unknown
OTU_269=k__Bacteria; p__Proteobacteria; c__Gammaproteobacteria; o__Oceanospirillales; f__Oceanospirillaceae; g__Oceanospirillum
OTU_1849=k__Bacteria; p__Peregrinibacteria; c__; o__; f__; g__; s__
OTU_494=k__Bacteria; p__Firmicutes; c__Negativicutes; o__Selenomonadales; f__Acidaminococcaceae; g__Phascolarctobacterium; s__Phascolarctobacterium_faecium
OTU_318=k__Bacteria; p__Actinobacteria; c__Acidimicrobiia; o__Acidimicrobiales; f__OM1_clade
OTU_1297=k__Bacteria; p__Firmicutes; c__Clostridia; o__Clostridiales; f__Clostridiaceae_1; g__Clostridium_sensu_stricto_13
OTU_2864=k__Bacteria; p__Chloroflexi; c__Chloroflexia; o__Chloroflexales; f__Roseiflexaceae; g__Roseiflexus; s__
OTU_2888=k__Bacteria
OTU_1847=k__Bacteria; p__Actinobacteria; c__Coriobacteriia; o__Coriobacteriales; f__Coriobacteriaceae; g__Atopobium; s__
OTU_53=k__Bacteria; p__Firmicutes; c__Clostridia; o__Clostridiales; f__Lachnospiraceae; g__Lachnospiraceae_ND3007_group; s__
OTU_452=k__Bacteria; p__Proteobacteria; c__Gammaproteobacteria; o__Oceanospirillales; f__Oceanospirillaceae; g__Oleibacter
OTU_1389=k__Bacteria; p__Firmicutes; c__Clostridia; o__Clostridiales; f__Christensenellaceae; g__Christensenellaceae_R-7_group; s__bacterium_YE57
OTU_728=k__Bacteria; p__Firmicutes; c__Clostridia; o__Clostridiales; f__Lachnospiraceae
OTU_1883=k__Bacteria; p__Firmicutes; c__Clostridia; o__Clostridiales; f__Ruminococcaceae; g__[Eubacterium]_coprostanoligenes_group; s__
OTU_2152=k__Bacteria; p__Bacteroidetes; c__Bacteroidia; o__Bacteroidales; f__Prevotellaceae; g__Alloprevotella; s__
OTU_1742=k__Bacteria; p__Proteobacteria; c__Deltaproteobacteria; o__Bradymonadales; f__; g__; s__
OTU_930=k__Bacteria; p__Chloroflexi; c__Chloroflexia; o__Chloroflexales; f__Roseiflexaceae; g__Roseiflexus; s__
OTU_2249=k__Bacteria
OTU_1492=k__Bacteria; p__Bacteroidetes; c__Bacteroidia; o__Bacteroidales; f__Bacteroidales_S24-7_group; g__; s__
OTU_848=k__Bacteria; p__Synergistetes; c__Synergistia; o__Synergistales; f__Synergistaceae; g__Cloacibacillus; s__
OTU_1173=k__Bacteria; p__Firmicutes; c__Clostridia; o__Clostridiales; f__Lachnospiraceae; g__Lachnospiraceae_XPB1014_group; s__
OTU_1152=k__Bacteria; p__Actinobacteria; c__Coriobacteriia; o__Coriobacteriales; f__Coriobacteriaceae
OTU_638=k__Bacteria; p__Proteobacteria
OTU_2013=k__Bacteria; p__Bacteroidetes; c__Flavobacteriia; o__Flavobacteriales; f__Flavobacteriaceae
OTU_2012=k__Bacteria; p__Actinobacteria; c__unidentified_Actinobacteria; o__Propionibacteriales; f__Nocardioidaceae; g__Nocardioides; s__
OTU_2086=k__Bacteria; p__Actinobacteria; c__unidentified_Actinobacteria; o__Corynebacteriales; f__Mycobacteriaceae; g__Mycobacterium
OTU_877=k__Bacteria; p__Proteobacteria
OTU_1881=k__Bacteria; p__Actinobacteria; c__Thermoleophilia; o__Solirubrobacterales
OTU_1043=k__Bacteria; p__Saccharibacteria
OTU_2695=Unknown
OTU_3046=k__Bacteria; p__Proteobacteria; c__Alphaproteobacteria; o__Rhodospirillales
OTU_1340=k__Bacteria; p__Proteobacteria; c__pItb-vmat-80; o__; f__; g__; s__
OTU_2889=k__Bacteria; p__Proteobacteria; c__Gammaproteobacteria; o__HTA4
OTU_39=k__Bacteria; p__Proteobacteria; c__Alphaproteobacteria; o__Rickettsiales; f__unidentified_Rickettsiales; g__Candidatus_Hepatincola; s__Graminella_nigrifrons
OTU_2934=k__Bacteria; p__Firmicutes; c__Erysipelotrichia; o__Erysipelotrichales; f__Erysipelotrichaceae; g__Erysipelotrichaceae_UCG-004; s__
OTU_430=k__Bacteria; p__Actinobacteria; c__Acidimicrobiia; o__Acidimicrobiales; f__unidentified_Acidimicrobiales; g__Candidatus_Microthrix; s__
OTU_2782=k__Bacteria; p__Proteobacteria; c__Deltaproteobacteria; o__Desulfobacterales; f__Desulfobulbaceae; g__Desulfobulbus; s__
OTU_3038=k__Bacteria; p__Proteobacteria; c__Gammaproteobacteria
OTU_721=Unknown
OTU_2195=k__Bacteria; p__Firmicutes; c__Clostridia; o__Clostridiales; f__Ruminococcaceae; g__Ruminococcaceae_UCG-014; s__
OTU_2946=k__Bacteria; p__Bacteroidetes; c__Bacteroidia; o__Bacteroidales; f__Rikenellaceae; g__Rikenellaceae_RC9_gut_group; s__
OTU_1640=k__Bacteria; p__Cyanobacteria; c__ML635J-21
OTU_1272=k__Bacteria; p__Proteobacteria; c__Gammaproteobacteria; o__Xanthomonadales; f__JTB255_marine_benthic_group
OTU_1424=k__Bacteria; p__Firmicutes; c__Clostridia; o__Clostridiales
OTU_2538=k__Bacteria; p__Thermomicrobia; c__unidentified_Thermomicrobia; o__Sphaerobacterales; f__Sphaerobacteraceae; g__Nitrolancea; s__
OTU_783=k__Bacteria; p__Firmicutes; c__Negativicutes; o__Selenomonadales; f__Acidaminococcaceae; g__Phascolarctobacterium; s__
OTU_880=k__Bacteria; p__Firmicutes; c__Clostridia; o__Clostridiales; f__Ruminococcaceae; g__Ruminococcaceae_UCG-013; s__
OTU_1537=k__Bacteria; p__Spirochaetes; c__unidentified_Spirochaetes; o__Spirochaetales; f__Spirochaetaceae; g__Treponema_2; s__
OTU_1398=k__Bacteria; p__Proteobacteria; c__Alphaproteobacteria; o__unidentified_Alphaproteobacteria; f__unidentified_Alphaproteobacteria; g__; s__
OTU_2641=k__Bacteria; p__Actinobacteria; c__Acidimicrobiia; o__Acidimicrobiales; f__; g__; s__
OTU_2751=k__Bacteria; p__Proteobacteria; c__Alphaproteobacteria; o__Rhizobiales; f__JG35-K1-AG5; g__; s__
OTU_1431=k__Bacteria; p__Actinobacteria; c__Acidimicrobiia; o__Acidimicrobiales; f__OM1_clade; g__; s__
OTU_2638=k__Bacteria; p__Acidobacteria; c__Subgroup_6; o__; f__; g__; s__
OTU_2533=k__Bacteria; p__Acidobacteria; c__Subgroup_6; o__; f__; g__; s__
OTU_72=k__Bacteria; p__Firmicutes; c__Negativicutes; o__Selenomonadales; f__Veillonellaceae; g__Dialister; s__
OTU_714=k__Bacteria; p__Bacteroidetes; c__Bacteroidia; o__Bacteroidales; f__Prevotellaceae; g__Alloprevotella; s__
OTU_1642=k__Bacteria
OTU_1471=k__Bacteria; p__Proteobacteria; c__Betaproteobacteria; o__Rhodocyclales; f__Rhodocyclaceae; g__Candidatus_Accumulibacter; s__
OTU_2981=k__Bacteria; p__Actinobacteria; c__Acidimicrobiia; o__Acidimicrobiales; f__; g__; s__
OTU_1625=k__Bacteria; p__Proteobacteria; c__Gammaproteobacteria; o__Xanthomonadales; f__Xanthomonadaceae; g__Pseudoxanthomonas; s__Pseudoxanthomonas_mexicana
OTU_1949=k__Bacteria; p__Proteobacteria; c__Gammaproteobacteria; o__Aeromonadales; f__Aeromonadaceae; g__Tolumonas; s__
OTU_2430=Unknown
OTU_1209=k__Bacteria; p__Proteobacteria; c__Gammaproteobacteria; o__Xanthomonadales; f__Xanthomonadaceae; g__Luteibacter
OTU_2670=Unknown
OTU_928=k__Bacteria; p__Bacteroidetes; c__Flavobacteriia; o__Flavobacteriales; f__Cryomorphaceae; g__Crocinitomix; s__
OTU_1541=k__Bacteria; p__Proteobacteria; c__Gammaproteobacteria; o__unidentified_Gammaproteobacteria; f__unidentified_Gammaproteobacteria; g__; s__
OTU_1002=k__Archaea; p__.DHVEG-6.; c__; o__; f__; g__; s__
OTU_2531=k__Bacteria; p__Firmicutes; c__Negativicutes; o__Selenomonadales; f__Acidaminococcaceae; g__Phascolarctobacterium; s__Phascolarctobacterium_sp._canine_oral_taxon_149
OTU_440=k__Bacteria; p__Firmicutes; c__Bacilli; o__Bacillales; f__Planococcaceae; g__Bhargavaea
OTU_365=k__Bacteria; p__Proteobacteria; c__Alphaproteobacteria; o__Rhizobiales; f__OCS116_clade; g__; s__
OTU_2346=k__Archaea; p__.DHVEG-6.
OTU_2466=k__Bacteria
OTU_49=k__Bacteria; p__Firmicutes; c__Clostridia; o__Clostridiales; f__Ruminococcaceae; g__Ruminococcus_1; s__Ruminococcus_bicirculans
OTU_2223=k__Bacteria; p__Bacteroidetes; c__Flavobacteriia; o__Flavobacteriales; f__Flavobacteriaceae; g__Robiginitalea
OTU_261=k__Bacteria; p__Firmicutes; c__Clostridia; o__Clostridiales; f__Ruminococcaceae; g__Ruminiclostridium_5; s__
OTU_861=k__Bacteria; p__Bacteroidetes; c__Flavobacteriia; o__Flavobacteriales; f__Flavobacteriaceae; g__Chryseobacterium
OTU_805=k__Bacteria; p__Firmicutes; c__Clostridia; o__Clostridiales; f__Lachnospiraceae
OTU_811=k__Bacteria; p__Actinobacteria; c__unidentified_Actinobacteria; o__Bifidobacteriales; f__Bifidobacteriaceae; g__Gardnerella; s__
OTU_1456=Unknown
OTU_2516=k__Bacteria; p__Firmicutes; c__Clostridia; o__Clostridiales; f__Ruminococcaceae; g__Ruminococcus_2; s__
OTU_1351=k__Bacteria
OTU_1073=k__Bacteria; p__Proteobacteria; c__Gammaproteobacteria; o__Alteromonadales; f__Idiomarinaceae; g__Idiomarina
OTU_2724=k__Bacteria; p__Bacteroidetes; c__Sphingobacteriia; o__Sphingobacteriales; f__Sphingobacteriaceae; g__Sphingobacterium; s__Sphingobacterium_siyangense
OTU_1862=k__Bacteria; p__Proteobacteria; c__Gammaproteobacteria; o__unidentified_Gammaproteobacteria; f__unidentified_Gammaproteobacteria; g__Marinicella
OTU_1048=k__Bacteria; p__Cyanobacteria; c__Chloroplast; o__unidentified_Chloroplast; f__unidentified_Chloroplast; g__unidentified_Chloroplast
OTU_1532=k__Bacteria; p__Gemmatimonadetes; c__S0134_terrestrial_group; o__; f__; g__; s__
OTU_2061=k__Bacteria; p__Proteobacteria; c__Gammaproteobacteria; o__Xanthomonadales; f__Xanthomonadaceae; g__Mizugakiibacter; s__
OTU_2007=k__Bacteria; p__WS6; c__; o__; f__; g__; s__
OTU_1962=k__Bacteria
OTU_524=k__Bacteria; p__Proteobacteria; c__Gammaproteobacteria; o__Vibrionales; f__Vibrionaceae; g__Vibrio
OTU_1016=k__Bacteria; p__Proteobacteria; c__Betaproteobacteria; o__Burkholderiales; f__Alcaligenaceae; g__Sutterella
OTU_2871=k__Bacteria; p__Actinobacteria; c__unidentified_Actinobacteria; o__Pseudonocardiales; f__Pseudonocardiaceae; g__Pseudonocardia; s__
OTU_2365=k__Bacteria; p__Firmicutes; c__Erysipelotrichia; o__Erysipelotrichales; f__Erysipelotrichaceae; g__Erysipelotrichaceae_UCG-004; s__
OTU_1749=k__Bacteria; p__Actinobacteria; c__unidentified_Actinobacteria
OTU_574=k__Bacteria; p__Proteobacteria; c__Deltaproteobacteria; o__Myxococcales; f__Polyangiaceae; g__Sorangium; s__
OTU_2501=Unknown
OTU_1864=k__Bacteria; p__Proteobacteria; c__Alphaproteobacteria; o__Rhodospirillales; f__Rhodospirillaceae
OTU_797=k__Bacteria; p__Bacteroidetes; c__Sphingobacteriia; o__Sphingobacteriales; f__; g__; s__
OTU_1836=k__Bacteria; p__Bacteroidetes; c__Cytophagia; o__Cytophagales; f__Cytophagaceae
OTU_562=k__Bacteria; p__Firmicutes; c__Clostridia; o__Clostridiales; f__Lachnospiraceae; g__Lachnoclostridium
OTU_1053=k__Bacteria; p__Firmicutes; c__Erysipelotrichia; o__Erysipelotrichales; f__Erysipelotrichaceae; g__Holdemanella; s__
OTU_2523=k__Bacteria; p__Actinobacteria; c__Coriobacteriia; o__Coriobacteriales; f__Coriobacteriaceae; g__Enterorhabdus; s__
OTU_2572=k__Bacteria; p__Proteobacteria; c__Alphaproteobacteria; o__Rhizobiales; f__Brucellaceae
OTU_1468=k__Bacteria; p__Bacteroidetes; c__Sphingobacteriia; o__Sphingobacteriales; f__Saprospiraceae; g__unidentified_Saprospiraceae; s__Saccharina_japonica
OTU_2480=k__Bacteria; p__Firmicutes; c__Clostridia; o__Clostridiales; f__Lachnospiraceae
OTU_1421=k__Bacteria; p__Bacteroidetes; c__Bacteroidia; o__Bacteroidales; f__Bacteroidales_S24-7_group; g__; s__
OTU_1393=k__Bacteria; p__Proteobacteria; c__Deltaproteobacteria; o__Syntrophobacterales; f__Syntrophobacteraceae; g__Desulfovirga; s__
OTU_1279=k__Bacteria; p__Proteobacteria; c__Gammaproteobacteria; o__Oceanospirillales; f__Oceanospirillaceae; g__Marinomonas; s__Marinomonas_communis
OTU_1976=k__Bacteria; p__Proteobacteria; c__Betaproteobacteria; o__SC-I-84; f__; g__; s__
OTU_3029=k__Bacteria; p__Actinobacteria; c__unidentified_Actinobacteria; o__Propionibacteriales; f__Nocardioidaceae
OTU_2320=k__Bacteria; p__Firmicutes; c__Clostridia; o__Clostridiales; f__Clostridiales_vadinBB60_group; g__; s__
OTU_1046=k__Bacteria; p__Proteobacteria; c__Alphaproteobacteria; o__unidentified_Alphaproteobacteria; f__unidentified_Alphaproteobacteria; g__; s__
OTU_1257=k__Bacteria; p__Proteobacteria; c__Gammaproteobacteria
OTU_1697=k__Bacteria; p__Bacteroidetes; c__Flavobacteriia; o__Flavobacteriales; f__Flavobacteriaceae; g__Ulvibacter; s__
OTU_703=k__Bacteria; p__Firmicutes; c__Clostridia; o__Clostridiales; f__Ruminococcaceae
OTU_1914=k__Bacteria; p__Firmicutes; c__Clostridia; o__Clostridiales; f__Ruminococcaceae; g__Ruminococcaceae_UCG-010; s__
OTU_1171=k__Bacteria; p__Chloroflexi; c__Ktedonobacteria; o__C0119; f__; g__; s__
OTU_384=k__Bacteria; p__Actinobacteria; c__unidentified_Actinobacteria; o__Micromonosporales; f__Micromonosporaceae; g__Actinocatenispora
OTU_506=k__Bacteria; p__Proteobacteria; c__Gammaproteobacteria; o__Xanthomonadales; f__Xanthomonadaceae; g__Arenimonas; s__
OTU_1399=k__Bacteria; p__Proteobacteria; c__Gammaproteobacteria
OTU_1735=k__Bacteria; p__Firmicutes; c__Clostridia; o__Clostridiales; f__Family_XIII; g__Family_XIII_AD3011_group; s__
OTU_2200=k__Bacteria; p__Proteobacteria; c__Deltaproteobacteria; o__Desulfuromonadales
OTU_51=k__Bacteria; p__Actinobacteria; c__unidentified_Actinobacteria; o__Corynebacteriales; f__Nocardiaceae; g__Rhodococcus; s__Rhodococcus_erythropolis
OTU_2389=k__Bacteria; p__Proteobacteria; c__Gammaproteobacteria; o__Alteromonadales; f__Idiomarinaceae; g__Aliidiomarina
OTU_1582=k__Bacteria; p__Firmicutes; c__Clostridia; o__Clostridiales; f__Ruminococcaceae; g__Ruminococcaceae_UCG-010; s__
OTU_1788=k__Bacteria; p__Proteobacteria; c__Gammaproteobacteria
OTU_1370=k__Bacteria; p__Cyanobacteria; c__unidentified_Cyanobacteria; o__SubsectionIII; f__FamilyI; g__Oscillatoria
OTU_2950=k__Bacteria; p__Proteobacteria; c__Alphaproteobacteria; o__Rhodobacterales; f__Rhodobacteraceae; g__Albirhodobacter; s__
OTU_2297=k__Bacteria; p__Cyanobacteria; c__unidentified_Cyanobacteria; o__SubsectionIII; f__FamilyI; g__unidentified_FamilyI; s__Phormidium_sp._ETS-05
OTU_2780=k__Bacteria; p__Proteobacteria; c__Gammaproteobacteria; o__Xanthomonadales; f__unidentified_Xanthomonadales; g__Candidatus_Competibacter; s__
OTU_2076=k__Bacteria; p__Bacteroidetes; c__Bacteroidia; o__Bacteroidales
OTU_681=k__Bacteria; p__Gemmatimonadetes; c__unidentified_Gemmatimonadetes; o__Gemmatimonadales; f__Gemmatimonadaceae; g__Gemmatimonas; s__
OTU_812=k__Bacteria; p__Proteobacteria; c__Alphaproteobacteria; o__Rhodobacterales; f__Rhodobacteraceae
OTU_543=k__Bacteria; p__Proteobacteria; c__Alphaproteobacteria; o__Caulobacterales; f__Caulobacteraceae; g__; s__
OTU_1416=k__Bacteria; p__Acidobacteria; c__Blastocatellia; o__unidentified_Blastocatellia; f__Blastocatellaceae_(Subgroup_4); g__11-24; s__
OTU_2962=k__Bacteria; p__Firmicutes; c__Clostridia; o__Clostridiales; f__Lachnospiraceae; g__; s__
OTU_1796=k__Bacteria; p__Proteobacteria; c__Gammaproteobacteria; o__KI89A_clade; f__; g__; s__
OTU_2022=k__Bacteria; p__Bacteroidetes; c__Bacteroidia; o__Bacteroidales; f__Rikenellaceae; g__Rikenellaceae_RC9_gut_group; s__
OTU_932=k__Bacteria; p__Firmicutes; c__Bacilli; o__Lactobacillales; f__Streptococcaceae; g__Streptococcus; s__Streptococcus_sp._NUM_1428
OTU_1858=k__Bacteria; p__Spirochaetes; c__unidentified_Spirochaetes; o__Spirochaetales; f__Spirochaetaceae; g__Treponema_2; s__
OTU_2621=k__Bacteria; p__Proteobacteria; c__Gammaproteobacteria; o__Oceanospirillales; f__Oceanospirillaceae; g__Marinomonas
OTU_839=k__Bacteria; p__Firmicutes; c__Erysipelotrichia; o__Erysipelotrichales; f__Erysipelotrichaceae; g__Erysipelotrichaceae_UCG-004; s__
OTU_1815=k__Bacteria; p__Firmicutes; c__Bacilli; o__Lactobacillales; f__Lactobacillaceae; g__Lactobacillus; s__Lactobacillus_ruminis
OTU_2414=k__Bacteria; p__Proteobacteria; c__Alphaproteobacteria; o__Rhodospirillales; f__Rhodospirillaceae; g__; s__
OTU_925=k__Bacteria; p__Proteobacteria; c__Alphaproteobacteria
OTU_370=k__Bacteria; p__Parcubacteria
OTU_2503=k__Bacteria; p__Proteobacteria; c__Gammaproteobacteria
OTU_2009=k__Bacteria; p__Bacteroidetes; c__Sphingobacteriia; o__Sphingobacteriales; f__Chitinophagaceae
OTU_450=k__Bacteria; p__Bacteroidetes; c__Flavobacteriia; o__Flavobacteriales; f__Flavobacteriaceae
OTU_302=k__Bacteria; p__Proteobacteria; c__Alphaproteobacteria; o__Caulobacterales; f__Hyphomonadaceae; g__Hyphomonas
OTU_943=k__Bacteria
OTU_2085=k__Bacteria; p__Proteobacteria; c__Gammaproteobacteria; o__Xanthomonadales; f__Xanthomonadaceae
OTU_2233=k__Bacteria; p__Bacteroidetes; c__Bacteroidia; o__Bacteroidales; f__Prevotellaceae; g__Prevotellaceae_NK3B31_group; s__
OTU_2369=k__Bacteria; p__Gemmatimonadetes; c__BD2-11_terrestrial_group; o__; f__; g__; s__
OTU_780=k__Bacteria; p__Proteobacteria; c__Alphaproteobacteria; o__Rickettsiales; f__unidentified_Rickettsiales; g__Candidatus_Odyssella; s__
OTU_1886=k__Bacteria; p__Bacteroidetes; c__Bacteroidia; o__unidentified_Bacteroidia; f__Draconibacteriaceae; g__; s__
OTU_1678=k__Bacteria; p__Verrucomicrobia; c__OPB35_soil_group; o__; f__; g__; s__
OTU_1946=k__Bacteria; p__Firmicutes; c__Clostridia; o__Clostridiales; f__Lachnospiraceae
OTU_1963=k__Bacteria; p__Chlorobi; c__Chlorobia; o__Chlorobiales; f__OPB56; g__; s__
OTU_1599=k__Bacteria; p__Chlamydiae; c__unidentified_Chlamydiae; o__Chlamydiales; f__Parachlamydiaceae
OTU_863=k__Bacteria; p__Bacteroidetes; c__Bacteroidia; o__Bacteroidales; f__Porphyromonadaceae; g__Odoribacter; s__
OTU_3012=k__Bacteria; p__Hydrogenedentes; c__; o__; f__; g__; s__
OTU_1793=k__Bacteria
OTU_1477=k__Bacteria; p__Proteobacteria; c__Deltaproteobacteria; o__Desulfurellales; f__Desulfurellaceae; g__H16; s__
OTU_742=k__Bacteria; p__Actinobacteria; c__unidentified_Actinobacteria; o__Pseudonocardiales; f__Pseudonocardiaceae; g__Amycolatopsis
OTU_2183=k__Bacteria
OTU_2068=k__Bacteria; p__Gemmatimonadetes; c__unidentified_Gemmatimonadetes; o__Gemmatimonadales; f__Gemmatimonadaceae; g__Gemmatimonas; s__

## Sheet: Unique_IT
OTU_650=k__Bacteria
OTU_2706=k__Bacteria; p__Firmicutes; c__Clostridia; o__Clostridiales; f__Ruminococcaceae
OTU_1905=k__Bacteria; p__Firmicutes; c__Clostridia; o__Clostridiales; f__Ruminococcaceae
OTU_2157=k__Bacteria; p__Bacteroidetes; c__Bacteroidia; o__Bacteroidales; f__Prevotellaceae; g__Prevotellaceae_UCG-001; s__
OTU_1435=Unknown
OTU_2488=k__Bacteria; p__Bacteroidetes; c__Sphingobacteriia; o__Sphingobacteriales; f__NS11-12_marine_group
OTU_2524=k__Bacteria; p__Acidobacteria; c__Holophagae; o__Subgroup_7; f__; g__; s__
OTU_3037=k__Bacteria; p__Spirochaetes; c__unidentified_Spirochaetes; o__Spirochaetales; f__Spirochaetaceae
OTU_1562=k__Bacteria; p__Proteobacteria; c__Betaproteobacteria; o__Burkholderiales; f__Oxalobacteraceae; g__Undibacterium
OTU_1736=k__Bacteria; p__Proteobacteria
OTU_1590=k__Bacteria; p__Bacteroidetes; c__Bacteroidia; o__Bacteroidales; f__Prevotellaceae
OTU_2005=k__Bacteria; p__Bacteroidetes; c__Sphingobacteriia; o__Sphingobacteriales; f__Chitinophagaceae
OTU_1241=k__Bacteria
OTU_407=k__Bacteria
OTU_1737=k__Bacteria
OTU_2282=k__Bacteria
OTU_1715=k__Bacteria
OTU_2865=k__Bacteria
OTU_517=k__Bacteria
OTU_2973=k__Bacteria; p__Firmicutes; c__Clostridia; o__Clostridiales; f__Lachnospiraceae; g__; s__
OTU_871=k__Bacteria
OTU_2555=Unknown
OTU_2971=k__Bacteria; p__Firmicutes; c__Clostridia
OTU_2824=k__Bacteria; p__Bacteroidetes; c__Bacteroidia; o__Bacteroidales; f__Bacteroidales_S24-7_group; g__; s__
OTU_2329=k__Bacteria
OTU_2071=k__Bacteria
OTU_2911=k__Bacteria; p__Proteobacteria; c__Gammaproteobacteria; o__Xanthomonadales; f__Xanthomonadaceae; g__Stenotrophomonas
OTU_2982=k__Bacteria; p__Firmicutes; c__Clostridia; o__Clostridiales; f__Lachnospiraceae
OTU_2980=k__Bacteria
OTU_2317=k__Bacteria; p__Bacteroidetes; c__Bacteroidia; o__Bacteroidales; f__Bacteroidaceae; g__Bacteroides
OTU_1691=k__Bacteria
OTU_1264=k__Bacteria
OTU_383=k__Bacteria
OTU_542=k__Bacteria
OTU_1608=k__Bacteria; p__Firmicutes; c__Clostridia; o__Clostridiales; f__Family_XIII; g__[Eubacterium]_brachy_group; s__
OTU_1333=k__Bacteria; p__Proteobacteria; c__Betaproteobacteria; o__Burkholderiales; f__Oxalobacteraceae; g__Undibacterium
OTU_521=k__Bacteria; p__Proteobacteria; c__Betaproteobacteria; o__Burkholderiales; f__Alcaligenaceae
OTU_2514=k__Bacteria
OTU_394=k__Bacteria
OTU_2090=k__Bacteria; p__Proteobacteria; c__Betaproteobacteria; o__Burkholderiales; f__Comamonadaceae; g__Sphaerotilus; s__
OTU_538=k__Bacteria
OTU_2791=k__Bacteria; p__Gemmatimonadetes; c__S0134_terrestrial_group; o__; f__; g__; s__
OTU_613=k__Bacteria; p__Firmicutes; c__Clostridia; o__Clostridiales; f__Lachnospiraceae; g__; s__
OTU_338=k__Bacteria; p__Firmicutes; c__Clostridia; o__Clostridiales; f__Lachnospiraceae; g__; s__
OTU_210=k__Bacteria; p__Proteobacteria; c__Betaproteobacteria; o__Rhodocyclales; f__Rhodocyclaceae; g__Methyloversatilis; s__
OTU_1725=k__Bacteria; p__Actinobacteria; c__unidentified_Actinobacteria; o__Micrococcales; f__Dermabacteraceae; g__Dermabacter; s__
OTU_279=k__Bacteria; p__Firmicutes; c__Clostridia; o__Clostridiales; f__Lachnospiraceae; g__Lachnospiraceae_NK4A136_group; s__Lachnospiraceae_bacterium_COE1
OTU_1819=k__Bacteria; p__Acidobacteria; c__Blastocatellia; o__unidentified_Blastocatellia; f__Blastocatellaceae_(Subgroup_4); g__RB41; s__
OTU_2486=k__Bacteria; p__Acidobacteria; c__Subgroup_6; o__; f__; g__; s__
OTU_249=k__Bacteria; p__Firmicutes; c__Clostridia; o__Clostridiales; f__Lachnospiraceae; g__Lachnospiraceae_UCG-001; s__

## Sheet: Unique_IC
OTU_563=k__Bacteria; p__Firmicutes; c__Clostridia; o__Clostridiales; f__Lachnospiraceae
OTU_1951=k__Bacteria; p__Chloroflexi; c__Dehalococcoidia; o__vadinBA26; f__; g__; s__
OTU_2543=k__Bacteria; p__Proteobacteria; c__Betaproteobacteria; o__Burkholderiales; f__Oxalobacteraceae
OTU_2603=k__Bacteria; p__Cyanobacteria; c__unidentified_Cyanobacteria; o__SubsectionIII; f__FamilyI; g__Limnothrix; s__
OTU_1006=k__Bacteria; p__Firmicutes; c__Bacilli; o__Bacillales; f__Listeriaceae; g__Brochothrix; s__Brochothrix_thermosphacta
OTU_588=k__Bacteria; p__Bacteroidetes; c__Flavobacteriia; o__Flavobacteriales; f__Flavobacteriaceae; g__Capnocytophaga
OTU_1628=k__Bacteria; p__Proteobacteria; c__Betaproteobacteria; o__Burkholderiales; f__Alcaligenaceae; g__Sutterella; s__Sutterella_sp._YIT_12072
OTU_1723=k__Bacteria; p__Proteobacteria; c__Alphaproteobacteria; o__Rhodospirillales; f__Rhodospirillaceae; g__Ferrovibrio; s__
OTU_1176=k__Bacteria; p__Firmicutes; c__Clostridia; o__Clostridiales; f__Clostridiales_vadinBB60_group; g__; s__
OTU_2132=k__Bacteria; p__Firmicutes; c__Clostridia; o__Clostridiales; f__Lachnospiraceae
OTU_2326=k__Bacteria
OTU_1811=k__Bacteria; p__Microgenomates; c__Candidatus_Levybacteria; o__; f__; g__; s__
OTU_709=k__Bacteria; p__Firmicutes; c__Clostridia; o__Clostridiales; f__Clostridiaceae_1; g__Sarcina; s__
OTU_823=k__Bacteria; p__Firmicutes; c__Clostridia; o__Clostridiales; f__Ruminococcaceae; g__Ruminococcaceae_UCG-010; s__
OTU_2419=k__Bacteria; p__Proteobacteria; c__Alphaproteobacteria; o__Rhodospirillales; f__Acetobacteraceae; g__Endobacter; s__
OTU_1688=k__Bacteria; p__Proteobacteria; c__Gammaproteobacteria; o__Methylococcales; f__Methylococcaceae; g__Methylomonas; s__
OTU_2854=k__Bacteria; p__Acidobacteria; c__Holophagae; o__Subgroup_7; f__; g__; s__
OTU_1081=k__Bacteria; p__Proteobacteria; c__Betaproteobacteria; o__Neisseriales; f__Neisseriaceae
OTU_2487=k__Bacteria; p__Acidobacteria; c__unidentified_Acidobacteria; o__Acidobacteriales; f__Acidobacteriaceae_(Subgroup_1)
OTU_293=k__Bacteria; p__Bacteroidetes; c__Bacteroidia; o__Bacteroidales; f__Bacteroidales_S24-7_group; g__; s__
OTU_761=k__Bacteria; p__Firmicutes; c__Clostridia; o__Clostridiales; f__Eubacteriaceae
OTU_253=k__Bacteria; p__Proteobacteria; c__Betaproteobacteria; o__Nitrosomonadales; f__Nitrosomonadaceae
OTU_2835=k__Bacteria
OTU_2243=k__Bacteria; p__Proteobacteria; c__Alphaproteobacteria; o__Rickettsiales; f__Mitochondria
OTU_1567=k__Bacteria
OTU_657=k__Bacteria; p__Fusobacteria; c__Fusobacteriia; o__Fusobacteriales; f__Leptotrichiaceae; g__Leptotrichia; s__Leptotrichia_trevisanii
OTU_1989=k__Bacteria; p__Bacteroidetes; c__Cytophagia; o__Cytophagales; f__Flammeovirgaceae; g__; s__
OTU_2596=k__Bacteria
OTU_2674=k__Bacteria; p__Proteobacteria; c__Gammaproteobacteria; o__Cardiobacteriales; f__Cardiobacteriaceae; g__Cardiobacterium; s__
OTU_2497=k__Bacteria; p__Firmicutes; c__Clostridia; o__Clostridiales
OTU_915=k__Bacteria
OTU_2112=k__Bacteria; p__Proteobacteria; c__Gammaproteobacteria; o__Oceanospirillales; f__Oceanospirillaceae; g__Pseudohongiella; s__
OTU_1593=Unknown
OTU_496=k__Bacteria; p__Cyanobacteria; c__Chloroplast; o__unidentified_Chloroplast; f__unidentified_Chloroplast; g__unidentified_Chloroplast
OTU_2443=k__Bacteria; p__Actinobacteria; c__unidentified_Actinobacteria; o__Frankiales; f__Acidothermaceae; g__Acidothermus
OTU_810=k__Bacteria; p__Proteobacteria; c__Betaproteobacteria; o__Burkholderiales; f__Burkholderiaceae; g__Lautropia; s__
OTU_1388=k__Bacteria
OTU_1768=k__Bacteria; p__Spirochaetes; c__unidentified_Spirochaetes; o__Spirochaetales; f__Spirochaetaceae; g__Treponema_2; s__Treponema_lecithinolyticum
OTU_2127=k__Bacteria; p__Cyanobacteria; c__Chloroplast
OTU_1759=k__Bacteria; p__Firmicutes; c__Clostridia; o__Clostridiales; f__Family_XI; g__Tepidimicrobium; s__
OTU_1889=k__Bacteria; p__Actinobacteria; c__unidentified_Actinobacteria; o__Micromonosporales; f__Micromonosporaceae; g__; s__
OTU_501=k__Bacteria; p__Firmicutes; c__Clostridia; o__Clostridiales; f__Ruminococcaceae; g__Butyricicoccus; s__
OTU_2552=k__Bacteria; p__Firmicutes; c__Clostridia; o__Clostridiales; f__Peptococcaceae; g__; s__
OTU_1543=k__Bacteria; p__Acidobacteria; c__Subgroup_6; o__; f__; g__; s__
OTU_1695=k__Bacteria; p__Firmicutes; c__Clostridia; o__Clostridiales; f__Ruminococcaceae
OTU_1325=k__Bacteria; p__Actinobacteria; c__Coriobacteriia; o__Coriobacteriales; f__Coriobacteriaceae; g__Enterorhabdus; s__
OTU_2123=k__Bacteria; p__Actinobacteria; c__unidentified_Actinobacteria; o__Actinomycetales; f__Actinomycetaceae; g__Actinomyces; s__Actinomyces_graevenitzii
OTU_2019=k__Bacteria
OTU_544=k__Bacteria; p__Proteobacteria; c__Alphaproteobacteria; o__Rickettsiales; f__unidentified_Rickettsiales; g__Candidatus_Lariskella; s__
OTU_2826=k__Bacteria
OTU_1650=k__Bacteria; p__Bacteroidetes; c__Bacteroidia; o__Bacteroidales; f__Bacteroidales_S24-7_group; g__; s__
OTU_2812=k__Archaea; p__.DHVEG-6.; c__; o__; f__; g__; s__
OTU_2120=k__Bacteria; p__Proteobacteria; c__Alphaproteobacteria; o__Rickettsiales; f__Mitochondria
OTU_1741=k__Bacteria; p__Firmicutes; c__Clostridia; o__Clostridiales; f__Lachnospiraceae; g__Lachnospiraceae_UCG-001; s__
OTU_2457=k__Bacteria; p__Firmicutes; c__Clostridia; o__Clostridiales; f__Lachnospiraceae
OTU_1917=k__Bacteria; p__Cyanobacteria; c__Melainabacteria; o__Obscuribacterales; f__; g__; s__
OTU_1927=k__Bacteria; p__Proteobacteria; c__Alphaproteobacteria; o__Rhodospirillales; f__Acetobacteraceae
OTU_782=k__Bacteria; p__Firmicutes; c__Clostridia; o__Clostridiales; f__Lachnospiraceae; g__unidentified_Lachnospiraceae; s__Clostridium_sp._Culture-27
OTU_632=k__Bacteria; p__Proteobacteria; c__Gammaproteobacteria; o__Enterobacteriales; f__Enterobacteriaceae
OTU_1148=k__Bacteria; p__Bacteroidetes; c__Bacteroidia; o__Bacteroidales; f__Porphyromonadaceae
OTU_1586=k__Bacteria; p__Firmicutes; c__Erysipelotrichia; o__Erysipelotrichales; f__Erysipelotrichaceae; g__Allobaculum; s__
OTU_2323=k__Bacteria; p__Proteobacteria; c__Gammaproteobacteria; o__Thiotrichales; f__Thiotrichaceae; g__Thiothrix; s__
OTU_2599=k__Bacteria
OTU_2978=k__Bacteria; p__Cyanobacteria; c__Melainabacteria; o__Gastranaerophilales; f__unidentified_Gastranaerophilales; g__unidentified_Gastranaerophilales; s__Clostridium_sp._K4410.MGS-306
OTU_2278=k__Bacteria; p__Proteobacteria; c__Alphaproteobacteria; o__Rhodospirillales; f__Acetobacteraceae
OTU_1975=k__Bacteria; p__Actinobacteria; c__unidentified_Actinobacteria; o__Pseudonocardiales; f__Pseudonocardiaceae; g__Actinomycetospora; s__
OTU_1573=k__Bacteria
OTU_2478=k__Bacteria
OTU_2567=k__Bacteria; p__Bacteroidetes; c__Bacteroidia; o__Bacteroidales; f__Porphyromonadaceae; g__Barnesiella; s__
OTU_1831=k__Bacteria; p__Proteobacteria; c__Gammaproteobacteria; o__Xanthomonadales; f__Xanthomonadaceae; g__Lysobacter; s__Lysobacter_soli
OTU_1696=k__Bacteria; p__Bacteroidetes; c__Bacteroidia; o__Bacteroidales; f__Prevotellaceae
OTU_1563=k__Bacteria; p__Proteobacteria; c__Deltaproteobacteria; o__Myxococcales; f__Sandaracinaceae; g__unidentified_Sandaracinaceae; s__delta_proteobacterium_LX33
OTU_1217=k__Bacteria; p__Firmicutes; c__Clostridia; o__Clostridiales; f__Lachnospiraceae; g__Roseburia; s__
OTU_1790=k__Bacteria; p__Bacteroidetes; c__Flavobacteriia; o__Flavobacteriales; f__Flavobacteriaceae; g__Flavobacterium; s__Flavobacterium_lindanitolerans
OTU_1947=k__Bacteria
OTU_767=k__Bacteria
OTU_719=k__Bacteria
OTU_2240=k__Bacteria; p__Bacteroidetes; c__Bacteroidia; o__Bacteroidales; f__Bacteroidales_S24-7_group; g__; s__
OTU_3019=k__Bacteria; p__Bacteroidetes; c__Bacteroidia; o__Bacteroidales; f__Rikenellaceae; g__Alistipes
OTU_1521=k__Bacteria; p__Firmicutes; c__Clostridia; o__Halanaerobiales; f__ODP1230B8.23; g__; s__
OTU_939=k__Bacteria
OTU_2463=k__Bacteria; p__Firmicutes; c__Clostridia; o__Clostridiales; f__Ruminococcaceae
OTU_2305=k__Bacteria; p__Proteobacteria; c__Deltaproteobacteria; o__Desulfovibrionales; f__Desulfovibrionaceae; g__Desulfovibrio
OTU_2038=k__Bacteria
OTU_1391=k__Bacteria; p__Bacteroidetes; c__Sphingobacteriia; o__Sphingobacteriales; f__Chitinophagaceae; g__; s__
OTU_2570=k__Bacteria; p__Proteobacteria; c__Deltaproteobacteria; o__Syntrophobacterales; f__Syntrophaceae; g__Desulfomonile; s__
OTU_2229=k__Bacteria; p__Tenericutes; c__Mollicutes; o__Entomoplasmatales; f__Entomoplasmataceae; g__Entomoplasma; s__

## Sheet: Unique_ID
OTU_1212=Unknown
OTU_341=k__Bacteria
OTU_1848=k__Bacteria; p__Firmicutes; c__Clostridia; o__Clostridiales; f__Clostridiales_vadinBB60_group; g__; s__
OTU_566=k__Bacteria
OTU_2391=k__Bacteria; p__Acidobacteria; c__Solibacteres; o__Solibacterales; f__Solibacteraceae_(Subgroup_3)
OTU_1632=k__Bacteria
OTU_2355=k__Bacteria
OTU_1461=k__Bacteria
OTU_353=k__Bacteria; p__Firmicutes; c__Bacilli; o__Lactobacillales; f__Lactobacillaceae; g__Lactobacillus; s__Lactobacillus_lindneri
OTU_1897=k__Bacteria; p__Cyanobacteria; c__Melainabacteria; o__Gastranaerophilales; f__; g__; s__
OTU_836=k__Bacteria; p__Actinobacteria; c__unidentified_Actinobacteria; o__Micrococcales; f__Micrococcaceae
OTU_558=k__Bacteria
OTU_1980=k__Bacteria; p__Spirochaetes; c__unidentified_Spirochaetes; o__Spirochaetales; f__Spirochaetaceae; g__; s__
OTU_1538=k__Bacteria; p__Proteobacteria; c__Deltaproteobacteria; o__Desulfobacterales; f__Desulfobacteraceae
OTU_1394=k__Bacteria; p__Proteobacteria; c__Gammaproteobacteria; o__Aeromonadales; f__Aeromonadaceae; g__Aeromonas
OTU_1825=k__Bacteria
OTU_1383=k__Bacteria
OTU_825=k__Bacteria
OTU_1112=k__Bacteria; p__Firmicutes; c__Clostridia; o__Clostridiales
OTU_2755=k__Bacteria; p__Bacteroidetes; c__Bacteroidia; o__Bacteroidales; f__Prevotellaceae; g__Prevotella_6; s__
OTU_1827=k__Bacteria
OTU_1491=k__Bacteria; p__Verrucomicrobia; c__unidentified_Verrucomicrobia; o__unidentified_Verrucomicrobia; f__unidentified_Verrucomicrobia; g__Candidatus_Methylacidiphilum; s__
OTU_1568=k__Bacteria; p__Proteobacteria; c__Gammaproteobacteria; o__Enterobacteriales; f__Enterobacteriaceae; g__Buchnera; s__
OTU_3034=k__Bacteria; p__Bacteroidetes; c__Bacteroidia; o__unidentified_Bacteroidia; f__Draconibacteriaceae
OTU_1405=k__Bacteria
OTU_2668=k__Bacteria; p__Proteobacteria; c__Alphaproteobacteria; o__; f__; g__; s__
OTU_2250=k__Bacteria; p__Firmicutes; c__Clostridia; o__Clostridiales; f__Family_XI; g__Anaerosphaera; s__
OTU_1310=k__Bacteria
OTU_1580=k__Bacteria; p__Firmicutes; c__Clostridia; o__Clostridiales; f__Ruminococcaceae; g__Anaerotruncus; s__
OTU_1709=k__Bacteria; p__Proteobacteria; c__Alphaproteobacteria; o__Rickettsiales; f__Mitochondria
OTU_3016=k__Bacteria; p__Proteobacteria; c__Deltaproteobacteria; o__Desulfobacterales; f__Desulfobacteraceae
OTU_2334=k__Bacteria; p__Firmicutes; c__Clostridia; o__Clostridiales; f__Ruminococcaceae; g__Ruminococcaceae_UCG-009
OTU_1037=k__Bacteria; p__Firmicutes; c__Bacilli; o__Bacillales; f__Thermoactinomycetaceae; g__Risungbinella
OTU_1458=k__Bacteria; p__Firmicutes; c__Clostridia; o__Clostridiales; f__Lachnospiraceae; g__Lachnospiraceae_NK4A136_group; s__
OTU_1226=k__Bacteria
OTU_2407=k__Bacteria; p__Firmicutes; c__Clostridia; o__Clostridiales
OTU_2190=k__Bacteria; p__Proteobacteria; c__Deltaproteobacteria; o__Myxococcales; f__; g__; s__
OTU_1366=k__Bacteria; p__Bacteroidetes; c__Cytophagia; o__Cytophagales; f__Cytophagaceae
OTU_455=k__Bacteria
OTU_1158=k__Bacteria
OTU_2988=k__Bacteria; p__Proteobacteria; c__Gammaproteobacteria; o__Legionellales; f__Coxiellaceae; g__Aquicella; s__
OTU_1482=Unknown
OTU_2270=k__Bacteria; p__Firmicutes; c__Clostridia; o__Clostridiales; f__Lachnospiraceae; g__; s__
OTU_1353=k__Bacteria; p__Acidobacteria; c__Holophagae; o__Subgroup_10; f__ABS-19; g__; s__
OTU_1372=k__Bacteria; p__Verrucomicrobia; c__Verrucomicrobiae; o__Verrucomicrobiales; f__Verrucomicrobiaceae; g__Luteolibacter
OTU_2377=k__Bacteria
OTU_2970=k__Bacteria
OTU_1317=k__Bacteria; p__Proteobacteria; c__Gammaproteobacteria; o__Enterobacteriales; f__Enterobacteriaceae
OTU_1654=k__Bacteria
OTU_2379=k__Bacteria; p__Acidobacteria; c__Subgroup_6; o__unidentified_Subgroup_6; f__unidentified_Subgroup_6; g__unidentified_Subgroup_6; s__Acidobacteria_bacterium_CB_286339
OTU_2370=k__Bacteria; p__Proteobacteria; c__Alphaproteobacteria; o__Rhodospirillales; f__Acetobacteraceae; g__Acidiphilium; s__
OTU_1104=k__Bacteria; p__Actinobacteria; c__Acidimicrobiia; o__Acidimicrobiales; f__unidentified_Acidimicrobiales; g__unidentified_Acidimicrobiales
OTU_1911=k__Bacteria; p__Acidobacteria; c__Subgroup_18; o__; f__; g__; s__
OTU_2216=k__Bacteria; p__Proteobacteria
OTU_2595=k__Bacteria; p__Proteobacteria; c__Alphaproteobacteria; o__Rhodospirillales; f__Rhodospirillaceae; g__AEGEAN-169_marine_group; s__
OTU_2643=k__Bacteria; p__Firmicutes; c__Clostridia; o__Clostridiales
OTU_2808=k__Bacteria; p__Firmicutes; c__Clostridia; o__Clostridiales; f__Defluviitaleaceae; g__Defluviitaleaceae_UCG-011; s__
OTU_2259=k__Bacteria
OTU_1371=Unknown
OTU_2467=k__Archaea; p__Euryarchaeota; c__Methanobacteria; o__Methanobacteriales; f__Methanobacteriaceae; g__Methanothermobacter
OTU_2211=k__Bacteria
OTU_2306=k__Bacteria; p__Latescibacteria; c__; o__; f__; g__; s__
OTU_1690=k__Bacteria; p__Deinococcus-Thermus; c__Deinococci; o__Deinococcales; f__Trueperaceae; g__Truepera; s__
OTU_493=k__Bacteria; p__Firmicutes; c__Clostridia; o__Clostridiales; f__Ruminococcaceae
OTU_2610=k__Bacteria; p__Proteobacteria; c__Alphaproteobacteria; o__SAR11_clade; f__Surface_1; g__unidentified_Surface_1; s__Candidatus_Pelagibacter_ubique
OTU_1727=k__Bacteria
OTU_2277=k__Bacteria; p__Firmicutes; c__Clostridia; o__Clostridiales; f__Ruminococcaceae; g__Anaerotruncus; s__
OTU_2838=k__Bacteria; p__Actinobacteria; c__Acidimicrobiia; o__Acidimicrobiales; f__OM1_clade; g__; s__
OTU_1925=k__Bacteria; p__Firmicutes; c__Erysipelotrichia; o__Erysipelotrichales; f__Erysipelotrichaceae; g__Allobaculum; s__
OTU_2397=k__Bacteria; p__Bacteroidetes; c__Bacteroidia; o__Bacteroidales; f__Bacteroidales_S24-7_group; g__; s__
OTU_1970=k__Bacteria
OTU_1240=k__Bacteria; p__Bacteroidetes; c__Bacteroidia; o__Bacteroidales; f__Rikenellaceae; g__Rikenella; s__Rikenella_microfusus
OTU_1414=k__Bacteria; p__Firmicutes; c__Bacilli; o__Bacillales; f__Bacillaceae; g__Geobacillus
OTU_1938=k__Bacteria; p__Proteobacteria; c__Gammaproteobacteria; o__Enterobacteriales; f__Enterobacteriaceae
OTU_1542=k__Bacteria
OTU_1523=k__Bacteria; p__Acidobacteria; c__Subgroup_22; o__; f__; g__; s__
OTU_2723=k__Bacteria; p__Firmicutes; c__Clostridia; o__Clostridiales; f__Peptococcaceae
OTU_2168=k__Bacteria; p__Acidobacteria; c__Subgroup_6; o__; f__; g__; s__
OTU_903=k__Bacteria
OTU_2672=k__Bacteria; p__Proteobacteria
OTU_979=k__Bacteria; p__Proteobacteria
OTU_1157=k__Bacteria
OTU_2358=k__Bacteria; p__Cyanobacteria; c__Melainabacteria; o__Gastranaerophilales; f__; g__; s__
OTU_1517=k__Bacteria
OTU_312=k__Bacteria
OTU_2983=k__Bacteria; p__Proteobacteria; c__Alphaproteobacteria; o__Rickettsiales; f__Mitochondria
OTU_1913=k__Bacteria
OTU_2104=k__Bacteria; p__Verrucomicrobia; c__OPB35_soil_group; o__; f__; g__; s__
OTU_181=k__Bacteria
OTU_1846=k__Bacteria; p__Gemmatimonadetes; c__BD2-11_terrestrial_group; o__; f__; g__; s__
OTU_2279=k__Bacteria
OTU_2677=k__Bacteria; p__Proteobacteria; c__Deltaproteobacteria; o__Desulfovibrionales; f__Desulfovibrionaceae
OTU_2892=k__Bacteria; p__Acidobacteria; c__unidentified_Acidobacteria; o__Acidobacteriales; f__Acidobacteriaceae_(Subgroup_1); g__Bryocella; s__
OTU_2239=Unknown
OTU_1668=k__Bacteria; p__Firmicutes; c__Bacilli; o__Bacillales; f__Listeriaceae; g__Listeria
OTU_3028=k__Bacteria; p__Proteobacteria; c__Alphaproteobacteria; o__Rhizobiales; f__unidentified_Rhizobiales; g__Rhizomicrobium; s__
OTU_1166=k__Bacteria
OTU_2843=k__Bacteria; p__Proteobacteria; c__Deltaproteobacteria; o__Desulfovibrionales; f__Desulfovibrionaceae; g__Desulfovibrio
OTU_2964=k__Bacteria; p__Actinobacteria; c__Acidimicrobiia; o__Acidimicrobiales; f__OM1_clade; g__; s__
OTU_909=k__Bacteria; p__Firmicutes; c__Clostridia; o__Clostridiales; f__Ruminococcaceae; g__Anaerotruncus; s__
OTU_896=k__Bacteria; p__Proteobacteria; c__Gammaproteobacteria; o__Pseudomonadales; f__Moraxellaceae; g__Moraxella
OTU_851=k__Bacteria; p__Proteobacteria; c__Alphaproteobacteria; o__Caulobacterales; f__Caulobacteraceae; g__Brevundimonas; s__Brevundimonas_alba
OTU_874=k__Bacteria; p__Proteobacteria; c__Deltaproteobacteria; o__Myxococcales; f__Haliangiaceae; g__Haliangium; s__
OTU_598=k__Bacteria; p__Proteobacteria; c__Alphaproteobacteria; o__Parvularculales; f__Parvularculaceae; g__Amphiplicatus; s__
OTU_1513=k__Bacteria; p__Proteobacteria; c__Gammaproteobacteria; o__Xanthomonadales; f__Xanthomonadaceae; g__Pseudoxanthomonas
OTU_1612=k__Bacteria; p__Firmicutes; c__Bacilli; o__Lactobacillales; f__Carnobacteriaceae; g__Atopostipes; s__
OTU_2866=k__Bacteria; p__Firmicutes; c__Clostridia; o__Clostridiales; f__Ruminococcaceae; g__Ruminiclostridium_5; s__
OTU_259=k__Bacteria; p__Gemmatimonadetes; c__unidentified_Gemmatimonadetes; o__Gemmatimonadales; f__Gemmatimonadaceae; g__; s__
OTU_1638=k__Bacteria; p__Acidobacteria; c__Subgroup_6; o__; f__; g__; s__
OTU_1085=k__Bacteria; p__Actinobacteria; c__unidentified_Actinobacteria; o__Corynebacteriales; f__Dietziaceae; g__Dietzia; s__Dietzia_maris
OTU_784=k__Bacteria; p__Cyanobacteria; c__Melainabacteria; o__Gastranaerophilales; f__; g__; s__
OTU_552=k__Bacteria; p__Proteobacteria; c__Alphaproteobacteria; o__Rhizobiales; f__Hyphomicrobiaceae; g__Hyphomicrobium; s__
OTU_868=k__Bacteria; p__Proteobacteria; c__Gammaproteobacteria; o__Xanthomonadales; f__Xanthomonadaceae; g__Ignatzschineria; s__

## Sheet: Unique_SX
OTU_2302=k__Bacteria; p__Proteobacteria; c__Betaproteobacteria; o__Neisseriales; f__Neisseriaceae; g__Vogesella; s__Vogesella_perlucida
OTU_2182=k__Bacteria; p__Actinobacteria; c__unidentified_Actinobacteria; o__Streptosporangiales; f__Streptosporangiaceae; g__Nonomuraea; s__
OTU_929=k__Bacteria
OTU_2030=k__Bacteria; p__Firmicutes; c__Clostridia; o__Clostridiales; f__Lachnospiraceae; g__Epulopiscium
OTU_2135=k__Bacteria; p__Acidobacteria; c__Subgroup_6; o__; f__; g__; s__
OTU_1021=k__Bacteria; p__Firmicutes; c__Clostridia; o__Clostridiales; f__Lachnospiraceae
OTU_2006=k__Bacteria; p__Proteobacteria; c__Gammaproteobacteria; o__Enterobacteriales; f__Enterobacteriaceae
OTU_1022=k__Bacteria; p__Firmicutes; c__Clostridia; o__Clostridiales; f__Lachnospiraceae; g__Roseburia; s__
OTU_1560=k__Bacteria; p__Proteobacteria; c__Gammaproteobacteria; o__Enterobacteriales; f__Enterobacteriaceae; g__Erwinia
OTU_2629=k__Bacteria; p__Proteobacteria; c__Gammaproteobacteria; o__Enterobacteriales; f__Enterobacteriaceae; g__Serratia
OTU_2642=k__Bacteria; p__Firmicutes; c__Clostridia; o__Clostridiales; f__Lachnospiraceae
OTU_2494=k__Bacteria; p__Acidobacteria; c__Holophagae; o__Subgroup_7; f__; g__; s__
OTU_3033=k__Bacteria; p__Firmicutes; c__Clostridia; o__Clostridiales; f__Lachnospiraceae
OTU_2440=k__Bacteria; p__Proteobacteria; c__Deltaproteobacteria; o__Desulfovibrionales; f__Desulfovibrionaceae; g__Desulfovibrio; s__bacterium_New_Zealand_D
OTU_2388=k__Bacteria; p__Firmicutes; c__Clostridia; o__Clostridiales; f__Lachnospiraceae
OTU_1258=k__Bacteria; p__Firmicutes; c__Clostridia; o__Clostridiales; f__Ruminococcaceae
OTU_1316=k__Bacteria
OTU_2212=k__Bacteria
OTU_1693=k__Bacteria; p__Acidobacteria; c__Subgroup_6; o__unidentified_Subgroup_6; f__unidentified_Subgroup_6; g__unidentified_Subgroup_6; s__Acidobacteria_bacterium_CB_286306
OTU_1147=k__Bacteria; p__Proteobacteria; c__Betaproteobacteria; o__Neisseriales; f__Neisseriaceae; g__Uruburuella; s__
OTU_2773=Unknown
OTU_1673=k__Bacteria; p__Proteobacteria; c__Deltaproteobacteria; o__Myxococcales; f__Polyangiaceae; g__Sorangium; s__
OTU_1804=k__Bacteria; p__Proteobacteria; c__Gammaproteobacteria; o__Enterobacteriales; f__Enterobacteriaceae
